# Supplementary material for: MethylBERT enables read-level DNA methylation pattern identification and tumour deconvolution using a Transformer-based model
Source: Nat Commun. 2025 Jan 17;16:788. doi: 10.1038/s41467-025-55920-z (PMC11742067; doi:10.1038/s41467-025-55920-z)
Supplement: Supplementary file 4 — Source Data [file 41467_2025_55920_MOESM4_ESM.xlsx]

## Sheet: figure_2a
dmr_label	ctype	pred	experiment	model
0	N	N	a0_b5	MethylBERT
0	N	N	a0_b5	MethylBERT
0	T	T	a0_b5	MethylBERT
0	N	N	a0_b5	MethylBERT
0	T	T	a0_b5	MethylBERT
0	T	T	a0_b5	MethylBERT
0	T	T	a0_b5	MethylBERT
0	T	T	a0_b5	MethylBERT
0	N	N	a0_b5	MethylBERT
0	N	N	a0_b5	MethylBERT
0	T	T	a0_b5	MethylBERT
0	N	N	a0_b5	MethylBERT
0	N	N	a0_b5	MethylBERT
0	N	N	a0_b5	MethylBERT
0	T	T	a0_b5	MethylBERT
0	T	T	a0_b5	MethylBERT
0	N	N	a0_b5	MethylBERT
0	N	N	a0_b5	MethylBERT
0	T	T	a0_b5	MethylBERT
0	N	N	a0_b5	MethylBERT
0	T	T	a0_b5	MethylBERT
0	N	N	a0_b5	MethylBERT
0	T	T	a0_b5	MethylBERT
0	T	T	a0_b5	MethylBERT
0	N	N	a0_b5	MethylBERT
0	N	N	a0_b5	MethylBERT
0	T	T	a0_b5	MethylBERT
0	N	N	a0_b5	MethylBERT
0	N	N	a0_b5	MethylBERT
0	T	T	a0_b5	MethylBERT
0	T	T	a0_b5	MethylBERT
0	N	N	a0_b5	MethylBERT
0	T	T	a0_b5	MethylBERT
0	N	N	a0_b5	MethylBERT
0	T	T	a0_b5	MethylBERT
0	T	T	a0_b5	MethylBERT
0	T	T	a0_b5	MethylBERT
0	T	T	a0_b5	MethylBERT
0	N	N	a0_b5	MethylBERT
0	T	T	a0_b5	MethylBERT
0	N	N	a0_b5	MethylBERT
0	N	N	a0_b5	MethylBERT
0	N	N	a0_b5	MethylBERT
0	N	N	a0_b5	MethylBERT
0	T	T	a0_b5	MethylBERT
0	T	T	a0_b5	MethylBERT
0	T	T	a0_b5	MethylBERT
0	N	N	a0_b5	MethylBERT
0	N	N	a0_b5	MethylBERT
0	T	T	a0_b5	MethylBERT
1	T	T	a0_b5	MethylBERT
1	N	N	a0_b5	MethylBERT
1	T	T	a0_b5	MethylBERT
1	T	T	a0_b5	MethylBERT
1	T	T	a0_b5	MethylBERT
1	T	T	a0_b5	MethylBERT
1	T	T	a0_b5	MethylBERT
1	N	N	a0_b5	MethylBERT
1	T	T	a0_b5	MethylBERT
1	T	T	a0_b5	MethylBERT
1	T	T	a0_b5	MethylBERT
1	N	N	a0_b5	MethylBERT
1	T	T	a0_b5	MethylBERT
1	N	N	a0_b5	MethylBERT
1	N	N	a0_b5	MethylBERT
1	N	N	a0_b5	MethylBERT
1	N	N	a0_b5	MethylBERT
1	T	T	a0_b5	MethylBERT
1	N	N	a0_b5	MethylBERT
1	N	N	a0_b5	MethylBERT
1	N	N	a0_b5	MethylBERT
1	N	N	a0_b5	MethylBERT
1	T	T	a0_b5	MethylBERT
1	T	T	a0_b5	MethylBERT
1	T	T	a0_b5	MethylBERT
1	N	N	a0_b5	MethylBERT
1	N	N	a0_b5	MethylBERT
1	N	N	a0_b5	MethylBERT
1	T	T	a0_b5	MethylBERT
1	N	N	a0_b5	MethylBERT
1	N	N	a0_b5	MethylBERT
1	N	N	a0_b5	MethylBERT
1	T	T	a0_b5	MethylBERT
1	N	N	a0_b5	MethylBERT
1	T	T	a0_b5	MethylBERT
1	T	T	a0_b5	MethylBERT
1	T	T	a0_b5	MethylBERT
1	N	N	a0_b5	MethylBERT
1	N	N	a0_b5	MethylBERT
1	N	N	a0_b5	MethylBERT
1	N	N	a0_b5	MethylBERT
1	T	T	a0_b5	MethylBERT
1	N	N	a0_b5	MethylBERT
1	T	T	a0_b5	MethylBERT
1	T	T	a0_b5	MethylBERT
1	T	T	a0_b5	MethylBERT
1	N	N	a0_b5	MethylBERT
1	T	T	a0_b5	MethylBERT
1	N	N	a0_b5	MethylBERT
1	T	T	a0_b5	MethylBERT
2	T	T	a0_b5	MethylBERT
2	T	T	a0_b5	MethylBERT
2	N	N	a0_b5	MethylBERT
2	T	T	a0_b5	MethylBERT
2	T	T	a0_b5	MethylBERT
2	N	N	a0_b5	MethylBERT
2	T	T	a0_b5	MethylBERT
2	T	T	a0_b5	MethylBERT
2	T	T	a0_b5	MethylBERT
2	N	N	a0_b5	MethylBERT
2	T	T	a0_b5	MethylBERT
2	N	N	a0_b5	MethylBERT
2	N	N	a0_b5	MethylBERT
2	N	N	a0_b5	MethylBERT
2	T	T	a0_b5	MethylBERT
2	T	T	a0_b5	MethylBERT
2	T	T	a0_b5	MethylBERT
2	N	N	a0_b5	MethylBERT
2	T	T	a0_b5	MethylBERT
2	T	T	a0_b5	MethylBERT
2	N	N	a0_b5	MethylBERT
2	N	N	a0_b5	MethylBERT
2	N	N	a0_b5	MethylBERT
2	N	N	a0_b5	MethylBERT
2	N	N	a0_b5	MethylBERT
2	T	T	a0_b5	MethylBERT
2	T	T	a0_b5	MethylBERT
2	N	N	a0_b5	MethylBERT
2	T	T	a0_b5	MethylBERT
2	N	N	a0_b5	MethylBERT
2	T	T	a0_b5	MethylBERT
2	T	T	a0_b5	MethylBERT
2	N	N	a0_b5	MethylBERT
2	T	T	a0_b5	MethylBERT
2	T	T	a0_b5	MethylBERT
2	N	N	a0_b5	MethylBERT
2	N	N	a0_b5	MethylBERT
2	T	T	a0_b5	MethylBERT
2	N	N	a0_b5	MethylBERT
2	N	N	a0_b5	MethylBERT
2	T	T	a0_b5	MethylBERT
2	N	N	a0_b5	MethylBERT
2	T	T	a0_b5	MethylBERT
2	T	T	a0_b5	MethylBERT
2	N	N	a0_b5	MethylBERT
2	N	N	a0_b5	MethylBERT
2	N	N	a0_b5	MethylBERT
2	T	T	a0_b5	MethylBERT
2	N	N	a0_b5	MethylBERT
2	N	N	a0_b5	MethylBERT
3	N	N	a0_b5	MethylBERT
3	T	T	a0_b5	MethylBERT
3	T	T	a0_b5	MethylBERT
3	N	N	a0_b5	MethylBERT
3	T	T	a0_b5	MethylBERT
3	N	N	a0_b5	MethylBERT
3	N	N	a0_b5	MethylBERT
3	T	T	a0_b5	MethylBERT
3	T	T	a0_b5	MethylBERT
3	T	T	a0_b5	MethylBERT
3	T	T	a0_b5	MethylBERT
3	N	N	a0_b5	MethylBERT
3	N	N	a0_b5	MethylBERT
3	T	T	a0_b5	MethylBERT
3	N	N	a0_b5	MethylBERT
3	N	N	a0_b5	MethylBERT
3	T	T	a0_b5	MethylBERT
3	T	T	a0_b5	MethylBERT
3	N	N	a0_b5	MethylBERT
3	N	N	a0_b5	MethylBERT
3	T	T	a0_b5	MethylBERT
3	T	T	a0_b5	MethylBERT
3	T	T	a0_b5	MethylBERT
3	T	T	a0_b5	MethylBERT
3	T	T	a0_b5	MethylBERT
3	N	N	a0_b5	MethylBERT
3	T	T	a0_b5	MethylBERT
3	N	N	a0_b5	MethylBERT
3	N	N	a0_b5	MethylBERT
3	T	T	a0_b5	MethylBERT
3	N	N	a0_b5	MethylBERT
3	N	N	a0_b5	MethylBERT
3	T	T	a0_b5	MethylBERT
3	N	N	a0_b5	MethylBERT
3	T	T	a0_b5	MethylBERT
3	T	T	a0_b5	MethylBERT
3	T	T	a0_b5	MethylBERT
3	N	N	a0_b5	MethylBERT
3	T	T	a0_b5	MethylBERT
3	T	T	a0_b5	MethylBERT
3	T	T	a0_b5	MethylBERT
3	N	N	a0_b5	MethylBERT
3	T	T	a0_b5	MethylBERT
3	N	N	a0_b5	MethylBERT
3	N	N	a0_b5	MethylBERT
3	N	N	a0_b5	MethylBERT
3	N	N	a0_b5	MethylBERT
3	N	N	a0_b5	MethylBERT
3	N	N	a0_b5	MethylBERT
3	N	N	a0_b5	MethylBERT
4	N	N	a0_b5	MethylBERT
4	N	N	a0_b5	MethylBERT
4	T	T	a0_b5	MethylBERT
4	N	N	a0_b5	MethylBERT
4	N	N	a0_b5	MethylBERT
4	T	T	a0_b5	MethylBERT
4	N	N	a0_b5	MethylBERT
4	T	T	a0_b5	MethylBERT
4	N	N	a0_b5	MethylBERT
4	N	N	a0_b5	MethylBERT
4	T	T	a0_b5	MethylBERT
4	N	N	a0_b5	MethylBERT
4	T	T	a0_b5	MethylBERT
4	T	T	a0_b5	MethylBERT
4	N	N	a0_b5	MethylBERT
4	T	T	a0_b5	MethylBERT
4	N	N	a0_b5	MethylBERT
4	T	T	a0_b5	MethylBERT
4	N	N	a0_b5	MethylBERT
4	T	T	a0_b5	MethylBERT
4	T	T	a0_b5	MethylBERT
4	N	N	a0_b5	MethylBERT
4	T	T	a0_b5	MethylBERT
4	N	N	a0_b5	MethylBERT
4	N	N	a0_b5	MethylBERT
4	T	T	a0_b5	MethylBERT
4	N	N	a0_b5	MethylBERT
4	N	N	a0_b5	MethylBERT
4	T	T	a0_b5	MethylBERT
4	N	N	a0_b5	MethylBERT
4	N	N	a0_b5	MethylBERT
4	N	N	a0_b5	MethylBERT
4	T	T	a0_b5	MethylBERT
4	T	T	a0_b5	MethylBERT
4	N	N	a0_b5	MethylBERT
4	T	T	a0_b5	MethylBERT
4	N	N	a0_b5	MethylBERT
4	T	T	a0_b5	MethylBERT
4	T	T	a0_b5	MethylBERT
4	N	N	a0_b5	MethylBERT
4	N	N	a0_b5	MethylBERT
4	T	T	a0_b5	MethylBERT
4	N	N	a0_b5	MethylBERT
4	N	N	a0_b5	MethylBERT
4	T	T	a0_b5	MethylBERT
4	T	T	a0_b5	MethylBERT
4	T	T	a0_b5	MethylBERT
4	T	T	a0_b5	MethylBERT
4	T	T	a0_b5	MethylBERT
4	T	T	a0_b5	MethylBERT
5	T	T	a0_b5	MethylBERT
5	N	N	a0_b5	MethylBERT
5	N	N	a0_b5	MethylBERT
5	N	N	a0_b5	MethylBERT
5	T	T	a0_b5	MethylBERT
5	T	T	a0_b5	MethylBERT
5	T	T	a0_b5	MethylBERT
5	T	T	a0_b5	MethylBERT
5	T	T	a0_b5	MethylBERT
5	T	T	a0_b5	MethylBERT
5	N	N	a0_b5	MethylBERT
5	N	N	a0_b5	MethylBERT
5	T	T	a0_b5	MethylBERT
5	N	N	a0_b5	MethylBERT
5	T	T	a0_b5	MethylBERT
5	N	N	a0_b5	MethylBERT
5	T	T	a0_b5	MethylBERT
5	T	T	a0_b5	MethylBERT
5	N	N	a0_b5	MethylBERT
5	N	N	a0_b5	MethylBERT
5	N	N	a0_b5	MethylBERT
5	N	N	a0_b5	MethylBERT
5	T	T	a0_b5	MethylBERT
5	N	N	a0_b5	MethylBERT
5	T	T	a0_b5	MethylBERT
5	T	T	a0_b5	MethylBERT
5	T	T	a0_b5	MethylBERT
5	N	N	a0_b5	MethylBERT
5	T	T	a0_b5	MethylBERT
5	N	N	a0_b5	MethylBERT
5	T	T	a0_b5	MethylBERT
5	T	T	a0_b5	MethylBERT
5	N	N	a0_b5	MethylBERT
5	N	N	a0_b5	MethylBERT
5	N	N	a0_b5	MethylBERT
5	N	N	a0_b5	MethylBERT
5	N	N	a0_b5	MethylBERT
5	N	N	a0_b5	MethylBERT
5	T	T	a0_b5	MethylBERT
5	T	T	a0_b5	MethylBERT
5	N	N	a0_b5	MethylBERT
5	T	T	a0_b5	MethylBERT
5	T	T	a0_b5	MethylBERT
5	N	N	a0_b5	MethylBERT
5	T	T	a0_b5	MethylBERT
5	N	N	a0_b5	MethylBERT
5	T	T	a0_b5	MethylBERT
5	N	N	a0_b5	MethylBERT
5	T	T	a0_b5	MethylBERT
5	N	N	a0_b5	MethylBERT
6	N	N	a0_b5	MethylBERT
6	T	T	a0_b5	MethylBERT
6	T	T	a0_b5	MethylBERT
6	N	N	a0_b5	MethylBERT
6	T	T	a0_b5	MethylBERT
6	T	T	a0_b5	MethylBERT
6	T	T	a0_b5	MethylBERT
6	N	N	a0_b5	MethylBERT
6	N	N	a0_b5	MethylBERT
6	N	N	a0_b5	MethylBERT
6	N	N	a0_b5	MethylBERT
6	T	T	a0_b5	MethylBERT
6	T	T	a0_b5	MethylBERT
6	N	N	a0_b5	MethylBERT
6	T	T	a0_b5	MethylBERT
6	T	T	a0_b5	MethylBERT
6	N	N	a0_b5	MethylBERT
6	N	N	a0_b5	MethylBERT
6	T	T	a0_b5	MethylBERT
6	N	N	a0_b5	MethylBERT
6	T	T	a0_b5	MethylBERT
6	N	N	a0_b5	MethylBERT
6	N	N	a0_b5	MethylBERT
6	N	N	a0_b5	MethylBERT
6	T	T	a0_b5	MethylBERT
6	N	N	a0_b5	MethylBERT
6	N	N	a0_b5	MethylBERT
6	T	T	a0_b5	MethylBERT
6	T	T	a0_b5	MethylBERT
6	N	N	a0_b5	MethylBERT
6	T	T	a0_b5	MethylBERT
6	N	N	a0_b5	MethylBERT
6	T	T	a0_b5	MethylBERT
6	N	N	a0_b5	MethylBERT
6	N	N	a0_b5	MethylBERT
6	T	T	a0_b5	MethylBERT
6	N	N	a0_b5	MethylBERT
6	N	N	a0_b5	MethylBERT
6	T	T	a0_b5	MethylBERT
6	T	T	a0_b5	MethylBERT
6	T	T	a0_b5	MethylBERT
6	N	N	a0_b5	MethylBERT
6	T	T	a0_b5	MethylBERT
6	T	T	a0_b5	MethylBERT
6	T	T	a0_b5	MethylBERT
6	T	T	a0_b5	MethylBERT
6	N	N	a0_b5	MethylBERT
6	T	T	a0_b5	MethylBERT
6	N	N	a0_b5	MethylBERT
6	N	N	a0_b5	MethylBERT
7	N	N	a0_b5	MethylBERT
7	T	T	a0_b5	MethylBERT
7	T	T	a0_b5	MethylBERT
7	T	T	a0_b5	MethylBERT
7	T	T	a0_b5	MethylBERT
7	T	T	a0_b5	MethylBERT
7	T	T	a0_b5	MethylBERT
7	N	N	a0_b5	MethylBERT
7	N	N	a0_b5	MethylBERT
7	T	T	a0_b5	MethylBERT
7	N	N	a0_b5	MethylBERT
7	N	N	a0_b5	MethylBERT
7	T	T	a0_b5	MethylBERT
7	N	N	a0_b5	MethylBERT
7	T	T	a0_b5	MethylBERT
7	N	N	a0_b5	MethylBERT
7	N	N	a0_b5	MethylBERT
7	T	T	a0_b5	MethylBERT
7	T	T	a0_b5	MethylBERT
7	N	N	a0_b5	MethylBERT
7	N	N	a0_b5	MethylBERT
7	T	T	a0_b5	MethylBERT
7	T	T	a0_b5	MethylBERT
7	N	N	a0_b5	MethylBERT
7	N	N	a0_b5	MethylBERT
7	T	T	a0_b5	MethylBERT
7	T	T	a0_b5	MethylBERT
7	N	N	a0_b5	MethylBERT
7	N	N	a0_b5	MethylBERT
7	T	T	a0_b5	MethylBERT
7	T	T	a0_b5	MethylBERT
7	N	N	a0_b5	MethylBERT
7	N	N	a0_b5	MethylBERT
7	T	T	a0_b5	MethylBERT
7	N	N	a0_b5	MethylBERT
7	N	N	a0_b5	MethylBERT
7	N	N	a0_b5	MethylBERT
7	N	N	a0_b5	MethylBERT
7	T	T	a0_b5	MethylBERT
7	N	N	a0_b5	MethylBERT
7	T	T	a0_b5	MethylBERT
7	N	N	a0_b5	MethylBERT
7	T	T	a0_b5	MethylBERT
7	N	N	a0_b5	MethylBERT
7	T	T	a0_b5	MethylBERT
7	T	T	a0_b5	MethylBERT
7	N	N	a0_b5	MethylBERT
7	T	T	a0_b5	MethylBERT
7	T	T	a0_b5	MethylBERT
7	N	N	a0_b5	MethylBERT
8	N	N	a0_b5	MethylBERT
8	T	T	a0_b5	MethylBERT
8	N	N	a0_b5	MethylBERT
8	T	T	a0_b5	MethylBERT
8	N	N	a0_b5	MethylBERT
8	T	T	a0_b5	MethylBERT
8	T	T	a0_b5	MethylBERT
8	T	T	a0_b5	MethylBERT
8	N	N	a0_b5	MethylBERT
8	N	N	a0_b5	MethylBERT
8	N	N	a0_b5	MethylBERT
8	T	T	a0_b5	MethylBERT
8	N	N	a0_b5	MethylBERT
8	N	N	a0_b5	MethylBERT
8	N	N	a0_b5	MethylBERT
8	T	T	a0_b5	MethylBERT
8	N	N	a0_b5	MethylBERT
8	T	T	a0_b5	MethylBERT
8	N	N	a0_b5	MethylBERT
8	N	N	a0_b5	MethylBERT
8	T	T	a0_b5	MethylBERT
8	N	N	a0_b5	MethylBERT
8	N	N	a0_b5	MethylBERT
8	T	T	a0_b5	MethylBERT
8	N	N	a0_b5	MethylBERT
8	T	T	a0_b5	MethylBERT
8	T	T	a0_b5	MethylBERT
8	N	N	a0_b5	MethylBERT
8	T	T	a0_b5	MethylBERT
8	N	N	a0_b5	MethylBERT
8	N	N	a0_b5	MethylBERT
8	N	N	a0_b5	MethylBERT
8	N	N	a0_b5	MethylBERT
8	T	T	a0_b5	MethylBERT
8	N	N	a0_b5	MethylBERT
8	T	T	a0_b5	MethylBERT
8	T	T	a0_b5	MethylBERT
8	N	N	a0_b5	MethylBERT
8	T	T	a0_b5	MethylBERT
8	T	T	a0_b5	MethylBERT
8	T	T	a0_b5	MethylBERT
8	T	T	a0_b5	MethylBERT
8	T	T	a0_b5	MethylBERT
8	T	T	a0_b5	MethylBERT
8	T	T	a0_b5	MethylBERT
8	T	T	a0_b5	MethylBERT
8	N	N	a0_b5	MethylBERT
8	N	N	a0_b5	MethylBERT
8	N	N	a0_b5	MethylBERT
8	T	T	a0_b5	MethylBERT
9	N	N	a0_b5	MethylBERT
9	N	N	a0_b5	MethylBERT
9	N	N	a0_b5	MethylBERT
9	N	N	a0_b5	MethylBERT
9	N	N	a0_b5	MethylBERT
9	N	N	a0_b5	MethylBERT
9	T	T	a0_b5	MethylBERT
9	N	N	a0_b5	MethylBERT
9	N	N	a0_b5	MethylBERT
9	T	T	a0_b5	MethylBERT
9	T	T	a0_b5	MethylBERT
9	T	T	a0_b5	MethylBERT
9	N	N	a0_b5	MethylBERT
9	N	N	a0_b5	MethylBERT
9	T	T	a0_b5	MethylBERT
9	T	T	a0_b5	MethylBERT
9	T	T	a0_b5	MethylBERT
9	T	T	a0_b5	MethylBERT
9	N	N	a0_b5	MethylBERT
9	T	T	a0_b5	MethylBERT
9	N	N	a0_b5	MethylBERT
9	N	N	a0_b5	MethylBERT
9	N	N	a0_b5	MethylBERT
9	T	T	a0_b5	MethylBERT
9	T	T	a0_b5	MethylBERT
9	T	T	a0_b5	MethylBERT
9	N	N	a0_b5	MethylBERT
9	N	N	a0_b5	MethylBERT
9	N	N	a0_b5	MethylBERT
9	T	T	a0_b5	MethylBERT
9	T	T	a0_b5	MethylBERT
9	N	N	a0_b5	MethylBERT
9	N	N	a0_b5	MethylBERT
9	T	T	a0_b5	MethylBERT
9	T	T	a0_b5	MethylBERT
9	T	T	a0_b5	MethylBERT
9	N	N	a0_b5	MethylBERT
9	N	N	a0_b5	MethylBERT
9	N	N	a0_b5	MethylBERT
9	N	N	a0_b5	MethylBERT
9	N	N	a0_b5	MethylBERT
9	T	T	a0_b5	MethylBERT
9	T	T	a0_b5	MethylBERT
9	T	T	a0_b5	MethylBERT
9	N	N	a0_b5	MethylBERT
9	T	T	a0_b5	MethylBERT
9	T	T	a0_b5	MethylBERT
9	T	T	a0_b5	MethylBERT
9	T	T	a0_b5	MethylBERT
9	T	T	a0_b5	MethylBERT
10	T	T	a0_b5	MethylBERT
10	T	T	a0_b5	MethylBERT
10	T	T	a0_b5	MethylBERT
10	N	N	a0_b5	MethylBERT
10	T	T	a0_b5	MethylBERT
10	T	T	a0_b5	MethylBERT
10	T	T	a0_b5	MethylBERT
10	N	N	a0_b5	MethylBERT
10	N	N	a0_b5	MethylBERT
10	T	T	a0_b5	MethylBERT
10	T	T	a0_b5	MethylBERT
10	T	T	a0_b5	MethylBERT
10	T	T	a0_b5	MethylBERT
10	T	T	a0_b5	MethylBERT
10	N	N	a0_b5	MethylBERT
10	N	N	a0_b5	MethylBERT
10	T	T	a0_b5	MethylBERT
10	N	N	a0_b5	MethylBERT
10	N	N	a0_b5	MethylBERT
10	T	T	a0_b5	MethylBERT
10	N	N	a0_b5	MethylBERT
10	N	N	a0_b5	MethylBERT
10	T	T	a0_b5	MethylBERT
10	N	N	a0_b5	MethylBERT
10	N	N	a0_b5	MethylBERT
10	N	N	a0_b5	MethylBERT
10	T	T	a0_b5	MethylBERT
10	N	N	a0_b5	MethylBERT
10	N	N	a0_b5	MethylBERT
10	T	T	a0_b5	MethylBERT
10	T	T	a0_b5	MethylBERT
10	N	N	a0_b5	MethylBERT
10	N	N	a0_b5	MethylBERT
10	T	T	a0_b5	MethylBERT
10	T	T	a0_b5	MethylBERT
10	N	N	a0_b5	MethylBERT
10	T	T	a0_b5	MethylBERT
10	N	N	a0_b5	MethylBERT
10	T	T	a0_b5	MethylBERT
10	N	N	a0_b5	MethylBERT
10	T	T	a0_b5	MethylBERT
10	N	N	a0_b5	MethylBERT
10	N	N	a0_b5	MethylBERT
10	T	T	a0_b5	MethylBERT
10	N	N	a0_b5	MethylBERT
10	N	N	a0_b5	MethylBERT
10	N	N	a0_b5	MethylBERT
10	T	T	a0_b5	MethylBERT
10	T	T	a0_b5	MethylBERT
10	N	N	a0_b5	MethylBERT
11	N	N	a0_b5	MethylBERT
11	T	T	a0_b5	MethylBERT
11	T	T	a0_b5	MethylBERT
11	T	T	a0_b5	MethylBERT
11	N	N	a0_b5	MethylBERT
11	T	T	a0_b5	MethylBERT
11	N	N	a0_b5	MethylBERT
11	T	T	a0_b5	MethylBERT
11	T	T	a0_b5	MethylBERT
11	N	N	a0_b5	MethylBERT
11	N	N	a0_b5	MethylBERT
11	N	N	a0_b5	MethylBERT
11	T	T	a0_b5	MethylBERT
11	N	N	a0_b5	MethylBERT
11	T	T	a0_b5	MethylBERT
11	N	N	a0_b5	MethylBERT
11	N	N	a0_b5	MethylBERT
11	N	N	a0_b5	MethylBERT
11	N	N	a0_b5	MethylBERT
11	T	T	a0_b5	MethylBERT
11	T	T	a0_b5	MethylBERT
11	T	T	a0_b5	MethylBERT
11	T	T	a0_b5	MethylBERT
11	N	N	a0_b5	MethylBERT
11	T	T	a0_b5	MethylBERT
11	N	N	a0_b5	MethylBERT
11	N	N	a0_b5	MethylBERT
11	N	N	a0_b5	MethylBERT
11	T	T	a0_b5	MethylBERT
11	T	T	a0_b5	MethylBERT
11	N	N	a0_b5	MethylBERT
11	T	T	a0_b5	MethylBERT
11	T	T	a0_b5	MethylBERT
11	T	T	a0_b5	MethylBERT
11	T	T	a0_b5	MethylBERT
11	N	N	a0_b5	MethylBERT
11	N	N	a0_b5	MethylBERT
11	N	N	a0_b5	MethylBERT
11	T	T	a0_b5	MethylBERT
11	N	N	a0_b5	MethylBERT
11	T	T	a0_b5	MethylBERT
11	N	N	a0_b5	MethylBERT
11	N	N	a0_b5	MethylBERT
11	T	T	a0_b5	MethylBERT
11	N	N	a0_b5	MethylBERT
11	T	T	a0_b5	MethylBERT
11	N	N	a0_b5	MethylBERT
11	T	T	a0_b5	MethylBERT
11	T	T	a0_b5	MethylBERT
11	N	N	a0_b5	MethylBERT
12	T	T	a0_b5	MethylBERT
12	N	N	a0_b5	MethylBERT
12	T	T	a0_b5	MethylBERT
12	T	T	a0_b5	MethylBERT
12	T	T	a0_b5	MethylBERT
12	N	N	a0_b5	MethylBERT
12	N	N	a0_b5	MethylBERT
12	N	N	a0_b5	MethylBERT
12	T	T	a0_b5	MethylBERT
12	N	N	a0_b5	MethylBERT
12	N	N	a0_b5	MethylBERT
12	N	N	a0_b5	MethylBERT
12	T	T	a0_b5	MethylBERT
12	N	N	a0_b5	MethylBERT
12	T	T	a0_b5	MethylBERT
12	T	T	a0_b5	MethylBERT
12	N	N	a0_b5	MethylBERT
12	N	N	a0_b5	MethylBERT
12	T	T	a0_b5	MethylBERT
12	N	N	a0_b5	MethylBERT
12	T	T	a0_b5	MethylBERT
12	T	T	a0_b5	MethylBERT
12	N	N	a0_b5	MethylBERT
12	T	T	a0_b5	MethylBERT
12	N	N	a0_b5	MethylBERT
12	T	T	a0_b5	MethylBERT
12	T	T	a0_b5	MethylBERT
12	N	N	a0_b5	MethylBERT
12	N	N	a0_b5	MethylBERT
12	N	N	a0_b5	MethylBERT
12	N	N	a0_b5	MethylBERT
12	N	N	a0_b5	MethylBERT
12	T	T	a0_b5	MethylBERT
12	N	N	a0_b5	MethylBERT
12	N	N	a0_b5	MethylBERT
12	T	T	a0_b5	MethylBERT
12	T	T	a0_b5	MethylBERT
12	T	T	a0_b5	MethylBERT
12	T	T	a0_b5	MethylBERT
12	N	N	a0_b5	MethylBERT
12	T	T	a0_b5	MethylBERT
12	T	T	a0_b5	MethylBERT
12	N	N	a0_b5	MethylBERT
12	T	T	a0_b5	MethylBERT
12	N	N	a0_b5	MethylBERT
12	N	N	a0_b5	MethylBERT
12	T	T	a0_b5	MethylBERT
12	T	T	a0_b5	MethylBERT
12	T	T	a0_b5	MethylBERT
12	N	N	a0_b5	MethylBERT
13	N	N	a0_b5	MethylBERT
13	N	N	a0_b5	MethylBERT
13	N	N	a0_b5	MethylBERT
13	T	T	a0_b5	MethylBERT
13	T	T	a0_b5	MethylBERT
13	N	N	a0_b5	MethylBERT
13	T	T	a0_b5	MethylBERT
13	T	T	a0_b5	MethylBERT
13	N	N	a0_b5	MethylBERT
13	T	T	a0_b5	MethylBERT
13	N	N	a0_b5	MethylBERT
13	N	N	a0_b5	MethylBERT
13	N	N	a0_b5	MethylBERT
13	N	N	a0_b5	MethylBERT
13	T	T	a0_b5	MethylBERT
13	T	T	a0_b5	MethylBERT
13	T	T	a0_b5	MethylBERT
13	T	T	a0_b5	MethylBERT
13	T	T	a0_b5	MethylBERT
13	N	N	a0_b5	MethylBERT
13	T	T	a0_b5	MethylBERT
13	N	N	a0_b5	MethylBERT
13	T	T	a0_b5	MethylBERT
13	T	T	a0_b5	MethylBERT
13	T	T	a0_b5	MethylBERT
13	N	N	a0_b5	MethylBERT
13	T	T	a0_b5	MethylBERT
13	T	T	a0_b5	MethylBERT
13	T	T	a0_b5	MethylBERT
13	T	T	a0_b5	MethylBERT
13	N	N	a0_b5	MethylBERT
13	T	T	a0_b5	MethylBERT
13	N	N	a0_b5	MethylBERT
13	N	N	a0_b5	MethylBERT
13	T	T	a0_b5	MethylBERT
13	N	N	a0_b5	MethylBERT
13	T	T	a0_b5	MethylBERT
13	N	N	a0_b5	MethylBERT
13	N	N	a0_b5	MethylBERT
13	N	N	a0_b5	MethylBERT
13	N	N	a0_b5	MethylBERT
13	N	N	a0_b5	MethylBERT
13	T	T	a0_b5	MethylBERT
13	N	N	a0_b5	MethylBERT
13	N	N	a0_b5	MethylBERT
13	N	N	a0_b5	MethylBERT
13	N	N	a0_b5	MethylBERT
13	T	T	a0_b5	MethylBERT
13	T	T	a0_b5	MethylBERT
13	T	T	a0_b5	MethylBERT
14	T	T	a0_b5	MethylBERT
14	T	T	a0_b5	MethylBERT
14	N	N	a0_b5	MethylBERT
14	T	T	a0_b5	MethylBERT
14	T	T	a0_b5	MethylBERT
14	N	N	a0_b5	MethylBERT
14	N	N	a0_b5	MethylBERT
14	N	N	a0_b5	MethylBERT
14	T	T	a0_b5	MethylBERT
14	N	N	a0_b5	MethylBERT
14	T	T	a0_b5	MethylBERT
14	N	N	a0_b5	MethylBERT
14	T	T	a0_b5	MethylBERT
14	T	T	a0_b5	MethylBERT
14	N	N	a0_b5	MethylBERT
14	N	N	a0_b5	MethylBERT
14	N	N	a0_b5	MethylBERT
14	N	N	a0_b5	MethylBERT
14	N	N	a0_b5	MethylBERT
14	T	T	a0_b5	MethylBERT
14	T	T	a0_b5	MethylBERT
14	T	T	a0_b5	MethylBERT
14	T	T	a0_b5	MethylBERT
14	T	T	a0_b5	MethylBERT
14	T	T	a0_b5	MethylBERT
14	T	T	a0_b5	MethylBERT
14	N	N	a0_b5	MethylBERT
14	N	N	a0_b5	MethylBERT
14	N	N	a0_b5	MethylBERT
14	N	N	a0_b5	MethylBERT
14	N	N	a0_b5	MethylBERT
14	N	N	a0_b5	MethylBERT
14	N	N	a0_b5	MethylBERT
14	T	T	a0_b5	MethylBERT
14	T	T	a0_b5	MethylBERT
14	T	T	a0_b5	MethylBERT
14	T	T	a0_b5	MethylBERT
14	N	N	a0_b5	MethylBERT
14	N	N	a0_b5	MethylBERT
14	T	T	a0_b5	MethylBERT
14	T	T	a0_b5	MethylBERT
14	N	N	a0_b5	MethylBERT
14	N	N	a0_b5	MethylBERT
14	T	T	a0_b5	MethylBERT
14	T	T	a0_b5	MethylBERT
14	N	N	a0_b5	MethylBERT
14	N	N	a0_b5	MethylBERT
14	N	N	a0_b5	MethylBERT
14	T	T	a0_b5	MethylBERT
14	T	T	a0_b5	MethylBERT
15	T	T	a0_b5	MethylBERT
15	N	N	a0_b5	MethylBERT
15	N	N	a0_b5	MethylBERT
15	T	T	a0_b5	MethylBERT
15	N	N	a0_b5	MethylBERT
15	N	N	a0_b5	MethylBERT
15	T	T	a0_b5	MethylBERT
15	T	T	a0_b5	MethylBERT
15	T	T	a0_b5	MethylBERT
15	N	N	a0_b5	MethylBERT
15	T	T	a0_b5	MethylBERT
15	T	T	a0_b5	MethylBERT
15	N	N	a0_b5	MethylBERT
15	N	N	a0_b5	MethylBERT
15	T	T	a0_b5	MethylBERT
15	N	N	a0_b5	MethylBERT
15	T	T	a0_b5	MethylBERT
15	T	T	a0_b5	MethylBERT
15	N	N	a0_b5	MethylBERT
15	N	N	a0_b5	MethylBERT
15	N	N	a0_b5	MethylBERT
15	N	N	a0_b5	MethylBERT
15	T	T	a0_b5	MethylBERT
15	T	T	a0_b5	MethylBERT
15	N	N	a0_b5	MethylBERT
15	N	N	a0_b5	MethylBERT
15	N	N	a0_b5	MethylBERT
15	T	T	a0_b5	MethylBERT
15	T	T	a0_b5	MethylBERT
15	N	N	a0_b5	MethylBERT
15	T	T	a0_b5	MethylBERT
15	N	N	a0_b5	MethylBERT
15	T	T	a0_b5	MethylBERT
15	N	N	a0_b5	MethylBERT
15	T	T	a0_b5	MethylBERT
15	N	N	a0_b5	MethylBERT
15	N	N	a0_b5	MethylBERT
15	N	N	a0_b5	MethylBERT
15	N	N	a0_b5	MethylBERT
15	T	T	a0_b5	MethylBERT
15	T	T	a0_b5	MethylBERT
15	N	N	a0_b5	MethylBERT
15	N	N	a0_b5	MethylBERT
15	T	T	a0_b5	MethylBERT
15	T	T	a0_b5	MethylBERT
15	T	T	a0_b5	MethylBERT
15	T	T	a0_b5	MethylBERT
15	T	T	a0_b5	MethylBERT
15	N	N	a0_b5	MethylBERT
15	T	T	a0_b5	MethylBERT
16	T	T	a0_b5	MethylBERT
16	T	T	a0_b5	MethylBERT
16	T	T	a0_b5	MethylBERT
16	N	N	a0_b5	MethylBERT
16	N	N	a0_b5	MethylBERT
16	N	N	a0_b5	MethylBERT
16	N	N	a0_b5	MethylBERT
16	T	T	a0_b5	MethylBERT
16	N	N	a0_b5	MethylBERT
16	N	N	a0_b5	MethylBERT
16	T	T	a0_b5	MethylBERT
16	T	T	a0_b5	MethylBERT
16	N	N	a0_b5	MethylBERT
16	T	T	a0_b5	MethylBERT
16	N	N	a0_b5	MethylBERT
16	T	T	a0_b5	MethylBERT
16	N	N	a0_b5	MethylBERT
16	T	T	a0_b5	MethylBERT
16	N	N	a0_b5	MethylBERT
16	T	T	a0_b5	MethylBERT
16	T	T	a0_b5	MethylBERT
16	N	N	a0_b5	MethylBERT
16	N	N	a0_b5	MethylBERT
16	N	N	a0_b5	MethylBERT
16	T	T	a0_b5	MethylBERT
16	N	N	a0_b5	MethylBERT
16	N	N	a0_b5	MethylBERT
16	T	T	a0_b5	MethylBERT
16	T	T	a0_b5	MethylBERT
16	N	N	a0_b5	MethylBERT
16	T	T	a0_b5	MethylBERT
16	N	N	a0_b5	MethylBERT
16	N	N	a0_b5	MethylBERT
16	T	T	a0_b5	MethylBERT
16	T	T	a0_b5	MethylBERT
16	T	T	a0_b5	MethylBERT
16	T	T	a0_b5	MethylBERT
16	T	T	a0_b5	MethylBERT
16	N	N	a0_b5	MethylBERT
16	T	T	a0_b5	MethylBERT
16	T	T	a0_b5	MethylBERT
16	T	T	a0_b5	MethylBERT
16	N	N	a0_b5	MethylBERT
16	T	T	a0_b5	MethylBERT
16	N	N	a0_b5	MethylBERT
16	N	N	a0_b5	MethylBERT
16	N	N	a0_b5	MethylBERT
16	N	N	a0_b5	MethylBERT
16	T	T	a0_b5	MethylBERT
16	N	N	a0_b5	MethylBERT
17	N	N	a0_b5	MethylBERT
17	N	N	a0_b5	MethylBERT
17	N	N	a0_b5	MethylBERT
17	N	N	a0_b5	MethylBERT
17	T	T	a0_b5	MethylBERT
17	N	N	a0_b5	MethylBERT
17	T	T	a0_b5	MethylBERT
17	N	N	a0_b5	MethylBERT
17	T	T	a0_b5	MethylBERT
17	N	N	a0_b5	MethylBERT
17	T	T	a0_b5	MethylBERT
17	N	N	a0_b5	MethylBERT
17	N	N	a0_b5	MethylBERT
17	T	T	a0_b5	MethylBERT
17	T	T	a0_b5	MethylBERT
17	T	T	a0_b5	MethylBERT
17	T	T	a0_b5	MethylBERT
17	N	N	a0_b5	MethylBERT
17	N	N	a0_b5	MethylBERT
17	T	T	a0_b5	MethylBERT
17	T	T	a0_b5	MethylBERT
17	N	N	a0_b5	MethylBERT
17	N	N	a0_b5	MethylBERT
17	T	T	a0_b5	MethylBERT
17	T	T	a0_b5	MethylBERT
17	N	N	a0_b5	MethylBERT
17	N	N	a0_b5	MethylBERT
17	N	N	a0_b5	MethylBERT
17	T	T	a0_b5	MethylBERT
17	N	N	a0_b5	MethylBERT
17	T	T	a0_b5	MethylBERT
17	T	T	a0_b5	MethylBERT
17	T	T	a0_b5	MethylBERT
17	T	T	a0_b5	MethylBERT
17	T	T	a0_b5	MethylBERT
17	N	N	a0_b5	MethylBERT
17	N	N	a0_b5	MethylBERT
17	N	N	a0_b5	MethylBERT
17	T	T	a0_b5	MethylBERT
17	T	T	a0_b5	MethylBERT
17	N	N	a0_b5	MethylBERT
17	T	T	a0_b5	MethylBERT
17	N	N	a0_b5	MethylBERT
17	T	T	a0_b5	MethylBERT
17	N	N	a0_b5	MethylBERT
17	T	T	a0_b5	MethylBERT
17	N	N	a0_b5	MethylBERT
17	N	N	a0_b5	MethylBERT
17	T	T	a0_b5	MethylBERT
17	T	T	a0_b5	MethylBERT
18	T	T	a0_b5	MethylBERT
18	N	N	a0_b5	MethylBERT
18	T	T	a0_b5	MethylBERT
18	N	N	a0_b5	MethylBERT
18	T	T	a0_b5	MethylBERT
18	T	T	a0_b5	MethylBERT
18	N	N	a0_b5	MethylBERT
18	T	T	a0_b5	MethylBERT
18	N	N	a0_b5	MethylBERT
18	T	T	a0_b5	MethylBERT
18	T	T	a0_b5	MethylBERT
18	N	N	a0_b5	MethylBERT
18	N	N	a0_b5	MethylBERT
18	N	N	a0_b5	MethylBERT
18	T	T	a0_b5	MethylBERT
18	T	T	a0_b5	MethylBERT
18	T	T	a0_b5	MethylBERT
18	T	T	a0_b5	MethylBERT
18	T	T	a0_b5	MethylBERT
18	N	N	a0_b5	MethylBERT
18	T	T	a0_b5	MethylBERT
18	N	N	a0_b5	MethylBERT
18	N	N	a0_b5	MethylBERT
18	T	T	a0_b5	MethylBERT
18	T	T	a0_b5	MethylBERT
18	N	N	a0_b5	MethylBERT
18	T	T	a0_b5	MethylBERT
18	N	N	a0_b5	MethylBERT
18	T	T	a0_b5	MethylBERT
18	N	N	a0_b5	MethylBERT
18	N	N	a0_b5	MethylBERT
18	T	T	a0_b5	MethylBERT
18	N	N	a0_b5	MethylBERT
18	T	T	a0_b5	MethylBERT
18	N	N	a0_b5	MethylBERT
18	N	N	a0_b5	MethylBERT
18	N	N	a0_b5	MethylBERT
18	N	N	a0_b5	MethylBERT
18	N	N	a0_b5	MethylBERT
18	N	N	a0_b5	MethylBERT
18	T	T	a0_b5	MethylBERT
18	N	N	a0_b5	MethylBERT
18	T	T	a0_b5	MethylBERT
18	T	T	a0_b5	MethylBERT
18	N	N	a0_b5	MethylBERT
18	N	N	a0_b5	MethylBERT
18	T	T	a0_b5	MethylBERT
18	T	T	a0_b5	MethylBERT
18	T	T	a0_b5	MethylBERT
18	N	N	a0_b5	MethylBERT
19	N	N	a0_b5	MethylBERT
19	T	T	a0_b5	MethylBERT
19	N	N	a0_b5	MethylBERT
19	N	N	a0_b5	MethylBERT
19	N	N	a0_b5	MethylBERT
19	T	T	a0_b5	MethylBERT
19	T	T	a0_b5	MethylBERT
19	N	N	a0_b5	MethylBERT
19	N	N	a0_b5	MethylBERT
19	T	T	a0_b5	MethylBERT
19	T	T	a0_b5	MethylBERT
19	N	N	a0_b5	MethylBERT
19	T	T	a0_b5	MethylBERT
19	N	N	a0_b5	MethylBERT
19	T	T	a0_b5	MethylBERT
19	N	N	a0_b5	MethylBERT
19	N	N	a0_b5	MethylBERT
19	N	N	a0_b5	MethylBERT
19	T	T	a0_b5	MethylBERT
19	N	N	a0_b5	MethylBERT
19	N	N	a0_b5	MethylBERT
19	T	T	a0_b5	MethylBERT
19	T	T	a0_b5	MethylBERT
19	T	T	a0_b5	MethylBERT
19	T	T	a0_b5	MethylBERT
19	T	T	a0_b5	MethylBERT
19	N	N	a0_b5	MethylBERT
19	N	N	a0_b5	MethylBERT
19	T	T	a0_b5	MethylBERT
19	T	T	a0_b5	MethylBERT
19	N	N	a0_b5	MethylBERT
19	T	T	a0_b5	MethylBERT
19	T	T	a0_b5	MethylBERT
19	T	T	a0_b5	MethylBERT
19	T	T	a0_b5	MethylBERT
19	T	T	a0_b5	MethylBERT
19	N	N	a0_b5	MethylBERT
19	N	N	a0_b5	MethylBERT
19	T	T	a0_b5	MethylBERT
19	T	T	a0_b5	MethylBERT
19	T	T	a0_b5	MethylBERT
19	N	N	a0_b5	MethylBERT
19	N	N	a0_b5	MethylBERT
19	N	N	a0_b5	MethylBERT
19	N	N	a0_b5	MethylBERT
19	T	T	a0_b5	MethylBERT
19	N	N	a0_b5	MethylBERT
19	N	N	a0_b5	MethylBERT
19	N	N	a0_b5	MethylBERT
19	T	T	a0_b5	MethylBERT
20	T	T	a0_b5	MethylBERT
20	N	N	a0_b5	MethylBERT
20	T	T	a0_b5	MethylBERT
20	T	T	a0_b5	MethylBERT
20	T	T	a0_b5	MethylBERT
20	N	N	a0_b5	MethylBERT
20	N	N	a0_b5	MethylBERT
20	N	N	a0_b5	MethylBERT
20	T	T	a0_b5	MethylBERT
20	T	T	a0_b5	MethylBERT
20	N	N	a0_b5	MethylBERT
20	N	N	a0_b5	MethylBERT
20	T	T	a0_b5	MethylBERT
20	N	N	a0_b5	MethylBERT
20	N	N	a0_b5	MethylBERT
20	N	N	a0_b5	MethylBERT
20	N	N	a0_b5	MethylBERT
20	T	T	a0_b5	MethylBERT
20	T	T	a0_b5	MethylBERT
20	T	T	a0_b5	MethylBERT
20	N	N	a0_b5	MethylBERT
20	T	T	a0_b5	MethylBERT
20	N	N	a0_b5	MethylBERT
20	T	T	a0_b5	MethylBERT
20	T	T	a0_b5	MethylBERT
20	N	N	a0_b5	MethylBERT
20	N	N	a0_b5	MethylBERT
20	T	T	a0_b5	MethylBERT
20	N	N	a0_b5	MethylBERT
20	T	T	a0_b5	MethylBERT
20	N	N	a0_b5	MethylBERT
20	T	T	a0_b5	MethylBERT
20	T	T	a0_b5	MethylBERT
20	N	N	a0_b5	MethylBERT
20	T	T	a0_b5	MethylBERT
20	N	N	a0_b5	MethylBERT
20	T	T	a0_b5	MethylBERT
20	N	N	a0_b5	MethylBERT
20	N	N	a0_b5	MethylBERT
20	T	T	a0_b5	MethylBERT
20	N	N	a0_b5	MethylBERT
20	T	T	a0_b5	MethylBERT
20	N	N	a0_b5	MethylBERT
20	N	N	a0_b5	MethylBERT
20	N	N	a0_b5	MethylBERT
20	T	T	a0_b5	MethylBERT
20	T	T	a0_b5	MethylBERT
20	N	N	a0_b5	MethylBERT
20	T	T	a0_b5	MethylBERT
20	T	T	a0_b5	MethylBERT
21	T	T	a0_b5	MethylBERT
21	T	T	a0_b5	MethylBERT
21	N	N	a0_b5	MethylBERT
21	T	T	a0_b5	MethylBERT
21	N	N	a0_b5	MethylBERT
21	T	T	a0_b5	MethylBERT
21	N	N	a0_b5	MethylBERT
21	N	N	a0_b5	MethylBERT
21	N	N	a0_b5	MethylBERT
21	T	T	a0_b5	MethylBERT
21	N	N	a0_b5	MethylBERT
21	T	T	a0_b5	MethylBERT
21	T	T	a0_b5	MethylBERT
21	T	T	a0_b5	MethylBERT
21	T	T	a0_b5	MethylBERT
21	N	N	a0_b5	MethylBERT
21	N	N	a0_b5	MethylBERT
21	T	T	a0_b5	MethylBERT
21	N	N	a0_b5	MethylBERT
21	N	N	a0_b5	MethylBERT
21	T	T	a0_b5	MethylBERT
21	T	T	a0_b5	MethylBERT
21	N	N	a0_b5	MethylBERT
21	T	T	a0_b5	MethylBERT
21	N	N	a0_b5	MethylBERT
21	N	N	a0_b5	MethylBERT
21	T	T	a0_b5	MethylBERT
21	T	T	a0_b5	MethylBERT
21	T	T	a0_b5	MethylBERT
21	N	N	a0_b5	MethylBERT
21	N	N	a0_b5	MethylBERT
21	T	T	a0_b5	MethylBERT
21	N	N	a0_b5	MethylBERT
21	N	N	a0_b5	MethylBERT
21	T	T	a0_b5	MethylBERT
21	T	T	a0_b5	MethylBERT
21	T	T	a0_b5	MethylBERT
21	N	N	a0_b5	MethylBERT
21	T	T	a0_b5	MethylBERT
21	N	N	a0_b5	MethylBERT
21	N	N	a0_b5	MethylBERT
21	N	N	a0_b5	MethylBERT
21	T	T	a0_b5	MethylBERT
21	T	T	a0_b5	MethylBERT
21	T	T	a0_b5	MethylBERT
21	T	T	a0_b5	MethylBERT
21	N	N	a0_b5	MethylBERT
21	N	N	a0_b5	MethylBERT
21	N	N	a0_b5	MethylBERT
21	N	N	a0_b5	MethylBERT
22	T	T	a0_b5	MethylBERT
22	N	N	a0_b5	MethylBERT
22	N	N	a0_b5	MethylBERT
22	N	N	a0_b5	MethylBERT
22	T	T	a0_b5	MethylBERT
22	T	T	a0_b5	MethylBERT
22	T	T	a0_b5	MethylBERT
22	N	N	a0_b5	MethylBERT
22	N	N	a0_b5	MethylBERT
22	N	N	a0_b5	MethylBERT
22	T	T	a0_b5	MethylBERT
22	N	N	a0_b5	MethylBERT
22	N	N	a0_b5	MethylBERT
22	T	T	a0_b5	MethylBERT
22	N	N	a0_b5	MethylBERT
22	N	N	a0_b5	MethylBERT
22	T	T	a0_b5	MethylBERT
22	T	T	a0_b5	MethylBERT
22	T	T	a0_b5	MethylBERT
22	T	T	a0_b5	MethylBERT
22	N	N	a0_b5	MethylBERT
22	T	T	a0_b5	MethylBERT
22	T	T	a0_b5	MethylBERT
22	N	N	a0_b5	MethylBERT
22	T	T	a0_b5	MethylBERT
22	N	N	a0_b5	MethylBERT
22	T	T	a0_b5	MethylBERT
22	N	N	a0_b5	MethylBERT
22	N	N	a0_b5	MethylBERT
22	N	N	a0_b5	MethylBERT
22	T	T	a0_b5	MethylBERT
22	N	N	a0_b5	MethylBERT
22	T	T	a0_b5	MethylBERT
22	T	T	a0_b5	MethylBERT
22	T	T	a0_b5	MethylBERT
22	T	T	a0_b5	MethylBERT
22	T	T	a0_b5	MethylBERT
22	T	T	a0_b5	MethylBERT
22	T	T	a0_b5	MethylBERT
22	T	T	a0_b5	MethylBERT
22	N	N	a0_b5	MethylBERT
22	N	N	a0_b5	MethylBERT
22	N	N	a0_b5	MethylBERT
22	T	T	a0_b5	MethylBERT
22	N	N	a0_b5	MethylBERT
22	N	N	a0_b5	MethylBERT
22	N	N	a0_b5	MethylBERT
22	T	T	a0_b5	MethylBERT
22	N	N	a0_b5	MethylBERT
22	N	N	a0_b5	MethylBERT
23	T	T	a0_b5	MethylBERT
23	N	N	a0_b5	MethylBERT
23	T	T	a0_b5	MethylBERT
23	T	T	a0_b5	MethylBERT
23	T	T	a0_b5	MethylBERT
23	T	T	a0_b5	MethylBERT
23	T	T	a0_b5	MethylBERT
23	N	N	a0_b5	MethylBERT
23	T	T	a0_b5	MethylBERT
23	N	N	a0_b5	MethylBERT
23	N	N	a0_b5	MethylBERT
23	N	N	a0_b5	MethylBERT
23	T	T	a0_b5	MethylBERT
23	N	N	a0_b5	MethylBERT
23	T	T	a0_b5	MethylBERT
23	T	T	a0_b5	MethylBERT
23	N	N	a0_b5	MethylBERT
23	T	T	a0_b5	MethylBERT
23	T	T	a0_b5	MethylBERT
23	N	N	a0_b5	MethylBERT
23	N	N	a0_b5	MethylBERT
23	T	T	a0_b5	MethylBERT
23	T	T	a0_b5	MethylBERT
23	T	T	a0_b5	MethylBERT
23	T	T	a0_b5	MethylBERT
23	N	N	a0_b5	MethylBERT
23	N	N	a0_b5	MethylBERT
23	N	N	a0_b5	MethylBERT
23	T	T	a0_b5	MethylBERT
23	N	N	a0_b5	MethylBERT
23	N	N	a0_b5	MethylBERT
23	T	T	a0_b5	MethylBERT
23	N	N	a0_b5	MethylBERT
23	N	N	a0_b5	MethylBERT
23	N	N	a0_b5	MethylBERT
23	N	N	a0_b5	MethylBERT
23	T	T	a0_b5	MethylBERT
23	N	N	a0_b5	MethylBERT
23	T	T	a0_b5	MethylBERT
23	N	N	a0_b5	MethylBERT
23	N	N	a0_b5	MethylBERT
23	T	T	a0_b5	MethylBERT
23	T	T	a0_b5	MethylBERT
23	N	N	a0_b5	MethylBERT
23	T	T	a0_b5	MethylBERT
23	T	T	a0_b5	MethylBERT
23	T	T	a0_b5	MethylBERT
23	N	N	a0_b5	MethylBERT
23	N	N	a0_b5	MethylBERT
23	N	N	a0_b5	MethylBERT
24	N	N	a0_b5	MethylBERT
24	T	T	a0_b5	MethylBERT
24	N	N	a0_b5	MethylBERT
24	N	N	a0_b5	MethylBERT
24	T	T	a0_b5	MethylBERT
24	N	N	a0_b5	MethylBERT
24	T	T	a0_b5	MethylBERT
24	N	N	a0_b5	MethylBERT
24	N	N	a0_b5	MethylBERT
24	T	T	a0_b5	MethylBERT
24	T	T	a0_b5	MethylBERT
24	T	T	a0_b5	MethylBERT
24	N	N	a0_b5	MethylBERT
24	T	T	a0_b5	MethylBERT
24	T	T	a0_b5	MethylBERT
24	N	N	a0_b5	MethylBERT
24	T	T	a0_b5	MethylBERT
24	T	T	a0_b5	MethylBERT
24	N	N	a0_b5	MethylBERT
24	T	T	a0_b5	MethylBERT
24	N	N	a0_b5	MethylBERT
24	T	T	a0_b5	MethylBERT
24	T	T	a0_b5	MethylBERT
24	T	T	a0_b5	MethylBERT
24	T	T	a0_b5	MethylBERT
24	N	N	a0_b5	MethylBERT
24	N	N	a0_b5	MethylBERT
24	T	T	a0_b5	MethylBERT
24	N	N	a0_b5	MethylBERT
24	N	N	a0_b5	MethylBERT
24	T	T	a0_b5	MethylBERT
24	T	T	a0_b5	MethylBERT
24	N	N	a0_b5	MethylBERT
24	T	T	a0_b5	MethylBERT
24	T	T	a0_b5	MethylBERT
24	N	N	a0_b5	MethylBERT
24	N	N	a0_b5	MethylBERT
24	N	N	a0_b5	MethylBERT
24	T	T	a0_b5	MethylBERT
24	T	T	a0_b5	MethylBERT
24	N	N	a0_b5	MethylBERT
24	N	N	a0_b5	MethylBERT
24	T	T	a0_b5	MethylBERT
24	N	N	a0_b5	MethylBERT
24	T	T	a0_b5	MethylBERT
24	N	N	a0_b5	MethylBERT
24	N	N	a0_b5	MethylBERT
24	T	T	a0_b5	MethylBERT
24	N	N	a0_b5	MethylBERT
24	N	N	a0_b5	MethylBERT
25	N	N	a0_b5	MethylBERT
25	N	N	a0_b5	MethylBERT
25	N	N	a0_b5	MethylBERT
25	N	N	a0_b5	MethylBERT
25	T	T	a0_b5	MethylBERT
25	N	N	a0_b5	MethylBERT
25	T	T	a0_b5	MethylBERT
25	T	T	a0_b5	MethylBERT
25	T	T	a0_b5	MethylBERT
25	T	T	a0_b5	MethylBERT
25	N	N	a0_b5	MethylBERT
25	N	N	a0_b5	MethylBERT
25	T	T	a0_b5	MethylBERT
25	N	N	a0_b5	MethylBERT
25	T	T	a0_b5	MethylBERT
25	N	N	a0_b5	MethylBERT
25	N	N	a0_b5	MethylBERT
25	N	N	a0_b5	MethylBERT
25	N	N	a0_b5	MethylBERT
25	T	T	a0_b5	MethylBERT
25	T	T	a0_b5	MethylBERT
25	N	N	a0_b5	MethylBERT
25	T	T	a0_b5	MethylBERT
25	T	T	a0_b5	MethylBERT
25	T	T	a0_b5	MethylBERT
25	N	N	a0_b5	MethylBERT
25	N	N	a0_b5	MethylBERT
25	T	T	a0_b5	MethylBERT
25	T	T	a0_b5	MethylBERT
25	N	N	a0_b5	MethylBERT
25	T	T	a0_b5	MethylBERT
25	N	N	a0_b5	MethylBERT
25	T	T	a0_b5	MethylBERT
25	T	T	a0_b5	MethylBERT
25	T	T	a0_b5	MethylBERT
25	T	T	a0_b5	MethylBERT
25	T	T	a0_b5	MethylBERT
25	N	N	a0_b5	MethylBERT
25	T	T	a0_b5	MethylBERT
25	N	N	a0_b5	MethylBERT
25	T	T	a0_b5	MethylBERT
25	N	N	a0_b5	MethylBERT
25	N	N	a0_b5	MethylBERT
25	T	T	a0_b5	MethylBERT
25	N	N	a0_b5	MethylBERT
25	T	T	a0_b5	MethylBERT
25	T	T	a0_b5	MethylBERT
25	N	N	a0_b5	MethylBERT
25	N	N	a0_b5	MethylBERT
25	N	N	a0_b5	MethylBERT
26	N	N	a0_b5	MethylBERT
26	T	T	a0_b5	MethylBERT
26	T	T	a0_b5	MethylBERT
26	N	N	a0_b5	MethylBERT
26	T	T	a0_b5	MethylBERT
26	T	T	a0_b5	MethylBERT
26	T	T	a0_b5	MethylBERT
26	T	T	a0_b5	MethylBERT
26	N	N	a0_b5	MethylBERT
26	T	T	a0_b5	MethylBERT
26	T	T	a0_b5	MethylBERT
26	T	T	a0_b5	MethylBERT
26	T	T	a0_b5	MethylBERT
26	T	T	a0_b5	MethylBERT
26	N	N	a0_b5	MethylBERT
26	N	N	a0_b5	MethylBERT
26	T	T	a0_b5	MethylBERT
26	T	T	a0_b5	MethylBERT
26	T	T	a0_b5	MethylBERT
26	N	N	a0_b5	MethylBERT
26	N	N	a0_b5	MethylBERT
26	N	N	a0_b5	MethylBERT
26	N	N	a0_b5	MethylBERT
26	T	T	a0_b5	MethylBERT
26	N	N	a0_b5	MethylBERT
26	T	T	a0_b5	MethylBERT
26	N	N	a0_b5	MethylBERT
26	T	T	a0_b5	MethylBERT
26	N	N	a0_b5	MethylBERT
26	N	N	a0_b5	MethylBERT
26	N	N	a0_b5	MethylBERT
26	N	N	a0_b5	MethylBERT
26	N	N	a0_b5	MethylBERT
26	N	N	a0_b5	MethylBERT
26	N	N	a0_b5	MethylBERT
26	N	N	a0_b5	MethylBERT
26	N	N	a0_b5	MethylBERT
26	T	T	a0_b5	MethylBERT
26	T	T	a0_b5	MethylBERT
26	T	T	a0_b5	MethylBERT
26	N	N	a0_b5	MethylBERT
26	T	T	a0_b5	MethylBERT
26	T	T	a0_b5	MethylBERT
26	T	T	a0_b5	MethylBERT
26	T	T	a0_b5	MethylBERT
26	N	N	a0_b5	MethylBERT
26	T	T	a0_b5	MethylBERT
26	N	N	a0_b5	MethylBERT
26	N	N	a0_b5	MethylBERT
26	N	N	a0_b5	MethylBERT
27	T	T	a0_b5	MethylBERT
27	N	N	a0_b5	MethylBERT
27	N	N	a0_b5	MethylBERT
27	N	N	a0_b5	MethylBERT
27	N	N	a0_b5	MethylBERT
27	N	N	a0_b5	MethylBERT
27	T	T	a0_b5	MethylBERT
27	T	T	a0_b5	MethylBERT
27	N	N	a0_b5	MethylBERT
27	N	N	a0_b5	MethylBERT
27	T	T	a0_b5	MethylBERT
27	T	T	a0_b5	MethylBERT
27	T	T	a0_b5	MethylBERT
27	T	T	a0_b5	MethylBERT
27	N	N	a0_b5	MethylBERT
27	N	N	a0_b5	MethylBERT
27	N	N	a0_b5	MethylBERT
27	N	N	a0_b5	MethylBERT
27	N	N	a0_b5	MethylBERT
27	T	T	a0_b5	MethylBERT
27	T	T	a0_b5	MethylBERT
27	T	T	a0_b5	MethylBERT
27	T	T	a0_b5	MethylBERT
27	T	T	a0_b5	MethylBERT
27	T	T	a0_b5	MethylBERT
27	N	N	a0_b5	MethylBERT
27	N	N	a0_b5	MethylBERT
27	T	T	a0_b5	MethylBERT
27	N	N	a0_b5	MethylBERT
27	T	T	a0_b5	MethylBERT
27	T	T	a0_b5	MethylBERT
27	T	T	a0_b5	MethylBERT
27	N	N	a0_b5	MethylBERT
27	T	T	a0_b5	MethylBERT
27	T	T	a0_b5	MethylBERT
27	T	T	a0_b5	MethylBERT
27	T	T	a0_b5	MethylBERT
27	T	T	a0_b5	MethylBERT
27	N	N	a0_b5	MethylBERT
27	T	T	a0_b5	MethylBERT
27	N	N	a0_b5	MethylBERT
27	N	N	a0_b5	MethylBERT
27	N	N	a0_b5	MethylBERT
27	T	T	a0_b5	MethylBERT
27	N	N	a0_b5	MethylBERT
27	T	T	a0_b5	MethylBERT
27	N	N	a0_b5	MethylBERT
27	N	N	a0_b5	MethylBERT
27	N	N	a0_b5	MethylBERT
27	N	N	a0_b5	MethylBERT
28	T	T	a0_b5	MethylBERT
28	N	N	a0_b5	MethylBERT
28	T	T	a0_b5	MethylBERT
28	T	T	a0_b5	MethylBERT
28	T	T	a0_b5	MethylBERT
28	T	T	a0_b5	MethylBERT
28	T	T	a0_b5	MethylBERT
28	N	N	a0_b5	MethylBERT
28	T	T	a0_b5	MethylBERT
28	N	N	a0_b5	MethylBERT
28	N	N	a0_b5	MethylBERT
28	N	N	a0_b5	MethylBERT
28	N	N	a0_b5	MethylBERT
28	T	T	a0_b5	MethylBERT
28	N	N	a0_b5	MethylBERT
28	N	N	a0_b5	MethylBERT
28	T	T	a0_b5	MethylBERT
28	N	N	a0_b5	MethylBERT
28	T	T	a0_b5	MethylBERT
28	T	T	a0_b5	MethylBERT
28	T	T	a0_b5	MethylBERT
28	N	N	a0_b5	MethylBERT
28	T	T	a0_b5	MethylBERT
28	N	N	a0_b5	MethylBERT
28	T	T	a0_b5	MethylBERT
28	N	N	a0_b5	MethylBERT
28	N	N	a0_b5	MethylBERT
28	T	T	a0_b5	MethylBERT
28	T	T	a0_b5	MethylBERT
28	N	N	a0_b5	MethylBERT
28	N	N	a0_b5	MethylBERT
28	T	T	a0_b5	MethylBERT
28	N	N	a0_b5	MethylBERT
28	T	T	a0_b5	MethylBERT
28	T	T	a0_b5	MethylBERT
28	N	N	a0_b5	MethylBERT
28	N	N	a0_b5	MethylBERT
28	N	N	a0_b5	MethylBERT
28	T	T	a0_b5	MethylBERT
28	N	N	a0_b5	MethylBERT
28	T	T	a0_b5	MethylBERT
28	N	N	a0_b5	MethylBERT
28	N	N	a0_b5	MethylBERT
28	N	N	a0_b5	MethylBERT
28	N	N	a0_b5	MethylBERT
28	T	T	a0_b5	MethylBERT
28	N	N	a0_b5	MethylBERT
28	T	T	a0_b5	MethylBERT
28	T	T	a0_b5	MethylBERT
28	T	T	a0_b5	MethylBERT
29	T	T	a0_b5	MethylBERT
29	N	N	a0_b5	MethylBERT
29	N	N	a0_b5	MethylBERT
29	T	T	a0_b5	MethylBERT
29	N	N	a0_b5	MethylBERT
29	N	N	a0_b5	MethylBERT
29	N	N	a0_b5	MethylBERT
29	N	N	a0_b5	MethylBERT
29	T	T	a0_b5	MethylBERT
29	T	T	a0_b5	MethylBERT
29	T	T	a0_b5	MethylBERT
29	N	N	a0_b5	MethylBERT
29	T	T	a0_b5	MethylBERT
29	T	T	a0_b5	MethylBERT
29	N	N	a0_b5	MethylBERT
29	T	T	a0_b5	MethylBERT
29	N	N	a0_b5	MethylBERT
29	N	N	a0_b5	MethylBERT
29	T	T	a0_b5	MethylBERT
29	N	N	a0_b5	MethylBERT
29	N	N	a0_b5	MethylBERT
29	N	N	a0_b5	MethylBERT
29	T	T	a0_b5	MethylBERT
29	T	T	a0_b5	MethylBERT
29	N	N	a0_b5	MethylBERT
29	T	T	a0_b5	MethylBERT
29	N	N	a0_b5	MethylBERT
29	T	T	a0_b5	MethylBERT
29	T	T	a0_b5	MethylBERT
29	T	T	a0_b5	MethylBERT
29	T	T	a0_b5	MethylBERT
29	N	N	a0_b5	MethylBERT
29	T	T	a0_b5	MethylBERT
29	N	N	a0_b5	MethylBERT
29	N	N	a0_b5	MethylBERT
29	N	N	a0_b5	MethylBERT
29	T	T	a0_b5	MethylBERT
29	T	T	a0_b5	MethylBERT
29	T	T	a0_b5	MethylBERT
29	T	T	a0_b5	MethylBERT
29	T	T	a0_b5	MethylBERT
29	N	N	a0_b5	MethylBERT
29	N	N	a0_b5	MethylBERT
29	N	N	a0_b5	MethylBERT
29	N	N	a0_b5	MethylBERT
29	N	N	a0_b5	MethylBERT
29	T	T	a0_b5	MethylBERT
29	N	N	a0_b5	MethylBERT
29	T	T	a0_b5	MethylBERT
29	T	T	a0_b5	MethylBERT
30	T	T	a0_b5	MethylBERT
30	N	N	a0_b5	MethylBERT
30	T	T	a0_b5	MethylBERT
30	T	T	a0_b5	MethylBERT
30	T	T	a0_b5	MethylBERT
30	T	T	a0_b5	MethylBERT
30	N	N	a0_b5	MethylBERT
30	N	N	a0_b5	MethylBERT
30	N	N	a0_b5	MethylBERT
30	T	T	a0_b5	MethylBERT
30	N	N	a0_b5	MethylBERT
30	N	N	a0_b5	MethylBERT
30	T	T	a0_b5	MethylBERT
30	T	T	a0_b5	MethylBERT
30	N	N	a0_b5	MethylBERT
30	N	N	a0_b5	MethylBERT
30	T	T	a0_b5	MethylBERT
30	T	T	a0_b5	MethylBERT
30	T	T	a0_b5	MethylBERT
30	T	T	a0_b5	MethylBERT
30	N	N	a0_b5	MethylBERT
30	N	N	a0_b5	MethylBERT
30	T	T	a0_b5	MethylBERT
30	T	T	a0_b5	MethylBERT
30	T	T	a0_b5	MethylBERT
30	N	N	a0_b5	MethylBERT
30	T	T	a0_b5	MethylBERT
30	N	N	a0_b5	MethylBERT
30	N	N	a0_b5	MethylBERT
30	N	N	a0_b5	MethylBERT
30	N	N	a0_b5	MethylBERT
30	N	N	a0_b5	MethylBERT
30	T	T	a0_b5	MethylBERT
30	T	T	a0_b5	MethylBERT
30	T	T	a0_b5	MethylBERT
30	T	T	a0_b5	MethylBERT
30	T	T	a0_b5	MethylBERT
30	N	N	a0_b5	MethylBERT
30	T	T	a0_b5	MethylBERT
30	T	T	a0_b5	MethylBERT
30	N	N	a0_b5	MethylBERT
30	T	T	a0_b5	MethylBERT
30	N	N	a0_b5	MethylBERT
30	N	N	a0_b5	MethylBERT
30	N	N	a0_b5	MethylBERT
30	N	N	a0_b5	MethylBERT
30	N	N	a0_b5	MethylBERT
30	N	N	a0_b5	MethylBERT
30	T	T	a0_b5	MethylBERT
30	N	N	a0_b5	MethylBERT
31	N	N	a0_b5	MethylBERT
31	N	N	a0_b5	MethylBERT
31	N	N	a0_b5	MethylBERT
31	N	N	a0_b5	MethylBERT
31	T	T	a0_b5	MethylBERT
31	T	T	a0_b5	MethylBERT
31	N	N	a0_b5	MethylBERT
31	T	T	a0_b5	MethylBERT
31	N	N	a0_b5	MethylBERT
31	N	N	a0_b5	MethylBERT
31	T	T	a0_b5	MethylBERT
31	N	N	a0_b5	MethylBERT
31	N	N	a0_b5	MethylBERT
31	T	T	a0_b5	MethylBERT
31	T	T	a0_b5	MethylBERT
31	N	N	a0_b5	MethylBERT
31	N	N	a0_b5	MethylBERT
31	T	T	a0_b5	MethylBERT
31	T	T	a0_b5	MethylBERT
31	T	T	a0_b5	MethylBERT
31	N	N	a0_b5	MethylBERT
31	N	N	a0_b5	MethylBERT
31	N	N	a0_b5	MethylBERT
31	T	T	a0_b5	MethylBERT
31	N	N	a0_b5	MethylBERT
31	N	N	a0_b5	MethylBERT
31	T	T	a0_b5	MethylBERT
31	T	T	a0_b5	MethylBERT
31	T	T	a0_b5	MethylBERT
31	T	T	a0_b5	MethylBERT
31	T	T	a0_b5	MethylBERT
31	T	T	a0_b5	MethylBERT
31	N	N	a0_b5	MethylBERT
31	N	N	a0_b5	MethylBERT
31	T	T	a0_b5	MethylBERT
31	T	T	a0_b5	MethylBERT
31	N	N	a0_b5	MethylBERT
31	N	N	a0_b5	MethylBERT
31	T	T	a0_b5	MethylBERT
31	T	T	a0_b5	MethylBERT
31	T	T	a0_b5	MethylBERT
31	N	N	a0_b5	MethylBERT
31	T	T	a0_b5	MethylBERT
31	T	T	a0_b5	MethylBERT
31	N	N	a0_b5	MethylBERT
31	N	N	a0_b5	MethylBERT
31	T	T	a0_b5	MethylBERT
31	N	N	a0_b5	MethylBERT
31	T	T	a0_b5	MethylBERT
31	N	N	a0_b5	MethylBERT
32	N	N	a0_b5	MethylBERT
32	N	N	a0_b5	MethylBERT
32	N	N	a0_b5	MethylBERT
32	N	N	a0_b5	MethylBERT
32	N	N	a0_b5	MethylBERT
32	T	T	a0_b5	MethylBERT
32	T	T	a0_b5	MethylBERT
32	T	T	a0_b5	MethylBERT
32	T	T	a0_b5	MethylBERT
32	T	T	a0_b5	MethylBERT
32	N	N	a0_b5	MethylBERT
32	N	N	a0_b5	MethylBERT
32	T	T	a0_b5	MethylBERT
32	N	N	a0_b5	MethylBERT
32	T	T	a0_b5	MethylBERT
32	T	T	a0_b5	MethylBERT
32	N	N	a0_b5	MethylBERT
32	T	T	a0_b5	MethylBERT
32	N	N	a0_b5	MethylBERT
32	T	T	a0_b5	MethylBERT
32	N	N	a0_b5	MethylBERT
32	N	N	a0_b5	MethylBERT
32	N	N	a0_b5	MethylBERT
32	T	T	a0_b5	MethylBERT
32	T	T	a0_b5	MethylBERT
32	N	N	a0_b5	MethylBERT
32	N	N	a0_b5	MethylBERT
32	N	N	a0_b5	MethylBERT
32	N	N	a0_b5	MethylBERT
32	T	T	a0_b5	MethylBERT
32	N	N	a0_b5	MethylBERT
32	T	T	a0_b5	MethylBERT
32	T	T	a0_b5	MethylBERT
32	N	N	a0_b5	MethylBERT
32	N	N	a0_b5	MethylBERT
32	T	T	a0_b5	MethylBERT
32	T	T	a0_b5	MethylBERT
32	T	T	a0_b5	MethylBERT
32	T	T	a0_b5	MethylBERT
32	N	N	a0_b5	MethylBERT
32	N	N	a0_b5	MethylBERT
32	N	N	a0_b5	MethylBERT
32	N	N	a0_b5	MethylBERT
32	T	T	a0_b5	MethylBERT
32	N	N	a0_b5	MethylBERT
32	T	T	a0_b5	MethylBERT
32	T	T	a0_b5	MethylBERT
32	T	T	a0_b5	MethylBERT
32	T	T	a0_b5	MethylBERT
32	T	T	a0_b5	MethylBERT
33	N	N	a0_b5	MethylBERT
33	T	T	a0_b5	MethylBERT
33	N	N	a0_b5	MethylBERT
33	N	N	a0_b5	MethylBERT
33	N	N	a0_b5	MethylBERT
33	N	N	a0_b5	MethylBERT
33	N	N	a0_b5	MethylBERT
33	T	T	a0_b5	MethylBERT
33	T	T	a0_b5	MethylBERT
33	T	T	a0_b5	MethylBERT
33	N	N	a0_b5	MethylBERT
33	T	T	a0_b5	MethylBERT
33	T	T	a0_b5	MethylBERT
33	N	N	a0_b5	MethylBERT
33	T	T	a0_b5	MethylBERT
33	N	N	a0_b5	MethylBERT
33	T	T	a0_b5	MethylBERT
33	N	N	a0_b5	MethylBERT
33	N	N	a0_b5	MethylBERT
33	N	N	a0_b5	MethylBERT
33	T	T	a0_b5	MethylBERT
33	N	N	a0_b5	MethylBERT
33	N	N	a0_b5	MethylBERT
33	T	T	a0_b5	MethylBERT
33	T	T	a0_b5	MethylBERT
33	N	N	a0_b5	MethylBERT
33	T	T	a0_b5	MethylBERT
33	T	T	a0_b5	MethylBERT
33	N	N	a0_b5	MethylBERT
33	T	T	a0_b5	MethylBERT
33	N	N	a0_b5	MethylBERT
33	N	N	a0_b5	MethylBERT
33	N	N	a0_b5	MethylBERT
33	T	T	a0_b5	MethylBERT
33	N	N	a0_b5	MethylBERT
33	N	N	a0_b5	MethylBERT
33	N	N	a0_b5	MethylBERT
33	T	T	a0_b5	MethylBERT
33	T	T	a0_b5	MethylBERT
33	N	N	a0_b5	MethylBERT
33	T	T	a0_b5	MethylBERT
33	T	T	a0_b5	MethylBERT
33	T	T	a0_b5	MethylBERT
33	T	T	a0_b5	MethylBERT
33	T	T	a0_b5	MethylBERT
33	N	N	a0_b5	MethylBERT
33	T	T	a0_b5	MethylBERT
33	T	T	a0_b5	MethylBERT
33	T	T	a0_b5	MethylBERT
33	N	N	a0_b5	MethylBERT
34	T	T	a0_b5	MethylBERT
34	N	N	a0_b5	MethylBERT
34	N	N	a0_b5	MethylBERT
34	T	T	a0_b5	MethylBERT
34	T	T	a0_b5	MethylBERT
34	N	N	a0_b5	MethylBERT
34	N	N	a0_b5	MethylBERT
34	T	T	a0_b5	MethylBERT
34	T	T	a0_b5	MethylBERT
34	T	T	a0_b5	MethylBERT
34	N	N	a0_b5	MethylBERT
34	T	T	a0_b5	MethylBERT
34	T	T	a0_b5	MethylBERT
34	N	N	a0_b5	MethylBERT
34	N	N	a0_b5	MethylBERT
34	T	T	a0_b5	MethylBERT
34	N	N	a0_b5	MethylBERT
34	T	T	a0_b5	MethylBERT
34	N	N	a0_b5	MethylBERT
34	N	N	a0_b5	MethylBERT
34	T	T	a0_b5	MethylBERT
34	T	T	a0_b5	MethylBERT
34	T	T	a0_b5	MethylBERT
34	N	N	a0_b5	MethylBERT
34	T	T	a0_b5	MethylBERT
34	N	N	a0_b5	MethylBERT
34	N	N	a0_b5	MethylBERT
34	T	T	a0_b5	MethylBERT
34	N	N	a0_b5	MethylBERT
34	N	N	a0_b5	MethylBERT
34	T	T	a0_b5	MethylBERT
34	N	N	a0_b5	MethylBERT
34	N	N	a0_b5	MethylBERT
34	N	N	a0_b5	MethylBERT
34	T	T	a0_b5	MethylBERT
34	N	N	a0_b5	MethylBERT
34	N	N	a0_b5	MethylBERT
34	T	T	a0_b5	MethylBERT
34	T	T	a0_b5	MethylBERT
34	T	T	a0_b5	MethylBERT
34	T	T	a0_b5	MethylBERT
34	T	T	a0_b5	MethylBERT
34	T	T	a0_b5	MethylBERT
34	T	T	a0_b5	MethylBERT
34	N	N	a0_b5	MethylBERT
34	N	N	a0_b5	MethylBERT
34	N	N	a0_b5	MethylBERT
34	T	T	a0_b5	MethylBERT
34	N	N	a0_b5	MethylBERT
34	N	N	a0_b5	MethylBERT
35	T	T	a0_b5	MethylBERT
35	T	T	a0_b5	MethylBERT
35	T	T	a0_b5	MethylBERT
35	N	N	a0_b5	MethylBERT
35	N	N	a0_b5	MethylBERT
35	T	T	a0_b5	MethylBERT
35	T	T	a0_b5	MethylBERT
35	N	N	a0_b5	MethylBERT
35	N	N	a0_b5	MethylBERT
35	T	T	a0_b5	MethylBERT
35	T	T	a0_b5	MethylBERT
35	T	T	a0_b5	MethylBERT
35	N	N	a0_b5	MethylBERT
35	N	N	a0_b5	MethylBERT
35	N	N	a0_b5	MethylBERT
35	T	T	a0_b5	MethylBERT
35	T	T	a0_b5	MethylBERT
35	N	N	a0_b5	MethylBERT
35	N	N	a0_b5	MethylBERT
35	T	T	a0_b5	MethylBERT
35	N	N	a0_b5	MethylBERT
35	T	T	a0_b5	MethylBERT
35	T	T	a0_b5	MethylBERT
35	T	T	a0_b5	MethylBERT
35	T	T	a0_b5	MethylBERT
35	N	N	a0_b5	MethylBERT
35	N	N	a0_b5	MethylBERT
35	T	T	a0_b5	MethylBERT
35	N	N	a0_b5	MethylBERT
35	T	T	a0_b5	MethylBERT
35	T	T	a0_b5	MethylBERT
35	N	N	a0_b5	MethylBERT
35	T	T	a0_b5	MethylBERT
35	N	N	a0_b5	MethylBERT
35	N	N	a0_b5	MethylBERT
35	N	N	a0_b5	MethylBERT
35	N	N	a0_b5	MethylBERT
35	T	T	a0_b5	MethylBERT
35	T	T	a0_b5	MethylBERT
35	N	N	a0_b5	MethylBERT
35	T	T	a0_b5	MethylBERT
35	N	N	a0_b5	MethylBERT
35	T	T	a0_b5	MethylBERT
35	T	T	a0_b5	MethylBERT
35	N	N	a0_b5	MethylBERT
35	N	N	a0_b5	MethylBERT
35	N	N	a0_b5	MethylBERT
35	N	N	a0_b5	MethylBERT
35	T	T	a0_b5	MethylBERT
35	N	N	a0_b5	MethylBERT
36	N	N	a0_b5	MethylBERT
36	T	T	a0_b5	MethylBERT
36	T	T	a0_b5	MethylBERT
36	N	N	a0_b5	MethylBERT
36	N	N	a0_b5	MethylBERT
36	T	T	a0_b5	MethylBERT
36	N	N	a0_b5	MethylBERT
36	N	N	a0_b5	MethylBERT
36	T	T	a0_b5	MethylBERT
36	T	T	a0_b5	MethylBERT
36	T	T	a0_b5	MethylBERT
36	N	N	a0_b5	MethylBERT
36	T	T	a0_b5	MethylBERT
36	T	T	a0_b5	MethylBERT
36	T	T	a0_b5	MethylBERT
36	T	T	a0_b5	MethylBERT
36	N	N	a0_b5	MethylBERT
36	N	T	a0_b5	MethylBERT
36	T	T	a0_b5	MethylBERT
36	N	N	a0_b5	MethylBERT
36	T	T	a0_b5	MethylBERT
36	N	N	a0_b5	MethylBERT
36	N	N	a0_b5	MethylBERT
36	N	N	a0_b5	MethylBERT
36	N	N	a0_b5	MethylBERT
36	N	N	a0_b5	MethylBERT
36	N	N	a0_b5	MethylBERT
36	T	T	a0_b5	MethylBERT
36	N	N	a0_b5	MethylBERT
36	N	N	a0_b5	MethylBERT
36	N	N	a0_b5	MethylBERT
36	T	T	a0_b5	MethylBERT
36	N	N	a0_b5	MethylBERT
36	T	T	a0_b5	MethylBERT
36	T	T	a0_b5	MethylBERT
36	T	T	a0_b5	MethylBERT
36	N	N	a0_b5	MethylBERT
36	T	T	a0_b5	MethylBERT
36	T	T	a0_b5	MethylBERT
36	T	T	a0_b5	MethylBERT
36	N	N	a0_b5	MethylBERT
36	T	T	a0_b5	MethylBERT
36	T	T	a0_b5	MethylBERT
36	N	N	a0_b5	MethylBERT
36	T	T	a0_b5	MethylBERT
36	N	N	a0_b5	MethylBERT
36	N	N	a0_b5	MethylBERT
36	T	T	a0_b5	MethylBERT
36	N	N	a0_b5	MethylBERT
36	T	T	a0_b5	MethylBERT
37	N	N	a0_b5	MethylBERT
37	T	T	a0_b5	MethylBERT
37	T	T	a0_b5	MethylBERT
37	T	T	a0_b5	MethylBERT
37	N	N	a0_b5	MethylBERT
37	N	N	a0_b5	MethylBERT
37	T	T	a0_b5	MethylBERT
37	T	T	a0_b5	MethylBERT
37	N	N	a0_b5	MethylBERT
37	T	T	a0_b5	MethylBERT
37	T	T	a0_b5	MethylBERT
37	T	T	a0_b5	MethylBERT
37	T	T	a0_b5	MethylBERT
37	T	T	a0_b5	MethylBERT
37	N	N	a0_b5	MethylBERT
37	T	T	a0_b5	MethylBERT
37	T	T	a0_b5	MethylBERT
37	N	N	a0_b5	MethylBERT
37	N	N	a0_b5	MethylBERT
37	N	N	a0_b5	MethylBERT
37	T	T	a0_b5	MethylBERT
37	T	T	a0_b5	MethylBERT
37	N	N	a0_b5	MethylBERT
37	N	N	a0_b5	MethylBERT
37	N	N	a0_b5	MethylBERT
37	T	T	a0_b5	MethylBERT
37	N	N	a0_b5	MethylBERT
37	T	T	a0_b5	MethylBERT
37	N	N	a0_b5	MethylBERT
37	T	T	a0_b5	MethylBERT
37	N	N	a0_b5	MethylBERT
37	T	T	a0_b5	MethylBERT
37	T	T	a0_b5	MethylBERT
37	N	N	a0_b5	MethylBERT
37	N	N	a0_b5	MethylBERT
37	T	T	a0_b5	MethylBERT
37	N	N	a0_b5	MethylBERT
37	N	N	a0_b5	MethylBERT
37	T	T	a0_b5	MethylBERT
37	T	T	a0_b5	MethylBERT
37	T	T	a0_b5	MethylBERT
37	N	N	a0_b5	MethylBERT
37	T	T	a0_b5	MethylBERT
37	N	N	a0_b5	MethylBERT
37	N	N	a0_b5	MethylBERT
37	N	N	a0_b5	MethylBERT
37	N	N	a0_b5	MethylBERT
37	N	N	a0_b5	MethylBERT
37	T	T	a0_b5	MethylBERT
37	N	N	a0_b5	MethylBERT
38	T	T	a0_b5	MethylBERT
38	T	T	a0_b5	MethylBERT
38	T	T	a0_b5	MethylBERT
38	N	N	a0_b5	MethylBERT
38	T	T	a0_b5	MethylBERT
38	N	N	a0_b5	MethylBERT
38	T	T	a0_b5	MethylBERT
38	T	T	a0_b5	MethylBERT
38	N	N	a0_b5	MethylBERT
38	T	T	a0_b5	MethylBERT
38	T	T	a0_b5	MethylBERT
38	T	T	a0_b5	MethylBERT
38	T	T	a0_b5	MethylBERT
38	N	N	a0_b5	MethylBERT
38	N	N	a0_b5	MethylBERT
38	N	N	a0_b5	MethylBERT
38	T	T	a0_b5	MethylBERT
38	T	T	a0_b5	MethylBERT
38	N	N	a0_b5	MethylBERT
38	N	N	a0_b5	MethylBERT
38	N	N	a0_b5	MethylBERT
38	N	N	a0_b5	MethylBERT
38	N	N	a0_b5	MethylBERT
38	T	T	a0_b5	MethylBERT
38	N	N	a0_b5	MethylBERT
38	T	T	a0_b5	MethylBERT
38	T	T	a0_b5	MethylBERT
38	T	T	a0_b5	MethylBERT
38	T	T	a0_b5	MethylBERT
38	N	N	a0_b5	MethylBERT
38	T	T	a0_b5	MethylBERT
38	N	N	a0_b5	MethylBERT
38	T	T	a0_b5	MethylBERT
38	N	N	a0_b5	MethylBERT
38	N	N	a0_b5	MethylBERT
38	N	N	a0_b5	MethylBERT
38	N	N	a0_b5	MethylBERT
38	T	T	a0_b5	MethylBERT
38	N	N	a0_b5	MethylBERT
38	N	N	a0_b5	MethylBERT
38	N	N	a0_b5	MethylBERT
38	T	T	a0_b5	MethylBERT
38	T	T	a0_b5	MethylBERT
38	T	T	a0_b5	MethylBERT
38	N	N	a0_b5	MethylBERT
38	N	N	a0_b5	MethylBERT
38	N	N	a0_b5	MethylBERT
38	N	N	a0_b5	MethylBERT
38	T	T	a0_b5	MethylBERT
38	T	T	a0_b5	MethylBERT
39	N	N	a0_b5	MethylBERT
39	T	T	a0_b5	MethylBERT
39	T	T	a0_b5	MethylBERT
39	N	N	a0_b5	MethylBERT
39	N	N	a0_b5	MethylBERT
39	N	N	a0_b5	MethylBERT
39	N	N	a0_b5	MethylBERT
39	T	T	a0_b5	MethylBERT
39	T	T	a0_b5	MethylBERT
39	T	T	a0_b5	MethylBERT
39	N	N	a0_b5	MethylBERT
39	T	T	a0_b5	MethylBERT
39	N	N	a0_b5	MethylBERT
39	T	T	a0_b5	MethylBERT
39	N	N	a0_b5	MethylBERT
39	T	T	a0_b5	MethylBERT
39	T	T	a0_b5	MethylBERT
39	T	T	a0_b5	MethylBERT
39	N	N	a0_b5	MethylBERT
39	N	N	a0_b5	MethylBERT
39	N	N	a0_b5	MethylBERT
39	N	N	a0_b5	MethylBERT
39	N	N	a0_b5	MethylBERT
39	T	T	a0_b5	MethylBERT
39	T	T	a0_b5	MethylBERT
39	N	N	a0_b5	MethylBERT
39	T	T	a0_b5	MethylBERT
39	T	T	a0_b5	MethylBERT
39	T	T	a0_b5	MethylBERT
39	T	T	a0_b5	MethylBERT
39	N	N	a0_b5	MethylBERT
39	N	N	a0_b5	MethylBERT
39	T	T	a0_b5	MethylBERT
39	N	N	a0_b5	MethylBERT
39	T	T	a0_b5	MethylBERT
39	T	T	a0_b5	MethylBERT
39	N	N	a0_b5	MethylBERT
39	T	T	a0_b5	MethylBERT
39	T	T	a0_b5	MethylBERT
39	N	N	a0_b5	MethylBERT
39	N	N	a0_b5	MethylBERT
39	N	N	a0_b5	MethylBERT
39	N	N	a0_b5	MethylBERT
39	N	N	a0_b5	MethylBERT
39	N	N	a0_b5	MethylBERT
39	T	T	a0_b5	MethylBERT
39	T	T	a0_b5	MethylBERT
39	N	N	a0_b5	MethylBERT
39	T	T	a0_b5	MethylBERT
[truncated: 97,969 more rows]

## Sheet: figure_2b
dmr_label	ctype	pred	experiment	model
0	T	T	a0_b5	MethylBERT
0	T	T	a0_b5	MethylBERT
0	T	T	a0_b5	MethylBERT
0	N	N	a0_b5	MethylBERT
0	N	N	a0_b5	MethylBERT
0	T	T	a0_b5	MethylBERT
0	T	T	a0_b5	MethylBERT
0	N	N	a0_b5	MethylBERT
0	N	N	a0_b5	MethylBERT
0	N	N	a0_b5	MethylBERT
0	T	T	a0_b5	MethylBERT
0	N	N	a0_b5	MethylBERT
0	T	T	a0_b5	MethylBERT
0	N	N	a0_b5	MethylBERT
0	N	N	a0_b5	MethylBERT
0	N	N	a0_b5	MethylBERT
0	T	T	a0_b5	MethylBERT
0	T	T	a0_b5	MethylBERT
0	N	N	a0_b5	MethylBERT
0	N	N	a0_b5	MethylBERT
0	N	N	a0_b5	MethylBERT
0	T	T	a0_b5	MethylBERT
0	T	T	a0_b5	MethylBERT
0	N	N	a0_b5	MethylBERT
0	N	N	a0_b5	MethylBERT
0	T	T	a0_b5	MethylBERT
0	T	T	a0_b5	MethylBERT
0	T	T	a0_b5	MethylBERT
0	N	N	a0_b5	MethylBERT
0	N	N	a0_b5	MethylBERT
0	T	T	a0_b5	MethylBERT
0	T	T	a0_b5	MethylBERT
0	N	N	a0_b5	MethylBERT
0	T	T	a0_b5	MethylBERT
0	N	N	a0_b5	MethylBERT
0	N	N	a0_b5	MethylBERT
0	N	N	a0_b5	MethylBERT
0	T	T	a0_b5	MethylBERT
0	T	T	a0_b5	MethylBERT
0	T	T	a0_b5	MethylBERT
0	N	N	a0_b5	MethylBERT
0	T	T	a0_b5	MethylBERT
0	T	T	a0_b5	MethylBERT
0	N	N	a0_b5	MethylBERT
0	N	N	a0_b5	MethylBERT
0	N	N	a0_b5	MethylBERT
0	T	T	a0_b5	MethylBERT
0	T	T	a0_b5	MethylBERT
0	N	N	a0_b5	MethylBERT
0	T	T	a0_b5	MethylBERT
1	N	N	a0_b5	MethylBERT
1	N	N	a0_b5	MethylBERT
1	T	T	a0_b5	MethylBERT
1	T	T	a0_b5	MethylBERT
1	T	T	a0_b5	MethylBERT
1	T	T	a0_b5	MethylBERT
1	T	T	a0_b5	MethylBERT
1	N	N	a0_b5	MethylBERT
1	N	N	a0_b5	MethylBERT
1	N	N	a0_b5	MethylBERT
1	T	T	a0_b5	MethylBERT
1	T	T	a0_b5	MethylBERT
1	N	N	a0_b5	MethylBERT
1	N	N	a0_b5	MethylBERT
1	T	T	a0_b5	MethylBERT
1	T	T	a0_b5	MethylBERT
1	T	T	a0_b5	MethylBERT
1	T	T	a0_b5	MethylBERT
1	N	N	a0_b5	MethylBERT
1	T	T	a0_b5	MethylBERT
1	N	N	a0_b5	MethylBERT
1	N	N	a0_b5	MethylBERT
1	T	T	a0_b5	MethylBERT
1	T	T	a0_b5	MethylBERT
1	T	T	a0_b5	MethylBERT
1	T	T	a0_b5	MethylBERT
1	T	T	a0_b5	MethylBERT
1	N	N	a0_b5	MethylBERT
1	T	T	a0_b5	MethylBERT
1	N	N	a0_b5	MethylBERT
1	N	N	a0_b5	MethylBERT
1	N	N	a0_b5	MethylBERT
1	N	N	a0_b5	MethylBERT
1	T	T	a0_b5	MethylBERT
1	N	N	a0_b5	MethylBERT
1	N	N	a0_b5	MethylBERT
1	N	N	a0_b5	MethylBERT
1	N	N	a0_b5	MethylBERT
1	N	N	a0_b5	MethylBERT
1	T	T	a0_b5	MethylBERT
1	T	T	a0_b5	MethylBERT
1	T	T	a0_b5	MethylBERT
1	T	T	a0_b5	MethylBERT
1	N	N	a0_b5	MethylBERT
1	T	T	a0_b5	MethylBERT
1	T	T	a0_b5	MethylBERT
1	N	N	a0_b5	MethylBERT
1	N	N	a0_b5	MethylBERT
1	N	N	a0_b5	MethylBERT
1	N	N	a0_b5	MethylBERT
2	N	N	a0_b5	MethylBERT
2	N	N	a0_b5	MethylBERT
2	N	N	a0_b5	MethylBERT
2	T	T	a0_b5	MethylBERT
2	T	T	a0_b5	MethylBERT
2	T	T	a0_b5	MethylBERT
2	T	T	a0_b5	MethylBERT
2	T	T	a0_b5	MethylBERT
2	T	T	a0_b5	MethylBERT
2	T	T	a0_b5	MethylBERT
2	N	N	a0_b5	MethylBERT
2	T	T	a0_b5	MethylBERT
2	T	T	a0_b5	MethylBERT
2	T	T	a0_b5	MethylBERT
2	N	N	a0_b5	MethylBERT
2	N	N	a0_b5	MethylBERT
2	T	T	a0_b5	MethylBERT
2	T	T	a0_b5	MethylBERT
2	N	N	a0_b5	MethylBERT
2	T	T	a0_b5	MethylBERT
2	N	N	a0_b5	MethylBERT
2	T	T	a0_b5	MethylBERT
2	T	T	a0_b5	MethylBERT
2	N	N	a0_b5	MethylBERT
2	T	T	a0_b5	MethylBERT
2	N	N	a0_b5	MethylBERT
2	N	N	a0_b5	MethylBERT
2	T	T	a0_b5	MethylBERT
2	T	T	a0_b5	MethylBERT
2	T	T	a0_b5	MethylBERT
2	N	N	a0_b5	MethylBERT
2	N	N	a0_b5	MethylBERT
2	N	N	a0_b5	MethylBERT
2	N	N	a0_b5	MethylBERT
2	T	T	a0_b5	MethylBERT
2	T	T	a0_b5	MethylBERT
2	T	T	a0_b5	MethylBERT
2	N	N	a0_b5	MethylBERT
2	T	T	a0_b5	MethylBERT
2	N	N	a0_b5	MethylBERT
2	T	T	a0_b5	MethylBERT
2	N	N	a0_b5	MethylBERT
2	N	N	a0_b5	MethylBERT
2	N	N	a0_b5	MethylBERT
2	N	N	a0_b5	MethylBERT
2	N	N	a0_b5	MethylBERT
2	N	N	a0_b5	MethylBERT
2	T	T	a0_b5	MethylBERT
2	N	N	a0_b5	MethylBERT
2	N	N	a0_b5	MethylBERT
3	T	T	a0_b5	MethylBERT
3	T	T	a0_b5	MethylBERT
3	T	T	a0_b5	MethylBERT
3	T	T	a0_b5	MethylBERT
3	N	N	a0_b5	MethylBERT
3	T	T	a0_b5	MethylBERT
3	T	T	a0_b5	MethylBERT
3	N	N	a0_b5	MethylBERT
3	N	N	a0_b5	MethylBERT
3	N	N	a0_b5	MethylBERT
3	N	N	a0_b5	MethylBERT
3	N	N	a0_b5	MethylBERT
3	N	N	a0_b5	MethylBERT
3	T	T	a0_b5	MethylBERT
3	N	N	a0_b5	MethylBERT
3	N	N	a0_b5	MethylBERT
3	N	N	a0_b5	MethylBERT
3	T	T	a0_b5	MethylBERT
3	T	T	a0_b5	MethylBERT
3	N	N	a0_b5	MethylBERT
3	T	T	a0_b5	MethylBERT
3	N	N	a0_b5	MethylBERT
3	N	N	a0_b5	MethylBERT
3	N	N	a0_b5	MethylBERT
3	T	T	a0_b5	MethylBERT
3	N	N	a0_b5	MethylBERT
3	T	T	a0_b5	MethylBERT
3	N	N	a0_b5	MethylBERT
3	T	T	a0_b5	MethylBERT
3	N	N	a0_b5	MethylBERT
3	T	T	a0_b5	MethylBERT
3	T	T	a0_b5	MethylBERT
3	T	T	a0_b5	MethylBERT
3	N	N	a0_b5	MethylBERT
3	T	T	a0_b5	MethylBERT
3	T	T	a0_b5	MethylBERT
3	N	N	a0_b5	MethylBERT
3	N	N	a0_b5	MethylBERT
3	T	T	a0_b5	MethylBERT
3	N	N	a0_b5	MethylBERT
3	T	T	a0_b5	MethylBERT
3	N	N	a0_b5	MethylBERT
3	T	T	a0_b5	MethylBERT
3	T	T	a0_b5	MethylBERT
3	N	N	a0_b5	MethylBERT
3	T	T	a0_b5	MethylBERT
3	T	T	a0_b5	MethylBERT
3	N	N	a0_b5	MethylBERT
3	N	N	a0_b5	MethylBERT
3	T	T	a0_b5	MethylBERT
4	T	T	a0_b5	MethylBERT
4	N	N	a0_b5	MethylBERT
4	N	N	a0_b5	MethylBERT
4	T	T	a0_b5	MethylBERT
4	N	N	a0_b5	MethylBERT
4	N	N	a0_b5	MethylBERT
4	T	T	a0_b5	MethylBERT
4	N	N	a0_b5	MethylBERT
4	N	N	a0_b5	MethylBERT
4	T	T	a0_b5	MethylBERT
4	T	T	a0_b5	MethylBERT
4	T	T	a0_b5	MethylBERT
4	N	N	a0_b5	MethylBERT
4	N	N	a0_b5	MethylBERT
4	N	N	a0_b5	MethylBERT
4	N	N	a0_b5	MethylBERT
4	T	T	a0_b5	MethylBERT
4	N	N	a0_b5	MethylBERT
4	T	T	a0_b5	MethylBERT
4	N	N	a0_b5	MethylBERT
4	T	T	a0_b5	MethylBERT
4	N	N	a0_b5	MethylBERT
4	T	T	a0_b5	MethylBERT
4	N	N	a0_b5	MethylBERT
4	T	T	a0_b5	MethylBERT
4	T	T	a0_b5	MethylBERT
4	T	T	a0_b5	MethylBERT
4	T	T	a0_b5	MethylBERT
4	T	T	a0_b5	MethylBERT
4	N	N	a0_b5	MethylBERT
4	T	T	a0_b5	MethylBERT
4	N	N	a0_b5	MethylBERT
4	N	N	a0_b5	MethylBERT
4	N	N	a0_b5	MethylBERT
4	N	N	a0_b5	MethylBERT
4	N	N	a0_b5	MethylBERT
4	N	N	a0_b5	MethylBERT
4	N	N	a0_b5	MethylBERT
4	T	T	a0_b5	MethylBERT
4	N	N	a0_b5	MethylBERT
4	T	T	a0_b5	MethylBERT
4	T	T	a0_b5	MethylBERT
4	N	N	a0_b5	MethylBERT
4	T	T	a0_b5	MethylBERT
4	T	T	a0_b5	MethylBERT
4	T	T	a0_b5	MethylBERT
4	T	T	a0_b5	MethylBERT
4	T	T	a0_b5	MethylBERT
4	N	N	a0_b5	MethylBERT
4	T	T	a0_b5	MethylBERT
5	N	N	a0_b5	MethylBERT
5	N	N	a0_b5	MethylBERT
5	N	N	a0_b5	MethylBERT
5	N	N	a0_b5	MethylBERT
5	N	N	a0_b5	MethylBERT
5	N	N	a0_b5	MethylBERT
5	T	T	a0_b5	MethylBERT
5	N	N	a0_b5	MethylBERT
5	T	T	a0_b5	MethylBERT
5	T	T	a0_b5	MethylBERT
5	T	T	a0_b5	MethylBERT
5	T	T	a0_b5	MethylBERT
5	N	N	a0_b5	MethylBERT
5	T	T	a0_b5	MethylBERT
5	N	N	a0_b5	MethylBERT
5	T	T	a0_b5	MethylBERT
5	T	T	a0_b5	MethylBERT
5	N	N	a0_b5	MethylBERT
5	N	N	a0_b5	MethylBERT
5	T	T	a0_b5	MethylBERT
5	T	T	a0_b5	MethylBERT
5	T	T	a0_b5	MethylBERT
5	T	T	a0_b5	MethylBERT
5	N	N	a0_b5	MethylBERT
5	N	N	a0_b5	MethylBERT
5	T	T	a0_b5	MethylBERT
5	N	N	a0_b5	MethylBERT
5	N	N	a0_b5	MethylBERT
5	N	N	a0_b5	MethylBERT
5	N	N	a0_b5	MethylBERT
5	N	N	a0_b5	MethylBERT
5	T	T	a0_b5	MethylBERT
5	N	N	a0_b5	MethylBERT
5	T	T	a0_b5	MethylBERT
5	T	T	a0_b5	MethylBERT
5	T	T	a0_b5	MethylBERT
5	N	N	a0_b5	MethylBERT
5	T	T	a0_b5	MethylBERT
5	N	N	a0_b5	MethylBERT
5	T	T	a0_b5	MethylBERT
5	T	T	a0_b5	MethylBERT
5	T	T	a0_b5	MethylBERT
5	T	T	a0_b5	MethylBERT
5	T	T	a0_b5	MethylBERT
5	N	N	a0_b5	MethylBERT
5	T	T	a0_b5	MethylBERT
5	N	N	a0_b5	MethylBERT
5	T	T	a0_b5	MethylBERT
5	N	N	a0_b5	MethylBERT
5	N	N	a0_b5	MethylBERT
6	N	N	a0_b5	MethylBERT
6	T	T	a0_b5	MethylBERT
6	N	N	a0_b5	MethylBERT
6	N	N	a0_b5	MethylBERT
6	N	N	a0_b5	MethylBERT
6	N	N	a0_b5	MethylBERT
6	T	T	a0_b5	MethylBERT
6	T	T	a0_b5	MethylBERT
6	T	T	a0_b5	MethylBERT
6	T	T	a0_b5	MethylBERT
6	T	T	a0_b5	MethylBERT
6	T	T	a0_b5	MethylBERT
6	T	T	a0_b5	MethylBERT
6	T	T	a0_b5	MethylBERT
6	N	N	a0_b5	MethylBERT
6	T	T	a0_b5	MethylBERT
6	N	N	a0_b5	MethylBERT
6	N	N	a0_b5	MethylBERT
6	N	N	a0_b5	MethylBERT
6	T	T	a0_b5	MethylBERT
6	T	T	a0_b5	MethylBERT
6	N	N	a0_b5	MethylBERT
6	T	T	a0_b5	MethylBERT
6	T	T	a0_b5	MethylBERT
6	T	T	a0_b5	MethylBERT
6	T	T	a0_b5	MethylBERT
6	N	N	a0_b5	MethylBERT
6	N	N	a0_b5	MethylBERT
6	T	T	a0_b5	MethylBERT
6	N	N	a0_b5	MethylBERT
6	T	T	a0_b5	MethylBERT
6	T	T	a0_b5	MethylBERT
6	T	T	a0_b5	MethylBERT
6	T	T	a0_b5	MethylBERT
6	T	T	a0_b5	MethylBERT
6	T	T	a0_b5	MethylBERT
6	N	N	a0_b5	MethylBERT
6	N	N	a0_b5	MethylBERT
6	T	T	a0_b5	MethylBERT
6	N	N	a0_b5	MethylBERT
6	N	N	a0_b5	MethylBERT
6	N	N	a0_b5	MethylBERT
6	N	N	a0_b5	MethylBERT
6	N	N	a0_b5	MethylBERT
6	N	N	a0_b5	MethylBERT
6	N	N	a0_b5	MethylBERT
6	T	T	a0_b5	MethylBERT
6	N	N	a0_b5	MethylBERT
6	N	N	a0_b5	MethylBERT
6	N	N	a0_b5	MethylBERT
7	N	N	a0_b5	MethylBERT
7	N	N	a0_b5	MethylBERT
7	N	N	a0_b5	MethylBERT
7	T	T	a0_b5	MethylBERT
7	N	N	a0_b5	MethylBERT
7	N	N	a0_b5	MethylBERT
7	T	T	a0_b5	MethylBERT
7	T	T	a0_b5	MethylBERT
7	T	T	a0_b5	MethylBERT
7	T	T	a0_b5	MethylBERT
7	T	T	a0_b5	MethylBERT
7	N	N	a0_b5	MethylBERT
7	T	T	a0_b5	MethylBERT
7	T	T	a0_b5	MethylBERT
7	T	T	a0_b5	MethylBERT
7	N	N	a0_b5	MethylBERT
7	N	N	a0_b5	MethylBERT
7	N	N	a0_b5	MethylBERT
7	N	N	a0_b5	MethylBERT
7	N	N	a0_b5	MethylBERT
7	N	N	a0_b5	MethylBERT
7	N	N	a0_b5	MethylBERT
7	T	T	a0_b5	MethylBERT
7	N	N	a0_b5	MethylBERT
7	T	T	a0_b5	MethylBERT
7	T	T	a0_b5	MethylBERT
7	T	T	a0_b5	MethylBERT
7	T	T	a0_b5	MethylBERT
7	T	T	a0_b5	MethylBERT
7	N	N	a0_b5	MethylBERT
7	T	T	a0_b5	MethylBERT
7	T	T	a0_b5	MethylBERT
7	N	N	a0_b5	MethylBERT
7	T	T	a0_b5	MethylBERT
7	T	T	a0_b5	MethylBERT
7	T	T	a0_b5	MethylBERT
7	T	T	a0_b5	MethylBERT
7	N	N	a0_b5	MethylBERT
7	T	T	a0_b5	MethylBERT
7	N	N	a0_b5	MethylBERT
7	N	N	a0_b5	MethylBERT
7	N	N	a0_b5	MethylBERT
7	N	N	a0_b5	MethylBERT
7	N	N	a0_b5	MethylBERT
7	T	T	a0_b5	MethylBERT
7	N	N	a0_b5	MethylBERT
7	T	T	a0_b5	MethylBERT
7	T	T	a0_b5	MethylBERT
7	N	N	a0_b5	MethylBERT
7	N	N	a0_b5	MethylBERT
8	N	N	a0_b5	MethylBERT
8	N	N	a0_b5	MethylBERT
8	T	T	a0_b5	MethylBERT
8	N	N	a0_b5	MethylBERT
8	T	T	a0_b5	MethylBERT
8	T	T	a0_b5	MethylBERT
8	N	N	a0_b5	MethylBERT
8	N	N	a0_b5	MethylBERT
8	N	N	a0_b5	MethylBERT
8	T	T	a0_b5	MethylBERT
8	N	N	a0_b5	MethylBERT
8	N	N	a0_b5	MethylBERT
8	T	T	a0_b5	MethylBERT
8	T	T	a0_b5	MethylBERT
8	T	T	a0_b5	MethylBERT
8	T	T	a0_b5	MethylBERT
8	T	T	a0_b5	MethylBERT
8	T	T	a0_b5	MethylBERT
8	T	T	a0_b5	MethylBERT
8	N	N	a0_b5	MethylBERT
8	N	N	a0_b5	MethylBERT
8	T	T	a0_b5	MethylBERT
8	T	T	a0_b5	MethylBERT
8	T	T	a0_b5	MethylBERT
8	T	T	a0_b5	MethylBERT
8	T	T	a0_b5	MethylBERT
8	N	N	a0_b5	MethylBERT
8	T	T	a0_b5	MethylBERT
8	N	N	a0_b5	MethylBERT
8	T	T	a0_b5	MethylBERT
8	T	T	a0_b5	MethylBERT
8	N	N	a0_b5	MethylBERT
8	N	N	a0_b5	MethylBERT
8	T	T	a0_b5	MethylBERT
8	N	N	a0_b5	MethylBERT
8	N	N	a0_b5	MethylBERT
8	N	N	a0_b5	MethylBERT
8	N	N	a0_b5	MethylBERT
8	N	N	a0_b5	MethylBERT
8	N	N	a0_b5	MethylBERT
8	N	N	a0_b5	MethylBERT
8	T	T	a0_b5	MethylBERT
8	N	N	a0_b5	MethylBERT
8	T	T	a0_b5	MethylBERT
8	T	T	a0_b5	MethylBERT
8	N	N	a0_b5	MethylBERT
8	N	N	a0_b5	MethylBERT
8	T	T	a0_b5	MethylBERT
8	T	T	a0_b5	MethylBERT
8	N	N	a0_b5	MethylBERT
9	N	N	a0_b5	MethylBERT
9	T	T	a0_b5	MethylBERT
9	N	N	a0_b5	MethylBERT
9	N	N	a0_b5	MethylBERT
9	N	N	a0_b5	MethylBERT
9	N	N	a0_b5	MethylBERT
9	T	T	a0_b5	MethylBERT
9	N	N	a0_b5	MethylBERT
9	N	N	a0_b5	MethylBERT
9	T	T	a0_b5	MethylBERT
9	N	N	a0_b5	MethylBERT
9	N	N	a0_b5	MethylBERT
9	N	N	a0_b5	MethylBERT
9	N	N	a0_b5	MethylBERT
9	T	T	a0_b5	MethylBERT
9	T	T	a0_b5	MethylBERT
9	T	T	a0_b5	MethylBERT
9	T	T	a0_b5	MethylBERT
9	N	N	a0_b5	MethylBERT
9	N	N	a0_b5	MethylBERT
9	T	T	a0_b5	MethylBERT
9	T	T	a0_b5	MethylBERT
9	N	N	a0_b5	MethylBERT
9	N	N	a0_b5	MethylBERT
9	T	T	a0_b5	MethylBERT
9	N	N	a0_b5	MethylBERT
9	N	N	a0_b5	MethylBERT
9	T	T	a0_b5	MethylBERT
9	N	N	a0_b5	MethylBERT
9	N	N	a0_b5	MethylBERT
9	T	T	a0_b5	MethylBERT
9	T	T	a0_b5	MethylBERT
9	T	T	a0_b5	MethylBERT
9	N	N	a0_b5	MethylBERT
9	T	T	a0_b5	MethylBERT
9	T	T	a0_b5	MethylBERT
9	T	T	a0_b5	MethylBERT
9	T	T	a0_b5	MethylBERT
9	T	T	a0_b5	MethylBERT
9	N	N	a0_b5	MethylBERT
9	T	T	a0_b5	MethylBERT
9	N	N	a0_b5	MethylBERT
9	T	T	a0_b5	MethylBERT
9	N	N	a0_b5	MethylBERT
9	N	N	a0_b5	MethylBERT
9	T	T	a0_b5	MethylBERT
9	N	N	a0_b5	MethylBERT
9	T	T	a0_b5	MethylBERT
9	T	T	a0_b5	MethylBERT
9	T	T	a0_b5	MethylBERT
10	N	N	a0_b5	MethylBERT
10	T	T	a0_b5	MethylBERT
10	T	T	a0_b5	MethylBERT
10	N	N	a0_b5	MethylBERT
10	T	T	a0_b5	MethylBERT
10	N	N	a0_b5	MethylBERT
10	T	T	a0_b5	MethylBERT
10	N	N	a0_b5	MethylBERT
10	N	N	a0_b5	MethylBERT
10	T	T	a0_b5	MethylBERT
10	N	N	a0_b5	MethylBERT
10	T	T	a0_b5	MethylBERT
10	T	T	a0_b5	MethylBERT
10	N	N	a0_b5	MethylBERT
10	N	N	a0_b5	MethylBERT
10	T	T	a0_b5	MethylBERT
10	T	T	a0_b5	MethylBERT
10	N	N	a0_b5	MethylBERT
10	N	N	a0_b5	MethylBERT
10	T	T	a0_b5	MethylBERT
10	T	T	a0_b5	MethylBERT
10	T	T	a0_b5	MethylBERT
10	T	T	a0_b5	MethylBERT
10	N	N	a0_b5	MethylBERT
10	T	T	a0_b5	MethylBERT
10	N	N	a0_b5	MethylBERT
10	N	N	a0_b5	MethylBERT
10	T	T	a0_b5	MethylBERT
10	T	T	a0_b5	MethylBERT
10	N	N	a0_b5	MethylBERT
10	T	T	a0_b5	MethylBERT
10	N	N	a0_b5	MethylBERT
10	T	T	a0_b5	MethylBERT
10	N	N	a0_b5	MethylBERT
10	T	T	a0_b5	MethylBERT
10	N	N	a0_b5	MethylBERT
10	T	T	a0_b5	MethylBERT
10	N	N	a0_b5	MethylBERT
10	T	T	a0_b5	MethylBERT
10	N	N	a0_b5	MethylBERT
10	T	T	a0_b5	MethylBERT
10	N	N	a0_b5	MethylBERT
10	N	N	a0_b5	MethylBERT
10	T	T	a0_b5	MethylBERT
10	N	N	a0_b5	MethylBERT
10	N	N	a0_b5	MethylBERT
10	T	T	a0_b5	MethylBERT
10	N	N	a0_b5	MethylBERT
10	N	N	a0_b5	MethylBERT
10	T	T	a0_b5	MethylBERT
11	N	N	a0_b5	MethylBERT
11	T	T	a0_b5	MethylBERT
11	N	N	a0_b5	MethylBERT
11	T	T	a0_b5	MethylBERT
11	N	N	a0_b5	MethylBERT
11	N	N	a0_b5	MethylBERT
11	T	T	a0_b5	MethylBERT
11	T	T	a0_b5	MethylBERT
11	N	N	a0_b5	MethylBERT
11	T	T	a0_b5	MethylBERT
11	T	T	a0_b5	MethylBERT
11	T	T	a0_b5	MethylBERT
11	T	T	a0_b5	MethylBERT
11	T	T	a0_b5	MethylBERT
11	N	N	a0_b5	MethylBERT
11	T	T	a0_b5	MethylBERT
11	T	T	a0_b5	MethylBERT
11	N	N	a0_b5	MethylBERT
11	N	N	a0_b5	MethylBERT
11	T	T	a0_b5	MethylBERT
11	N	N	a0_b5	MethylBERT
11	T	T	a0_b5	MethylBERT
11	N	N	a0_b5	MethylBERT
11	T	T	a0_b5	MethylBERT
11	T	T	a0_b5	MethylBERT
11	N	N	a0_b5	MethylBERT
11	N	N	a0_b5	MethylBERT
11	N	N	a0_b5	MethylBERT
11	T	T	a0_b5	MethylBERT
11	N	N	a0_b5	MethylBERT
11	T	T	a0_b5	MethylBERT
11	T	T	a0_b5	MethylBERT
11	T	T	a0_b5	MethylBERT
11	N	N	a0_b5	MethylBERT
11	T	T	a0_b5	MethylBERT
11	N	N	a0_b5	MethylBERT
11	N	N	a0_b5	MethylBERT
11	N	N	a0_b5	MethylBERT
11	T	T	a0_b5	MethylBERT
11	T	T	a0_b5	MethylBERT
11	N	N	a0_b5	MethylBERT
11	T	T	a0_b5	MethylBERT
11	N	N	a0_b5	MethylBERT
11	T	T	a0_b5	MethylBERT
11	N	N	a0_b5	MethylBERT
11	N	N	a0_b5	MethylBERT
11	N	N	a0_b5	MethylBERT
11	N	N	a0_b5	MethylBERT
11	N	N	a0_b5	MethylBERT
11	T	T	a0_b5	MethylBERT
12	N	N	a0_b5	MethylBERT
12	N	N	a0_b5	MethylBERT
12	T	T	a0_b5	MethylBERT
12	N	N	a0_b5	MethylBERT
12	T	T	a0_b5	MethylBERT
12	N	N	a0_b5	MethylBERT
12	N	N	a0_b5	MethylBERT
12	T	T	a0_b5	MethylBERT
12	T	T	a0_b5	MethylBERT
12	N	N	a0_b5	MethylBERT
12	T	T	a0_b5	MethylBERT
12	N	N	a0_b5	MethylBERT
12	N	N	a0_b5	MethylBERT
12	T	T	a0_b5	MethylBERT
12	T	T	a0_b5	MethylBERT
12	T	T	a0_b5	MethylBERT
12	T	T	a0_b5	MethylBERT
12	T	T	a0_b5	MethylBERT
12	T	T	a0_b5	MethylBERT
12	N	N	a0_b5	MethylBERT
12	N	N	a0_b5	MethylBERT
12	N	N	a0_b5	MethylBERT
12	T	T	a0_b5	MethylBERT
12	N	N	a0_b5	MethylBERT
12	N	N	a0_b5	MethylBERT
12	T	T	a0_b5	MethylBERT
12	T	T	a0_b5	MethylBERT
12	T	T	a0_b5	MethylBERT
12	N	N	a0_b5	MethylBERT
12	N	N	a0_b5	MethylBERT
12	N	N	a0_b5	MethylBERT
12	T	T	a0_b5	MethylBERT
12	T	T	a0_b5	MethylBERT
12	N	N	a0_b5	MethylBERT
12	T	T	a0_b5	MethylBERT
12	T	T	a0_b5	MethylBERT
12	N	N	a0_b5	MethylBERT
12	N	N	a0_b5	MethylBERT
12	N	N	a0_b5	MethylBERT
12	N	N	a0_b5	MethylBERT
12	T	T	a0_b5	MethylBERT
12	T	T	a0_b5	MethylBERT
12	T	T	a0_b5	MethylBERT
12	N	N	a0_b5	MethylBERT
12	T	T	a0_b5	MethylBERT
12	N	N	a0_b5	MethylBERT
12	N	N	a0_b5	MethylBERT
12	N	N	a0_b5	MethylBERT
12	T	T	a0_b5	MethylBERT
12	T	T	a0_b5	MethylBERT
13	T	T	a0_b5	MethylBERT
13	N	N	a0_b5	MethylBERT
13	T	T	a0_b5	MethylBERT
13	T	T	a0_b5	MethylBERT
13	T	T	a0_b5	MethylBERT
13	N	N	a0_b5	MethylBERT
13	N	N	a0_b5	MethylBERT
13	N	N	a0_b5	MethylBERT
13	T	T	a0_b5	MethylBERT
13	N	N	a0_b5	MethylBERT
13	N	N	a0_b5	MethylBERT
13	T	T	a0_b5	MethylBERT
13	T	T	a0_b5	MethylBERT
13	N	N	a0_b5	MethylBERT
13	N	N	a0_b5	MethylBERT
13	N	N	a0_b5	MethylBERT
13	N	N	a0_b5	MethylBERT
13	N	N	a0_b5	MethylBERT
13	T	T	a0_b5	MethylBERT
13	N	N	a0_b5	MethylBERT
13	N	N	a0_b5	MethylBERT
13	N	N	a0_b5	MethylBERT
13	T	T	a0_b5	MethylBERT
13	N	N	a0_b5	MethylBERT
13	N	N	a0_b5	MethylBERT
13	T	T	a0_b5	MethylBERT
13	T	T	a0_b5	MethylBERT
13	T	T	a0_b5	MethylBERT
13	T	T	a0_b5	MethylBERT
13	N	N	a0_b5	MethylBERT
13	N	N	a0_b5	MethylBERT
13	T	T	a0_b5	MethylBERT
13	T	T	a0_b5	MethylBERT
13	T	T	a0_b5	MethylBERT
13	T	T	a0_b5	MethylBERT
13	N	N	a0_b5	MethylBERT
13	T	T	a0_b5	MethylBERT
13	T	T	a0_b5	MethylBERT
13	N	N	a0_b5	MethylBERT
13	N	N	a0_b5	MethylBERT
13	N	N	a0_b5	MethylBERT
13	T	T	a0_b5	MethylBERT
13	N	N	a0_b5	MethylBERT
13	T	T	a0_b5	MethylBERT
13	N	N	a0_b5	MethylBERT
13	T	T	a0_b5	MethylBERT
13	T	T	a0_b5	MethylBERT
13	T	T	a0_b5	MethylBERT
13	N	N	a0_b5	MethylBERT
13	T	T	a0_b5	MethylBERT
14	N	N	a0_b5	MethylBERT
14	N	N	a0_b5	MethylBERT
14	T	T	a0_b5	MethylBERT
14	N	N	a0_b5	MethylBERT
14	N	N	a0_b5	MethylBERT
14	N	N	a0_b5	MethylBERT
14	T	T	a0_b5	MethylBERT
14	T	T	a0_b5	MethylBERT
14	N	N	a0_b5	MethylBERT
14	N	N	a0_b5	MethylBERT
14	N	N	a0_b5	MethylBERT
14	T	T	a0_b5	MethylBERT
14	T	T	a0_b5	MethylBERT
14	T	T	a0_b5	MethylBERT
14	T	T	a0_b5	MethylBERT
14	T	T	a0_b5	MethylBERT
14	T	T	a0_b5	MethylBERT
14	N	N	a0_b5	MethylBERT
14	T	T	a0_b5	MethylBERT
14	T	T	a0_b5	MethylBERT
14	T	T	a0_b5	MethylBERT
14	N	N	a0_b5	MethylBERT
14	T	T	a0_b5	MethylBERT
14	N	N	a0_b5	MethylBERT
14	N	N	a0_b5	MethylBERT
14	N	N	a0_b5	MethylBERT
14	N	N	a0_b5	MethylBERT
14	T	T	a0_b5	MethylBERT
14	N	N	a0_b5	MethylBERT
14	T	T	a0_b5	MethylBERT
14	T	T	a0_b5	MethylBERT
14	T	T	a0_b5	MethylBERT
14	N	N	a0_b5	MethylBERT
14	T	T	a0_b5	MethylBERT
14	N	N	a0_b5	MethylBERT
14	N	N	a0_b5	MethylBERT
14	T	T	a0_b5	MethylBERT
14	T	T	a0_b5	MethylBERT
14	T	T	a0_b5	MethylBERT
14	N	N	a0_b5	MethylBERT
14	T	T	a0_b5	MethylBERT
14	T	T	a0_b5	MethylBERT
14	T	T	a0_b5	MethylBERT
14	T	T	a0_b5	MethylBERT
14	N	N	a0_b5	MethylBERT
14	N	N	a0_b5	MethylBERT
14	N	N	a0_b5	MethylBERT
14	N	N	a0_b5	MethylBERT
14	N	N	a0_b5	MethylBERT
14	N	N	a0_b5	MethylBERT
15	T	T	a0_b5	MethylBERT
15	T	T	a0_b5	MethylBERT
15	T	T	a0_b5	MethylBERT
15	T	T	a0_b5	MethylBERT
15	T	T	a0_b5	MethylBERT
15	T	T	a0_b5	MethylBERT
15	N	N	a0_b5	MethylBERT
15	N	N	a0_b5	MethylBERT
15	N	N	a0_b5	MethylBERT
15	N	N	a0_b5	MethylBERT
15	T	T	a0_b5	MethylBERT
15	N	N	a0_b5	MethylBERT
15	T	T	a0_b5	MethylBERT
15	N	N	a0_b5	MethylBERT
15	N	N	a0_b5	MethylBERT
15	T	T	a0_b5	MethylBERT
15	T	T	a0_b5	MethylBERT
15	N	N	a0_b5	MethylBERT
15	T	T	a0_b5	MethylBERT
15	T	T	a0_b5	MethylBERT
15	N	N	a0_b5	MethylBERT
15	N	N	a0_b5	MethylBERT
15	T	T	a0_b5	MethylBERT
15	T	T	a0_b5	MethylBERT
15	N	N	a0_b5	MethylBERT
15	N	N	a0_b5	MethylBERT
15	T	T	a0_b5	MethylBERT
15	N	N	a0_b5	MethylBERT
15	N	N	a0_b5	MethylBERT
15	T	T	a0_b5	MethylBERT
15	T	T	a0_b5	MethylBERT
15	N	N	a0_b5	MethylBERT
15	T	T	a0_b5	MethylBERT
15	N	N	a0_b5	MethylBERT
15	N	N	a0_b5	MethylBERT
15	T	T	a0_b5	MethylBERT
15	T	T	a0_b5	MethylBERT
15	N	N	a0_b5	MethylBERT
15	N	N	a0_b5	MethylBERT
15	T	T	a0_b5	MethylBERT
15	T	T	a0_b5	MethylBERT
15	T	T	a0_b5	MethylBERT
15	N	N	a0_b5	MethylBERT
15	N	N	a0_b5	MethylBERT
15	N	N	a0_b5	MethylBERT
15	T	T	a0_b5	MethylBERT
15	T	T	a0_b5	MethylBERT
15	N	N	a0_b5	MethylBERT
15	N	N	a0_b5	MethylBERT
15	N	N	a0_b5	MethylBERT
16	N	N	a0_b5	MethylBERT
16	N	N	a0_b5	MethylBERT
16	N	N	a0_b5	MethylBERT
16	N	N	a0_b5	MethylBERT
16	T	T	a0_b5	MethylBERT
16	N	N	a0_b5	MethylBERT
16	N	N	a0_b5	MethylBERT
16	T	T	a0_b5	MethylBERT
16	T	T	a0_b5	MethylBERT
16	N	N	a0_b5	MethylBERT
16	T	T	a0_b5	MethylBERT
16	N	N	a0_b5	MethylBERT
16	T	T	a0_b5	MethylBERT
16	T	T	a0_b5	MethylBERT
16	T	T	a0_b5	MethylBERT
16	N	N	a0_b5	MethylBERT
16	N	N	a0_b5	MethylBERT
16	N	N	a0_b5	MethylBERT
16	T	T	a0_b5	MethylBERT
16	T	T	a0_b5	MethylBERT
16	T	T	a0_b5	MethylBERT
16	T	T	a0_b5	MethylBERT
16	N	N	a0_b5	MethylBERT
16	T	T	a0_b5	MethylBERT
16	T	T	a0_b5	MethylBERT
16	N	N	a0_b5	MethylBERT
16	T	T	a0_b5	MethylBERT
16	T	T	a0_b5	MethylBERT
16	T	T	a0_b5	MethylBERT
16	N	N	a0_b5	MethylBERT
16	N	N	a0_b5	MethylBERT
16	T	T	a0_b5	MethylBERT
16	N	N	a0_b5	MethylBERT
16	T	T	a0_b5	MethylBERT
16	T	T	a0_b5	MethylBERT
16	N	N	a0_b5	MethylBERT
16	T	T	a0_b5	MethylBERT
16	T	T	a0_b5	MethylBERT
16	N	N	a0_b5	MethylBERT
16	T	T	a0_b5	MethylBERT
16	N	N	a0_b5	MethylBERT
16	N	N	a0_b5	MethylBERT
16	N	N	a0_b5	MethylBERT
16	T	T	a0_b5	MethylBERT
16	N	N	a0_b5	MethylBERT
16	T	T	a0_b5	MethylBERT
16	N	N	a0_b5	MethylBERT
16	T	T	a0_b5	MethylBERT
16	N	N	a0_b5	MethylBERT
16	N	N	a0_b5	MethylBERT
17	T	T	a0_b5	MethylBERT
17	N	N	a0_b5	MethylBERT
17	N	N	a0_b5	MethylBERT
17	T	T	a0_b5	MethylBERT
17	N	N	a0_b5	MethylBERT
17	N	N	a0_b5	MethylBERT
17	T	T	a0_b5	MethylBERT
17	T	T	a0_b5	MethylBERT
17	T	T	a0_b5	MethylBERT
17	T	T	a0_b5	MethylBERT
17	N	N	a0_b5	MethylBERT
17	T	T	a0_b5	MethylBERT
17	T	T	a0_b5	MethylBERT
17	T	T	a0_b5	MethylBERT
17	T	T	a0_b5	MethylBERT
17	T	T	a0_b5	MethylBERT
17	T	T	a0_b5	MethylBERT
17	T	T	a0_b5	MethylBERT
17	N	N	a0_b5	MethylBERT
17	T	T	a0_b5	MethylBERT
17	N	N	a0_b5	MethylBERT
17	N	N	a0_b5	MethylBERT
17	T	T	a0_b5	MethylBERT
17	N	N	a0_b5	MethylBERT
17	N	N	a0_b5	MethylBERT
17	N	N	a0_b5	MethylBERT
17	N	N	a0_b5	MethylBERT
17	N	N	a0_b5	MethylBERT
17	T	T	a0_b5	MethylBERT
17	N	N	a0_b5	MethylBERT
17	T	T	a0_b5	MethylBERT
17	T	T	a0_b5	MethylBERT
17	N	N	a0_b5	MethylBERT
17	N	N	a0_b5	MethylBERT
17	T	T	a0_b5	MethylBERT
17	T	T	a0_b5	MethylBERT
17	T	T	a0_b5	MethylBERT
17	N	N	a0_b5	MethylBERT
17	T	T	a0_b5	MethylBERT
17	N	N	a0_b5	MethylBERT
17	T	T	a0_b5	MethylBERT
17	N	N	a0_b5	MethylBERT
17	T	T	a0_b5	MethylBERT
17	N	N	a0_b5	MethylBERT
17	N	N	a0_b5	MethylBERT
17	N	N	a0_b5	MethylBERT
17	N	N	a0_b5	MethylBERT
17	N	N	a0_b5	MethylBERT
17	T	T	a0_b5	MethylBERT
17	N	N	a0_b5	MethylBERT
18	N	N	a0_b5	MethylBERT
18	T	T	a0_b5	MethylBERT
18	N	N	a0_b5	MethylBERT
18	T	T	a0_b5	MethylBERT
18	T	T	a0_b5	MethylBERT
18	N	N	a0_b5	MethylBERT
18	T	T	a0_b5	MethylBERT
18	T	T	a0_b5	MethylBERT
18	T	T	a0_b5	MethylBERT
18	N	N	a0_b5	MethylBERT
18	N	N	a0_b5	MethylBERT
18	N	N	a0_b5	MethylBERT
18	N	N	a0_b5	MethylBERT
18	T	T	a0_b5	MethylBERT
18	N	N	a0_b5	MethylBERT
18	T	T	a0_b5	MethylBERT
18	N	N	a0_b5	MethylBERT
18	N	N	a0_b5	MethylBERT
18	N	N	a0_b5	MethylBERT
18	T	T	a0_b5	MethylBERT
18	N	N	a0_b5	MethylBERT
18	T	T	a0_b5	MethylBERT
18	T	T	a0_b5	MethylBERT
18	T	T	a0_b5	MethylBERT
18	T	T	a0_b5	MethylBERT
18	N	N	a0_b5	MethylBERT
18	T	T	a0_b5	MethylBERT
18	T	T	a0_b5	MethylBERT
18	N	N	a0_b5	MethylBERT
18	N	N	a0_b5	MethylBERT
18	N	N	a0_b5	MethylBERT
18	N	N	a0_b5	MethylBERT
18	N	N	a0_b5	MethylBERT
18	T	T	a0_b5	MethylBERT
18	T	T	a0_b5	MethylBERT
18	N	N	a0_b5	MethylBERT
18	T	T	a0_b5	MethylBERT
18	T	T	a0_b5	MethylBERT
18	N	N	a0_b5	MethylBERT
18	N	N	a0_b5	MethylBERT
18	T	T	a0_b5	MethylBERT
18	N	N	a0_b5	MethylBERT
18	T	T	a0_b5	MethylBERT
18	T	T	a0_b5	MethylBERT
18	T	T	a0_b5	MethylBERT
18	N	N	a0_b5	MethylBERT
18	T	T	a0_b5	MethylBERT
18	T	T	a0_b5	MethylBERT
18	N	N	a0_b5	MethylBERT
18	N	N	a0_b5	MethylBERT
19	N	N	a0_b5	MethylBERT
19	N	N	a0_b5	MethylBERT
19	N	N	a0_b5	MethylBERT
19	T	T	a0_b5	MethylBERT
19	T	T	a0_b5	MethylBERT
19	T	T	a0_b5	MethylBERT
19	T	T	a0_b5	MethylBERT
19	T	T	a0_b5	MethylBERT
19	T	T	a0_b5	MethylBERT
19	T	T	a0_b5	MethylBERT
19	N	N	a0_b5	MethylBERT
19	T	T	a0_b5	MethylBERT
19	T	T	a0_b5	MethylBERT
19	N	N	a0_b5	MethylBERT
19	T	T	a0_b5	MethylBERT
19	N	N	a0_b5	MethylBERT
19	N	N	a0_b5	MethylBERT
19	T	T	a0_b5	MethylBERT
19	T	T	a0_b5	MethylBERT
19	N	N	a0_b5	MethylBERT
19	T	T	a0_b5	MethylBERT
19	N	N	a0_b5	MethylBERT
19	N	N	a0_b5	MethylBERT
19	N	N	a0_b5	MethylBERT
19	N	N	a0_b5	MethylBERT
19	T	T	a0_b5	MethylBERT
19	T	T	a0_b5	MethylBERT
19	T	T	a0_b5	MethylBERT
19	T	T	a0_b5	MethylBERT
19	N	N	a0_b5	MethylBERT
19	N	N	a0_b5	MethylBERT
19	T	T	a0_b5	MethylBERT
19	N	N	a0_b5	MethylBERT
19	T	T	a0_b5	MethylBERT
19	N	N	a0_b5	MethylBERT
19	N	N	a0_b5	MethylBERT
19	N	N	a0_b5	MethylBERT
19	T	T	a0_b5	MethylBERT
19	T	T	a0_b5	MethylBERT
19	T	T	a0_b5	MethylBERT
19	N	N	a0_b5	MethylBERT
19	N	N	a0_b5	MethylBERT
19	N	N	a0_b5	MethylBERT
19	T	T	a0_b5	MethylBERT
19	N	N	a0_b5	MethylBERT
19	N	N	a0_b5	MethylBERT
19	T	T	a0_b5	MethylBERT
19	T	T	a0_b5	MethylBERT
19	N	N	a0_b5	MethylBERT
19	N	N	a0_b5	MethylBERT
20	T	T	a0_b5	MethylBERT
20	N	N	a0_b5	MethylBERT
20	T	T	a0_b5	MethylBERT
20	T	T	a0_b5	MethylBERT
20	N	N	a0_b5	MethylBERT
20	N	N	a0_b5	MethylBERT
20	T	T	a0_b5	MethylBERT
20	T	T	a0_b5	MethylBERT
20	T	T	a0_b5	MethylBERT
20	N	N	a0_b5	MethylBERT
20	N	N	a0_b5	MethylBERT
20	N	N	a0_b5	MethylBERT
20	T	T	a0_b5	MethylBERT
20	N	N	a0_b5	MethylBERT
20	T	T	a0_b5	MethylBERT
20	N	N	a0_b5	MethylBERT
20	N	N	a0_b5	MethylBERT
20	T	T	a0_b5	MethylBERT
20	N	N	a0_b5	MethylBERT
20	T	T	a0_b5	MethylBERT
20	T	T	a0_b5	MethylBERT
20	N	N	a0_b5	MethylBERT
20	T	T	a0_b5	MethylBERT
20	T	T	a0_b5	MethylBERT
20	N	N	a0_b5	MethylBERT
20	T	T	a0_b5	MethylBERT
20	T	T	a0_b5	MethylBERT
20	T	T	a0_b5	MethylBERT
20	N	N	a0_b5	MethylBERT
20	N	N	a0_b5	MethylBERT
20	T	T	a0_b5	MethylBERT
20	N	N	a0_b5	MethylBERT
20	T	T	a0_b5	MethylBERT
20	N	N	a0_b5	MethylBERT
20	N	N	a0_b5	MethylBERT
20	T	T	a0_b5	MethylBERT
20	N	N	a0_b5	MethylBERT
20	N	N	a0_b5	MethylBERT
20	T	T	a0_b5	MethylBERT
20	T	T	a0_b5	MethylBERT
20	N	N	a0_b5	MethylBERT
20	N	N	a0_b5	MethylBERT
20	N	N	a0_b5	MethylBERT
20	T	T	a0_b5	MethylBERT
20	N	N	a0_b5	MethylBERT
20	T	T	a0_b5	MethylBERT
20	T	T	a0_b5	MethylBERT
20	N	N	a0_b5	MethylBERT
20	N	N	a0_b5	MethylBERT
20	T	T	a0_b5	MethylBERT
21	N	N	a0_b5	MethylBERT
21	T	T	a0_b5	MethylBERT
21	N	N	a0_b5	MethylBERT
21	N	N	a0_b5	MethylBERT
21	T	T	a0_b5	MethylBERT
21	N	N	a0_b5	MethylBERT
21	N	N	a0_b5	MethylBERT
21	N	N	a0_b5	MethylBERT
21	T	T	a0_b5	MethylBERT
21	N	N	a0_b5	MethylBERT
21	T	T	a0_b5	MethylBERT
21	T	T	a0_b5	MethylBERT
21	T	T	a0_b5	MethylBERT
21	N	N	a0_b5	MethylBERT
21	N	N	a0_b5	MethylBERT
21	T	T	a0_b5	MethylBERT
21	T	T	a0_b5	MethylBERT
21	T	T	a0_b5	MethylBERT
21	N	N	a0_b5	MethylBERT
21	N	N	a0_b5	MethylBERT
21	T	T	a0_b5	MethylBERT
21	N	N	a0_b5	MethylBERT
21	N	N	a0_b5	MethylBERT
21	T	T	a0_b5	MethylBERT
21	T	T	a0_b5	MethylBERT
21	N	N	a0_b5	MethylBERT
21	T	T	a0_b5	MethylBERT
21	T	T	a0_b5	MethylBERT
21	T	T	a0_b5	MethylBERT
21	N	N	a0_b5	MethylBERT
21	N	N	a0_b5	MethylBERT
21	N	N	a0_b5	MethylBERT
21	T	T	a0_b5	MethylBERT
21	N	N	a0_b5	MethylBERT
21	N	N	a0_b5	MethylBERT
21	N	N	a0_b5	MethylBERT
21	T	T	a0_b5	MethylBERT
21	N	N	a0_b5	MethylBERT
21	T	T	a0_b5	MethylBERT
21	T	T	a0_b5	MethylBERT
21	T	T	a0_b5	MethylBERT
21	T	T	a0_b5	MethylBERT
21	T	T	a0_b5	MethylBERT
21	N	N	a0_b5	MethylBERT
21	N	N	a0_b5	MethylBERT
21	T	T	a0_b5	MethylBERT
21	N	N	a0_b5	MethylBERT
21	N	N	a0_b5	MethylBERT
21	T	T	a0_b5	MethylBERT
21	T	T	a0_b5	MethylBERT
22	T	T	a0_b5	MethylBERT
22	N	N	a0_b5	MethylBERT
22	T	T	a0_b5	MethylBERT
22	N	N	a0_b5	MethylBERT
22	T	T	a0_b5	MethylBERT
22	T	T	a0_b5	MethylBERT
22	N	N	a0_b5	MethylBERT
22	T	T	a0_b5	MethylBERT
22	T	T	a0_b5	MethylBERT
22	N	N	a0_b5	MethylBERT
22	N	N	a0_b5	MethylBERT
22	N	N	a0_b5	MethylBERT
22	N	N	a0_b5	MethylBERT
22	T	T	a0_b5	MethylBERT
22	N	N	a0_b5	MethylBERT
22	N	N	a0_b5	MethylBERT
22	N	N	a0_b5	MethylBERT
22	N	N	a0_b5	MethylBERT
22	N	N	a0_b5	MethylBERT
22	T	T	a0_b5	MethylBERT
22	N	N	a0_b5	MethylBERT
22	N	N	a0_b5	MethylBERT
22	N	N	a0_b5	MethylBERT
22	N	N	a0_b5	MethylBERT
22	N	N	a0_b5	MethylBERT
22	N	N	a0_b5	MethylBERT
22	T	T	a0_b5	MethylBERT
22	T	T	a0_b5	MethylBERT
22	T	T	a0_b5	MethylBERT
22	T	T	a0_b5	MethylBERT
22	T	T	a0_b5	MethylBERT
22	N	N	a0_b5	MethylBERT
22	T	T	a0_b5	MethylBERT
22	N	N	a0_b5	MethylBERT
22	T	T	a0_b5	MethylBERT
22	N	N	a0_b5	MethylBERT
22	T	T	a0_b5	MethylBERT
22	T	T	a0_b5	MethylBERT
22	N	N	a0_b5	MethylBERT
22	T	T	a0_b5	MethylBERT
22	N	N	a0_b5	MethylBERT
22	T	T	a0_b5	MethylBERT
22	T	T	a0_b5	MethylBERT
22	N	N	a0_b5	MethylBERT
22	T	T	a0_b5	MethylBERT
22	T	T	a0_b5	MethylBERT
22	T	T	a0_b5	MethylBERT
22	N	N	a0_b5	MethylBERT
22	T	T	a0_b5	MethylBERT
22	T	T	a0_b5	MethylBERT
23	N	N	a0_b5	MethylBERT
23	N	N	a0_b5	MethylBERT
23	N	N	a0_b5	MethylBERT
23	N	N	a0_b5	MethylBERT
23	T	T	a0_b5	MethylBERT
23	N	N	a0_b5	MethylBERT
23	T	T	a0_b5	MethylBERT
23	T	T	a0_b5	MethylBERT
23	T	T	a0_b5	MethylBERT
23	T	T	a0_b5	MethylBERT
23	T	T	a0_b5	MethylBERT
23	N	N	a0_b5	MethylBERT
23	N	N	a0_b5	MethylBERT
23	T	T	a0_b5	MethylBERT
23	N	N	a0_b5	MethylBERT
23	T	T	a0_b5	MethylBERT
23	N	N	a0_b5	MethylBERT
23	N	N	a0_b5	MethylBERT
23	N	N	a0_b5	MethylBERT
23	T	T	a0_b5	MethylBERT
23	T	T	a0_b5	MethylBERT
23	N	N	a0_b5	MethylBERT
23	T	T	a0_b5	MethylBERT
23	T	T	a0_b5	MethylBERT
23	N	N	a0_b5	MethylBERT
23	T	T	a0_b5	MethylBERT
23	N	N	a0_b5	MethylBERT
23	T	T	a0_b5	MethylBERT
23	N	N	a0_b5	MethylBERT
23	T	T	a0_b5	MethylBERT
23	T	T	a0_b5	MethylBERT
23	N	N	a0_b5	MethylBERT
23	N	N	a0_b5	MethylBERT
23	N	N	a0_b5	MethylBERT
23	T	T	a0_b5	MethylBERT
23	T	T	a0_b5	MethylBERT
23	T	T	a0_b5	MethylBERT
23	N	N	a0_b5	MethylBERT
23	N	N	a0_b5	MethylBERT
23	T	T	a0_b5	MethylBERT
23	N	N	a0_b5	MethylBERT
23	N	N	a0_b5	MethylBERT
23	N	N	a0_b5	MethylBERT
23	T	T	a0_b5	MethylBERT
23	T	T	a0_b5	MethylBERT
23	T	T	a0_b5	MethylBERT
23	T	T	a0_b5	MethylBERT
23	T	T	a0_b5	MethylBERT
23	N	N	a0_b5	MethylBERT
23	N	N	a0_b5	MethylBERT
24	T	T	a0_b5	MethylBERT
24	T	T	a0_b5	MethylBERT
24	T	T	a0_b5	MethylBERT
24	N	N	a0_b5	MethylBERT
24	N	N	a0_b5	MethylBERT
24	N	N	a0_b5	MethylBERT
24	T	T	a0_b5	MethylBERT
24	T	T	a0_b5	MethylBERT
24	T	T	a0_b5	MethylBERT
24	T	T	a0_b5	MethylBERT
24	N	N	a0_b5	MethylBERT
24	T	T	a0_b5	MethylBERT
24	N	N	a0_b5	MethylBERT
24	N	N	a0_b5	MethylBERT
24	N	N	a0_b5	MethylBERT
24	N	N	a0_b5	MethylBERT
24	T	T	a0_b5	MethylBERT
24	T	T	a0_b5	MethylBERT
24	N	N	a0_b5	MethylBERT
24	T	T	a0_b5	MethylBERT
24	T	T	a0_b5	MethylBERT
24	N	N	a0_b5	MethylBERT
24	T	T	a0_b5	MethylBERT
24	N	N	a0_b5	MethylBERT
24	N	N	a0_b5	MethylBERT
24	N	N	a0_b5	MethylBERT
24	N	N	a0_b5	MethylBERT
24	T	T	a0_b5	MethylBERT
24	N	N	a0_b5	MethylBERT
24	T	T	a0_b5	MethylBERT
24	N	N	a0_b5	MethylBERT
24	N	N	a0_b5	MethylBERT
24	N	N	a0_b5	MethylBERT
24	T	T	a0_b5	MethylBERT
24	T	T	a0_b5	MethylBERT
24	T	T	a0_b5	MethylBERT
24	T	T	a0_b5	MethylBERT
24	N	N	a0_b5	MethylBERT
24	N	N	a0_b5	MethylBERT
24	N	N	a0_b5	MethylBERT
24	T	T	a0_b5	MethylBERT
24	T	T	a0_b5	MethylBERT
24	N	N	a0_b5	MethylBERT
24	N	N	a0_b5	MethylBERT
24	N	N	a0_b5	MethylBERT
24	N	N	a0_b5	MethylBERT
24	T	T	a0_b5	MethylBERT
24	T	T	a0_b5	MethylBERT
24	T	T	a0_b5	MethylBERT
24	T	T	a0_b5	MethylBERT
25	N	N	a0_b5	MethylBERT
25	N	N	a0_b5	MethylBERT
25	N	N	a0_b5	MethylBERT
25	N	N	a0_b5	MethylBERT
25	N	N	a0_b5	MethylBERT
25	N	N	a0_b5	MethylBERT
25	N	N	a0_b5	MethylBERT
25	T	T	a0_b5	MethylBERT
25	T	T	a0_b5	MethylBERT
25	T	T	a0_b5	MethylBERT
25	T	T	a0_b5	MethylBERT
25	N	N	a0_b5	MethylBERT
25	N	N	a0_b5	MethylBERT
25	N	N	a0_b5	MethylBERT
25	N	N	a0_b5	MethylBERT
25	N	N	a0_b5	MethylBERT
25	N	N	a0_b5	MethylBERT
25	N	N	a0_b5	MethylBERT
25	N	N	a0_b5	MethylBERT
25	N	N	a0_b5	MethylBERT
25	T	T	a0_b5	MethylBERT
25	T	T	a0_b5	MethylBERT
25	T	T	a0_b5	MethylBERT
25	T	T	a0_b5	MethylBERT
25	T	T	a0_b5	MethylBERT
25	T	T	a0_b5	MethylBERT
25	T	T	a0_b5	MethylBERT
25	T	T	a0_b5	MethylBERT
25	T	T	a0_b5	MethylBERT
25	T	T	a0_b5	MethylBERT
25	N	N	a0_b5	MethylBERT
25	N	N	a0_b5	MethylBERT
25	N	N	a0_b5	MethylBERT
25	N	N	a0_b5	MethylBERT
25	N	N	a0_b5	MethylBERT
25	N	N	a0_b5	MethylBERT
25	N	N	a0_b5	MethylBERT
25	N	N	a0_b5	MethylBERT
25	N	N	a0_b5	MethylBERT
25	T	T	a0_b5	MethylBERT
25	T	T	a0_b5	MethylBERT
25	T	T	a0_b5	MethylBERT
25	T	T	a0_b5	MethylBERT
25	T	T	a0_b5	MethylBERT
25	T	T	a0_b5	MethylBERT
25	T	T	a0_b5	MethylBERT
25	T	T	a0_b5	MethylBERT
25	T	T	a0_b5	MethylBERT
25	T	T	a0_b5	MethylBERT
25	T	T	a0_b5	MethylBERT
26	T	T	a0_b5	MethylBERT
26	N	N	a0_b5	MethylBERT
26	T	T	a0_b5	MethylBERT
26	T	T	a0_b5	MethylBERT
26	T	T	a0_b5	MethylBERT
26	N	N	a0_b5	MethylBERT
26	N	N	a0_b5	MethylBERT
26	T	T	a0_b5	MethylBERT
26	T	T	a0_b5	MethylBERT
26	T	T	a0_b5	MethylBERT
26	N	N	a0_b5	MethylBERT
26	N	N	a0_b5	MethylBERT
26	T	T	a0_b5	MethylBERT
26	N	N	a0_b5	MethylBERT
26	N	N	a0_b5	MethylBERT
26	T	T	a0_b5	MethylBERT
26	T	T	a0_b5	MethylBERT
26	N	N	a0_b5	MethylBERT
26	N	N	a0_b5	MethylBERT
26	T	T	a0_b5	MethylBERT
26	N	N	a0_b5	MethylBERT
26	T	T	a0_b5	MethylBERT
26	T	T	a0_b5	MethylBERT
26	N	N	a0_b5	MethylBERT
26	N	N	a0_b5	MethylBERT
26	T	T	a0_b5	MethylBERT
26	T	T	a0_b5	MethylBERT
26	T	T	a0_b5	MethylBERT
26	N	N	a0_b5	MethylBERT
26	N	N	a0_b5	MethylBERT
26	N	N	a0_b5	MethylBERT
26	N	N	a0_b5	MethylBERT
26	T	T	a0_b5	MethylBERT
26	N	N	a0_b5	MethylBERT
26	N	N	a0_b5	MethylBERT
26	N	N	a0_b5	MethylBERT
26	T	T	a0_b5	MethylBERT
26	N	N	a0_b5	MethylBERT
26	T	T	a0_b5	MethylBERT
26	T	T	a0_b5	MethylBERT
26	T	T	a0_b5	MethylBERT
26	N	N	a0_b5	MethylBERT
26	N	N	a0_b5	MethylBERT
26	N	N	a0_b5	MethylBERT
26	T	T	a0_b5	MethylBERT
26	T	T	a0_b5	MethylBERT
26	T	T	a0_b5	MethylBERT
26	N	N	a0_b5	MethylBERT
26	N	N	a0_b5	MethylBERT
26	T	T	a0_b5	MethylBERT
27	N	N	a0_b5	MethylBERT
27	N	N	a0_b5	MethylBERT
27	N	N	a0_b5	MethylBERT
27	N	N	a0_b5	MethylBERT
27	N	N	a0_b5	MethylBERT
27	T	T	a0_b5	MethylBERT
27	N	N	a0_b5	MethylBERT
27	N	N	a0_b5	MethylBERT
27	T	T	a0_b5	MethylBERT
27	T	T	a0_b5	MethylBERT
27	N	N	a0_b5	MethylBERT
27	T	T	a0_b5	MethylBERT
27	T	T	a0_b5	MethylBERT
27	N	N	a0_b5	MethylBERT
27	T	T	a0_b5	MethylBERT
27	T	T	a0_b5	MethylBERT
27	N	N	a0_b5	MethylBERT
27	T	T	a0_b5	MethylBERT
27	N	N	a0_b5	MethylBERT
27	N	N	a0_b5	MethylBERT
27	T	T	a0_b5	MethylBERT
27	N	N	a0_b5	MethylBERT
27	T	T	a0_b5	MethylBERT
27	N	N	a0_b5	MethylBERT
27	T	T	a0_b5	MethylBERT
27	N	N	a0_b5	MethylBERT
27	N	N	a0_b5	MethylBERT
27	T	T	a0_b5	MethylBERT
27	N	N	a0_b5	MethylBERT
27	T	T	a0_b5	MethylBERT
27	N	N	a0_b5	MethylBERT
27	T	T	a0_b5	MethylBERT
27	T	T	a0_b5	MethylBERT
27	T	T	a0_b5	MethylBERT
27	N	N	a0_b5	MethylBERT
27	N	N	a0_b5	MethylBERT
27	N	N	a0_b5	MethylBERT
27	T	T	a0_b5	MethylBERT
27	T	T	a0_b5	MethylBERT
27	T	T	a0_b5	MethylBERT
27	N	N	a0_b5	MethylBERT
27	T	T	a0_b5	MethylBERT
27	N	N	a0_b5	MethylBERT
27	T	T	a0_b5	MethylBERT
27	T	T	a0_b5	MethylBERT
27	N	N	a0_b5	MethylBERT
27	N	N	a0_b5	MethylBERT
27	T	T	a0_b5	MethylBERT
27	T	T	a0_b5	MethylBERT
27	T	T	a0_b5	MethylBERT
28	N	N	a0_b5	MethylBERT
28	N	N	a0_b5	MethylBERT
28	T	T	a0_b5	MethylBERT
28	T	T	a0_b5	MethylBERT
28	T	T	a0_b5	MethylBERT
28	T	T	a0_b5	MethylBERT
28	N	N	a0_b5	MethylBERT
28	T	T	a0_b5	MethylBERT
28	T	T	a0_b5	MethylBERT
28	T	T	a0_b5	MethylBERT
28	T	T	a0_b5	MethylBERT
28	T	T	a0_b5	MethylBERT
28	N	N	a0_b5	MethylBERT
28	N	N	a0_b5	MethylBERT
28	T	T	a0_b5	MethylBERT
28	N	N	a0_b5	MethylBERT
28	T	T	a0_b5	MethylBERT
28	T	T	a0_b5	MethylBERT
28	N	N	a0_b5	MethylBERT
28	T	T	a0_b5	MethylBERT
28	T	T	a0_b5	MethylBERT
28	T	T	a0_b5	MethylBERT
28	N	N	a0_b5	MethylBERT
28	N	N	a0_b5	MethylBERT
28	N	N	a0_b5	MethylBERT
28	T	T	a0_b5	MethylBERT
28	T	T	a0_b5	MethylBERT
28	N	N	a0_b5	MethylBERT
28	N	N	a0_b5	MethylBERT
28	T	T	a0_b5	MethylBERT
28	N	N	a0_b5	MethylBERT
28	N	N	a0_b5	MethylBERT
28	T	T	a0_b5	MethylBERT
28	T	T	a0_b5	MethylBERT
28	N	N	a0_b5	MethylBERT
28	N	N	a0_b5	MethylBERT
28	N	N	a0_b5	MethylBERT
28	T	T	a0_b5	MethylBERT
28	T	T	a0_b5	MethylBERT
28	N	N	a0_b5	MethylBERT
28	N	N	a0_b5	MethylBERT
28	T	T	a0_b5	MethylBERT
28	N	N	a0_b5	MethylBERT
28	N	N	a0_b5	MethylBERT
28	T	T	a0_b5	MethylBERT
28	T	T	a0_b5	MethylBERT
28	N	N	a0_b5	MethylBERT
28	N	N	a0_b5	MethylBERT
28	N	N	a0_b5	MethylBERT
28	N	N	a0_b5	MethylBERT
29	T	T	a0_b5	MethylBERT
29	N	N	a0_b5	MethylBERT
29	T	T	a0_b5	MethylBERT
29	N	N	a0_b5	MethylBERT
29	N	N	a0_b5	MethylBERT
29	T	T	a0_b5	MethylBERT
29	N	N	a0_b5	MethylBERT
29	T	T	a0_b5	MethylBERT
29	T	T	a0_b5	MethylBERT
29	T	T	a0_b5	MethylBERT
29	T	T	a0_b5	MethylBERT
29	T	T	a0_b5	MethylBERT
29	N	N	a0_b5	MethylBERT
29	N	N	a0_b5	MethylBERT
29	N	N	a0_b5	MethylBERT
29	T	T	a0_b5	MethylBERT
29	N	N	a0_b5	MethylBERT
29	N	N	a0_b5	MethylBERT
29	N	N	a0_b5	MethylBERT
29	N	N	a0_b5	MethylBERT
29	T	T	a0_b5	MethylBERT
29	T	T	a0_b5	MethylBERT
29	T	T	a0_b5	MethylBERT
29	T	T	a0_b5	MethylBERT
29	T	T	a0_b5	MethylBERT
29	T	T	a0_b5	MethylBERT
29	N	N	a0_b5	MethylBERT
29	N	N	a0_b5	MethylBERT
29	T	T	a0_b5	MethylBERT
29	N	N	a0_b5	MethylBERT
29	T	T	a0_b5	MethylBERT
29	N	N	a0_b5	MethylBERT
29	N	N	a0_b5	MethylBERT
29	N	N	a0_b5	MethylBERT
29	T	T	a0_b5	MethylBERT
29	T	T	a0_b5	MethylBERT
29	N	N	a0_b5	MethylBERT
29	T	T	a0_b5	MethylBERT
29	T	T	a0_b5	MethylBERT
29	T	T	a0_b5	MethylBERT
29	N	N	a0_b5	MethylBERT
29	T	T	a0_b5	MethylBERT
29	N	N	a0_b5	MethylBERT
29	T	T	a0_b5	MethylBERT
29	N	N	a0_b5	MethylBERT
29	N	N	a0_b5	MethylBERT
29	N	N	a0_b5	MethylBERT
29	N	N	a0_b5	MethylBERT
29	N	N	a0_b5	MethylBERT
29	T	T	a0_b5	MethylBERT
30	T	T	a0_b5	MethylBERT
30	N	N	a0_b5	MethylBERT
30	N	N	a0_b5	MethylBERT
30	N	N	a0_b5	MethylBERT
30	N	N	a0_b5	MethylBERT
30	T	T	a0_b5	MethylBERT
30	N	N	a0_b5	MethylBERT
30	T	T	a0_b5	MethylBERT
30	N	N	a0_b5	MethylBERT
30	N	N	a0_b5	MethylBERT
30	N	N	a0_b5	MethylBERT
30	N	N	a0_b5	MethylBERT
30	N	N	a0_b5	MethylBERT
30	T	T	a0_b5	MethylBERT
30	T	T	a0_b5	MethylBERT
30	T	T	a0_b5	MethylBERT
30	T	T	a0_b5	MethylBERT
30	T	T	a0_b5	MethylBERT
30	T	T	a0_b5	MethylBERT
30	T	T	a0_b5	MethylBERT
30	T	T	a0_b5	MethylBERT
30	N	N	a0_b5	MethylBERT
30	N	N	a0_b5	MethylBERT
30	T	T	a0_b5	MethylBERT
30	N	N	a0_b5	MethylBERT
30	T	T	a0_b5	MethylBERT
30	T	T	a0_b5	MethylBERT
30	N	N	a0_b5	MethylBERT
30	N	N	a0_b5	MethylBERT
30	T	T	a0_b5	MethylBERT
30	N	N	a0_b5	MethylBERT
30	T	T	a0_b5	MethylBERT
30	N	N	a0_b5	MethylBERT
30	T	T	a0_b5	MethylBERT
30	N	N	a0_b5	MethylBERT
30	N	N	a0_b5	MethylBERT
30	N	N	a0_b5	MethylBERT
30	N	N	a0_b5	MethylBERT
30	N	N	a0_b5	MethylBERT
30	N	N	a0_b5	MethylBERT
30	T	T	a0_b5	MethylBERT
30	T	T	a0_b5	MethylBERT
30	T	T	a0_b5	MethylBERT
30	T	T	a0_b5	MethylBERT
30	N	N	a0_b5	MethylBERT
30	T	T	a0_b5	MethylBERT
30	T	T	a0_b5	MethylBERT
30	N	N	a0_b5	MethylBERT
30	T	T	a0_b5	MethylBERT
30	T	T	a0_b5	MethylBERT
31	T	T	a0_b5	MethylBERT
31	T	T	a0_b5	MethylBERT
31	N	N	a0_b5	MethylBERT
31	T	T	a0_b5	MethylBERT
31	T	T	a0_b5	MethylBERT
31	N	N	a0_b5	MethylBERT
31	N	N	a0_b5	MethylBERT
31	N	N	a0_b5	MethylBERT
31	N	N	a0_b5	MethylBERT
31	N	N	a0_b5	MethylBERT
31	N	N	a0_b5	MethylBERT
31	T	T	a0_b5	MethylBERT
31	N	N	a0_b5	MethylBERT
31	T	T	a0_b5	MethylBERT
31	T	T	a0_b5	MethylBERT
31	T	T	a0_b5	MethylBERT
31	T	T	a0_b5	MethylBERT
31	N	N	a0_b5	MethylBERT
31	T	T	a0_b5	MethylBERT
31	T	T	a0_b5	MethylBERT
31	T	T	a0_b5	MethylBERT
31	N	N	a0_b5	MethylBERT
31	T	T	a0_b5	MethylBERT
31	N	N	a0_b5	MethylBERT
31	N	N	a0_b5	MethylBERT
31	N	N	a0_b5	MethylBERT
31	N	N	a0_b5	MethylBERT
31	N	N	a0_b5	MethylBERT
31	T	T	a0_b5	MethylBERT
31	N	N	a0_b5	MethylBERT
31	T	T	a0_b5	MethylBERT
31	T	T	a0_b5	MethylBERT
31	T	T	a0_b5	MethylBERT
31	N	N	a0_b5	MethylBERT
31	N	N	a0_b5	MethylBERT
31	N	N	a0_b5	MethylBERT
31	T	T	a0_b5	MethylBERT
31	N	N	a0_b5	MethylBERT
31	N	N	a0_b5	MethylBERT
31	T	T	a0_b5	MethylBERT
31	T	T	a0_b5	MethylBERT
31	T	T	a0_b5	MethylBERT
31	N	N	a0_b5	MethylBERT
31	T	T	a0_b5	MethylBERT
31	N	N	a0_b5	MethylBERT
31	N	N	a0_b5	MethylBERT
31	T	T	a0_b5	MethylBERT
31	N	N	a0_b5	MethylBERT
31	T	T	a0_b5	MethylBERT
31	T	T	a0_b5	MethylBERT
32	N	N	a0_b5	MethylBERT
32	N	N	a0_b5	MethylBERT
32	N	N	a0_b5	MethylBERT
32	N	N	a0_b5	MethylBERT
32	N	N	a0_b5	MethylBERT
32	N	N	a0_b5	MethylBERT
32	N	N	a0_b5	MethylBERT
32	T	T	a0_b5	MethylBERT
32	T	T	a0_b5	MethylBERT
32	N	N	a0_b5	MethylBERT
32	N	N	a0_b5	MethylBERT
32	N	N	a0_b5	MethylBERT
32	N	N	a0_b5	MethylBERT
32	T	T	a0_b5	MethylBERT
32	T	T	a0_b5	MethylBERT
32	T	T	a0_b5	MethylBERT
32	T	T	a0_b5	MethylBERT
32	N	N	a0_b5	MethylBERT
32	N	N	a0_b5	MethylBERT
32	N	N	a0_b5	MethylBERT
32	N	N	a0_b5	MethylBERT
32	N	N	a0_b5	MethylBERT
32	N	N	a0_b5	MethylBERT
32	N	N	a0_b5	MethylBERT
32	N	N	a0_b5	MethylBERT
32	T	T	a0_b5	MethylBERT
32	T	T	a0_b5	MethylBERT
32	T	T	a0_b5	MethylBERT
32	N	N	a0_b5	MethylBERT
32	N	N	a0_b5	MethylBERT
32	N	N	a0_b5	MethylBERT
32	N	N	a0_b5	MethylBERT
32	T	T	a0_b5	MethylBERT
32	T	T	a0_b5	MethylBERT
32	T	T	a0_b5	MethylBERT
32	T	T	a0_b5	MethylBERT
32	T	T	a0_b5	MethylBERT
32	T	T	a0_b5	MethylBERT
32	T	T	a0_b5	MethylBERT
32	T	T	a0_b5	MethylBERT
32	N	N	a0_b5	MethylBERT
32	N	N	a0_b5	MethylBERT
32	T	T	a0_b5	MethylBERT
32	T	T	a0_b5	MethylBERT
32	T	T	a0_b5	MethylBERT
32	T	T	a0_b5	MethylBERT
32	T	T	a0_b5	MethylBERT
32	T	T	a0_b5	MethylBERT
32	T	T	a0_b5	MethylBERT
32	T	T	a0_b5	MethylBERT
33	N	N	a0_b5	MethylBERT
33	N	N	a0_b5	MethylBERT
33	N	N	a0_b5	MethylBERT
33	N	N	a0_b5	MethylBERT
33	N	N	a0_b5	MethylBERT
33	T	T	a0_b5	MethylBERT
33	N	N	a0_b5	MethylBERT
33	T	T	a0_b5	MethylBERT
33	N	N	a0_b5	MethylBERT
33	T	T	a0_b5	MethylBERT
33	T	T	a0_b5	MethylBERT
33	T	T	a0_b5	MethylBERT
33	N	N	a0_b5	MethylBERT
33	T	T	a0_b5	MethylBERT
33	T	T	a0_b5	MethylBERT
33	T	T	a0_b5	MethylBERT
33	N	N	a0_b5	MethylBERT
33	T	T	a0_b5	MethylBERT
33	N	N	a0_b5	MethylBERT
33	N	N	a0_b5	MethylBERT
33	T	T	a0_b5	MethylBERT
33	T	T	a0_b5	MethylBERT
33	N	N	a0_b5	MethylBERT
33	T	T	a0_b5	MethylBERT
33	N	N	a0_b5	MethylBERT
33	T	T	a0_b5	MethylBERT
33	N	N	a0_b5	MethylBERT
33	N	N	a0_b5	MethylBERT
33	N	N	a0_b5	MethylBERT
33	T	T	a0_b5	MethylBERT
33	T	T	a0_b5	MethylBERT
33	T	T	a0_b5	MethylBERT
33	T	T	a0_b5	MethylBERT
33	T	T	a0_b5	MethylBERT
33	T	T	a0_b5	MethylBERT
33	N	N	a0_b5	MethylBERT
33	N	N	a0_b5	MethylBERT
33	N	N	a0_b5	MethylBERT
33	T	T	a0_b5	MethylBERT
33	T	T	a0_b5	MethylBERT
33	N	N	a0_b5	MethylBERT
33	N	N	a0_b5	MethylBERT
33	N	N	a0_b5	MethylBERT
33	T	T	a0_b5	MethylBERT
33	T	T	a0_b5	MethylBERT
33	T	T	a0_b5	MethylBERT
33	N	N	a0_b5	MethylBERT
33	N	N	a0_b5	MethylBERT
33	N	N	a0_b5	MethylBERT
33	T	T	a0_b5	MethylBERT
34	N	N	a0_b5	MethylBERT
34	N	N	a0_b5	MethylBERT
34	N	N	a0_b5	MethylBERT
34	T	T	a0_b5	MethylBERT
34	N	N	a0_b5	MethylBERT
34	N	N	a0_b5	MethylBERT
34	T	T	a0_b5	MethylBERT
34	N	N	a0_b5	MethylBERT
34	N	N	a0_b5	MethylBERT
34	N	N	a0_b5	MethylBERT
34	T	T	a0_b5	MethylBERT
34	T	T	a0_b5	MethylBERT
34	T	T	a0_b5	MethylBERT
34	T	T	a0_b5	MethylBERT
34	T	T	a0_b5	MethylBERT
34	N	N	a0_b5	MethylBERT
34	N	N	a0_b5	MethylBERT
34	T	T	a0_b5	MethylBERT
34	T	T	a0_b5	MethylBERT
34	N	N	a0_b5	MethylBERT
34	N	N	a0_b5	MethylBERT
34	T	T	a0_b5	MethylBERT
34	T	T	a0_b5	MethylBERT
34	N	N	a0_b5	MethylBERT
34	T	T	a0_b5	MethylBERT
34	T	T	a0_b5	MethylBERT
34	N	N	a0_b5	MethylBERT
34	N	N	a0_b5	MethylBERT
34	T	T	a0_b5	MethylBERT
34	N	N	a0_b5	MethylBERT
34	T	T	a0_b5	MethylBERT
34	N	N	a0_b5	MethylBERT
34	T	T	a0_b5	MethylBERT
34	T	T	a0_b5	MethylBERT
34	N	N	a0_b5	MethylBERT
34	N	N	a0_b5	MethylBERT
34	N	N	a0_b5	MethylBERT
34	T	T	a0_b5	MethylBERT
34	T	T	a0_b5	MethylBERT
34	T	T	a0_b5	MethylBERT
34	N	N	a0_b5	MethylBERT
34	N	N	a0_b5	MethylBERT
34	N	N	a0_b5	MethylBERT
34	T	T	a0_b5	MethylBERT
34	T	T	a0_b5	MethylBERT
34	T	T	a0_b5	MethylBERT
34	N	N	a0_b5	MethylBERT
34	T	T	a0_b5	MethylBERT
34	T	T	a0_b5	MethylBERT
34	N	N	a0_b5	MethylBERT
35	N	N	a0_b5	MethylBERT
35	N	N	a0_b5	MethylBERT
35	N	N	a0_b5	MethylBERT
35	T	T	a0_b5	MethylBERT
35	N	N	a0_b5	MethylBERT
35	N	N	a0_b5	MethylBERT
35	T	T	a0_b5	MethylBERT
35	T	T	a0_b5	MethylBERT
35	T	T	a0_b5	MethylBERT
35	T	T	a0_b5	MethylBERT
35	T	T	a0_b5	MethylBERT
35	T	T	a0_b5	MethylBERT
35	T	T	a0_b5	MethylBERT
35	T	T	a0_b5	MethylBERT
35	N	N	a0_b5	MethylBERT
35	T	T	a0_b5	MethylBERT
35	T	T	a0_b5	MethylBERT
35	N	N	a0_b5	MethylBERT
35	N	N	a0_b5	MethylBERT
35	T	T	a0_b5	MethylBERT
35	N	N	a0_b5	MethylBERT
35	N	N	a0_b5	MethylBERT
35	N	N	a0_b5	MethylBERT
35	T	T	a0_b5	MethylBERT
35	T	T	a0_b5	MethylBERT
35	T	T	a0_b5	MethylBERT
35	T	T	a0_b5	MethylBERT
35	N	N	a0_b5	MethylBERT
35	N	N	a0_b5	MethylBERT
35	T	T	a0_b5	MethylBERT
35	N	N	a0_b5	MethylBERT
35	T	T	a0_b5	MethylBERT
35	T	T	a0_b5	MethylBERT
35	N	N	a0_b5	MethylBERT
35	N	N	a0_b5	MethylBERT
35	N	N	a0_b5	MethylBERT
35	T	T	a0_b5	MethylBERT
35	T	T	a0_b5	MethylBERT
35	N	N	a0_b5	MethylBERT
35	T	T	a0_b5	MethylBERT
35	T	T	a0_b5	MethylBERT
35	N	N	a0_b5	MethylBERT
35	N	N	a0_b5	MethylBERT
35	T	T	a0_b5	MethylBERT
35	N	N	a0_b5	MethylBERT
35	N	N	a0_b5	MethylBERT
35	N	N	a0_b5	MethylBERT
35	N	N	a0_b5	MethylBERT
35	N	N	a0_b5	MethylBERT
35	T	T	a0_b5	MethylBERT
36	N	N	a0_b5	MethylBERT
36	N	N	a0_b5	MethylBERT
36	T	T	a0_b5	MethylBERT
36	T	T	a0_b5	MethylBERT
36	N	N	a0_b5	MethylBERT
36	N	N	a0_b5	MethylBERT
36	T	T	a0_b5	MethylBERT
36	N	N	a0_b5	MethylBERT
36	N	N	a0_b5	MethylBERT
36	N	N	a0_b5	MethylBERT
36	T	T	a0_b5	MethylBERT
36	T	T	a0_b5	MethylBERT
36	N	N	a0_b5	MethylBERT
36	N	N	a0_b5	MethylBERT
36	T	T	a0_b5	MethylBERT
36	T	T	a0_b5	MethylBERT
36	T	T	a0_b5	MethylBERT
36	N	N	a0_b5	MethylBERT
36	T	T	a0_b5	MethylBERT
36	N	N	a0_b5	MethylBERT
36	T	T	a0_b5	MethylBERT
36	N	N	a0_b5	MethylBERT
36	T	T	a0_b5	MethylBERT
36	N	N	a0_b5	MethylBERT
36	T	T	a0_b5	MethylBERT
36	T	T	a0_b5	MethylBERT
36	T	T	a0_b5	MethylBERT
36	T	T	a0_b5	MethylBERT
36	N	N	a0_b5	MethylBERT
36	N	N	a0_b5	MethylBERT
36	N	N	a0_b5	MethylBERT
36	N	N	a0_b5	MethylBERT
36	T	T	a0_b5	MethylBERT
36	T	T	a0_b5	MethylBERT
36	N	N	a0_b5	MethylBERT
36	N	N	a0_b5	MethylBERT
36	N	N	a0_b5	MethylBERT
36	T	T	a0_b5	MethylBERT
36	N	N	a0_b5	MethylBERT
36	T	T	a0_b5	MethylBERT
36	N	N	a0_b5	MethylBERT
36	T	T	a0_b5	MethylBERT
36	N	N	a0_b5	MethylBERT
36	T	T	a0_b5	MethylBERT
36	T	T	a0_b5	MethylBERT
36	T	T	a0_b5	MethylBERT
36	N	N	a0_b5	MethylBERT
36	T	T	a0_b5	MethylBERT
36	N	N	a0_b5	MethylBERT
36	T	T	a0_b5	MethylBERT
37	T	T	a0_b5	MethylBERT
37	T	T	a0_b5	MethylBERT
37	T	T	a0_b5	MethylBERT
37	N	N	a0_b5	MethylBERT
37	T	T	a0_b5	MethylBERT
37	T	T	a0_b5	MethylBERT
37	T	T	a0_b5	MethylBERT
37	T	T	a0_b5	MethylBERT
37	N	N	a0_b5	MethylBERT
37	N	N	a0_b5	MethylBERT
37	N	N	a0_b5	MethylBERT
37	T	T	a0_b5	MethylBERT
37	T	T	a0_b5	MethylBERT
37	T	T	a0_b5	MethylBERT
37	N	N	a0_b5	MethylBERT
37	N	N	a0_b5	MethylBERT
37	N	N	a0_b5	MethylBERT
37	T	T	a0_b5	MethylBERT
37	T	T	a0_b5	MethylBERT
37	N	N	a0_b5	MethylBERT
37	N	N	a0_b5	MethylBERT
37	N	N	a0_b5	MethylBERT
37	T	T	a0_b5	MethylBERT
37	T	T	a0_b5	MethylBERT
37	N	N	a0_b5	MethylBERT
37	T	T	a0_b5	MethylBERT
37	N	N	a0_b5	MethylBERT
37	T	T	a0_b5	MethylBERT
37	N	N	a0_b5	MethylBERT
37	N	N	a0_b5	MethylBERT
37	N	N	a0_b5	MethylBERT
37	N	N	a0_b5	MethylBERT
37	N	N	a0_b5	MethylBERT
37	T	T	a0_b5	MethylBERT
37	N	N	a0_b5	MethylBERT
37	T	T	a0_b5	MethylBERT
37	T	T	a0_b5	MethylBERT
37	N	N	a0_b5	MethylBERT
37	N	N	a0_b5	MethylBERT
37	N	N	a0_b5	MethylBERT
37	N	N	a0_b5	MethylBERT
37	T	T	a0_b5	MethylBERT
37	T	T	a0_b5	MethylBERT
37	N	N	a0_b5	MethylBERT
37	T	T	a0_b5	MethylBERT
37	N	N	a0_b5	MethylBERT
37	T	T	a0_b5	MethylBERT
37	T	T	a0_b5	MethylBERT
37	N	N	a0_b5	MethylBERT
37	T	T	a0_b5	MethylBERT
38	T	T	a0_b5	MethylBERT
38	T	T	a0_b5	MethylBERT
38	T	T	a0_b5	MethylBERT
38	N	N	a0_b5	MethylBERT
38	N	N	a0_b5	MethylBERT
38	T	T	a0_b5	MethylBERT
38	N	N	a0_b5	MethylBERT
38	T	T	a0_b5	MethylBERT
38	N	N	a0_b5	MethylBERT
38	N	N	a0_b5	MethylBERT
38	T	T	a0_b5	MethylBERT
38	N	N	a0_b5	MethylBERT
38	T	T	a0_b5	MethylBERT
38	N	N	a0_b5	MethylBERT
38	N	N	a0_b5	MethylBERT
38	N	N	a0_b5	MethylBERT
38	T	T	a0_b5	MethylBERT
38	T	T	a0_b5	MethylBERT
38	N	N	a0_b5	MethylBERT
38	T	T	a0_b5	MethylBERT
38	T	T	a0_b5	MethylBERT
38	N	N	a0_b5	MethylBERT
38	N	N	a0_b5	MethylBERT
38	N	N	a0_b5	MethylBERT
38	N	N	a0_b5	MethylBERT
38	T	T	a0_b5	MethylBERT
38	T	T	a0_b5	MethylBERT
38	T	T	a0_b5	MethylBERT
38	N	N	a0_b5	MethylBERT
38	N	N	a0_b5	MethylBERT
38	T	T	a0_b5	MethylBERT
38	N	N	a0_b5	MethylBERT
38	N	N	a0_b5	MethylBERT
38	N	N	a0_b5	MethylBERT
38	T	T	a0_b5	MethylBERT
38	N	N	a0_b5	MethylBERT
38	T	T	a0_b5	MethylBERT
38	T	T	a0_b5	MethylBERT
38	T	T	a0_b5	MethylBERT
38	N	N	a0_b5	MethylBERT
38	T	T	a0_b5	MethylBERT
38	T	T	a0_b5	MethylBERT
38	N	N	a0_b5	MethylBERT
38	N	N	a0_b5	MethylBERT
38	T	T	a0_b5	MethylBERT
38	T	T	a0_b5	MethylBERT
38	N	N	a0_b5	MethylBERT
38	T	T	a0_b5	MethylBERT
38	N	N	a0_b5	MethylBERT
38	T	T	a0_b5	MethylBERT
39	N	N	a0_b5	MethylBERT
39	T	T	a0_b5	MethylBERT
39	T	T	a0_b5	MethylBERT
39	N	N	a0_b5	MethylBERT
39	N	N	a0_b5	MethylBERT
39	N	N	a0_b5	MethylBERT
39	N	N	a0_b5	MethylBERT
39	T	T	a0_b5	MethylBERT
39	T	T	a0_b5	MethylBERT
39	T	T	a0_b5	MethylBERT
39	N	N	a0_b5	MethylBERT
39	N	N	a0_b5	MethylBERT
39	T	T	a0_b5	MethylBERT
39	T	T	a0_b5	MethylBERT
39	N	N	a0_b5	MethylBERT
39	T	T	a0_b5	MethylBERT
39	T	T	a0_b5	MethylBERT
39	T	T	a0_b5	MethylBERT
39	N	N	a0_b5	MethylBERT
39	N	N	a0_b5	MethylBERT
39	T	T	a0_b5	MethylBERT
39	N	N	a0_b5	MethylBERT
39	N	N	a0_b5	MethylBERT
39	T	T	a0_b5	MethylBERT
39	T	T	a0_b5	MethylBERT
39	T	T	a0_b5	MethylBERT
39	N	N	a0_b5	MethylBERT
39	T	T	a0_b5	MethylBERT
39	T	T	a0_b5	MethylBERT
39	N	N	a0_b5	MethylBERT
39	N	N	a0_b5	MethylBERT
39	T	T	a0_b5	MethylBERT
39	T	T	a0_b5	MethylBERT
39	N	N	a0_b5	MethylBERT
39	T	T	a0_b5	MethylBERT
39	N	N	a0_b5	MethylBERT
39	N	N	a0_b5	MethylBERT
39	N	N	a0_b5	MethylBERT
39	N	N	a0_b5	MethylBERT
39	T	T	a0_b5	MethylBERT
39	N	N	a0_b5	MethylBERT
39	T	T	a0_b5	MethylBERT
39	N	N	a0_b5	MethylBERT
39	T	T	a0_b5	MethylBERT
39	T	T	a0_b5	MethylBERT
39	N	N	a0_b5	MethylBERT
39	T	T	a0_b5	MethylBERT
39	T	T	a0_b5	MethylBERT
39	N	N	a0_b5	MethylBERT
[truncated: 176,689 more rows]

## Sheet: figure_2c
dmr_label	ctype	pred	experiment	model
0	N	N	a0_b5	MethylBERT
0	N	N	a0_b5	MethylBERT
0	T	T	a0_b5	MethylBERT
0	N	N	a0_b5	MethylBERT
0	T	T	a0_b5	MethylBERT
0	T	T	a0_b5	MethylBERT
0	T	T	a0_b5	MethylBERT
0	T	T	a0_b5	MethylBERT
0	N	N	a0_b5	MethylBERT
0	N	N	a0_b5	MethylBERT
0	T	T	a0_b5	MethylBERT
0	N	N	a0_b5	MethylBERT
0	N	N	a0_b5	MethylBERT
0	N	N	a0_b5	MethylBERT
0	T	T	a0_b5	MethylBERT
0	T	T	a0_b5	MethylBERT
0	N	N	a0_b5	MethylBERT
0	N	N	a0_b5	MethylBERT
0	T	T	a0_b5	MethylBERT
0	N	N	a0_b5	MethylBERT
0	T	T	a0_b5	MethylBERT
0	N	N	a0_b5	MethylBERT
0	T	T	a0_b5	MethylBERT
0	T	T	a0_b5	MethylBERT
0	N	N	a0_b5	MethylBERT
0	N	N	a0_b5	MethylBERT
0	T	T	a0_b5	MethylBERT
0	N	N	a0_b5	MethylBERT
0	N	N	a0_b5	MethylBERT
0	T	T	a0_b5	MethylBERT
0	T	T	a0_b5	MethylBERT
0	N	N	a0_b5	MethylBERT
0	T	T	a0_b5	MethylBERT
0	N	N	a0_b5	MethylBERT
0	T	T	a0_b5	MethylBERT
0	T	T	a0_b5	MethylBERT
0	T	T	a0_b5	MethylBERT
0	T	T	a0_b5	MethylBERT
0	N	N	a0_b5	MethylBERT
0	T	T	a0_b5	MethylBERT
0	N	N	a0_b5	MethylBERT
0	N	N	a0_b5	MethylBERT
0	N	N	a0_b5	MethylBERT
0	N	N	a0_b5	MethylBERT
0	T	T	a0_b5	MethylBERT
0	T	T	a0_b5	MethylBERT
0	T	T	a0_b5	MethylBERT
0	N	N	a0_b5	MethylBERT
0	N	N	a0_b5	MethylBERT
0	T	T	a0_b5	MethylBERT
1	T	T	a0_b5	MethylBERT
1	N	N	a0_b5	MethylBERT
1	T	T	a0_b5	MethylBERT
1	T	T	a0_b5	MethylBERT
1	T	T	a0_b5	MethylBERT
1	T	T	a0_b5	MethylBERT
1	T	T	a0_b5	MethylBERT
1	N	N	a0_b5	MethylBERT
1	T	T	a0_b5	MethylBERT
1	T	T	a0_b5	MethylBERT
1	T	T	a0_b5	MethylBERT
1	N	N	a0_b5	MethylBERT
1	T	T	a0_b5	MethylBERT
1	N	N	a0_b5	MethylBERT
1	N	N	a0_b5	MethylBERT
1	N	N	a0_b5	MethylBERT
1	N	N	a0_b5	MethylBERT
1	T	T	a0_b5	MethylBERT
1	N	N	a0_b5	MethylBERT
1	N	N	a0_b5	MethylBERT
1	N	N	a0_b5	MethylBERT
1	N	N	a0_b5	MethylBERT
1	T	T	a0_b5	MethylBERT
1	T	T	a0_b5	MethylBERT
1	T	T	a0_b5	MethylBERT
1	N	N	a0_b5	MethylBERT
1	N	N	a0_b5	MethylBERT
1	N	N	a0_b5	MethylBERT
1	T	T	a0_b5	MethylBERT
1	N	N	a0_b5	MethylBERT
1	N	N	a0_b5	MethylBERT
1	N	N	a0_b5	MethylBERT
1	T	T	a0_b5	MethylBERT
1	N	N	a0_b5	MethylBERT
1	T	T	a0_b5	MethylBERT
1	T	T	a0_b5	MethylBERT
1	T	T	a0_b5	MethylBERT
1	N	N	a0_b5	MethylBERT
1	N	N	a0_b5	MethylBERT
1	N	N	a0_b5	MethylBERT
1	N	N	a0_b5	MethylBERT
1	T	T	a0_b5	MethylBERT
1	N	N	a0_b5	MethylBERT
1	T	T	a0_b5	MethylBERT
1	T	T	a0_b5	MethylBERT
1	T	T	a0_b5	MethylBERT
1	N	N	a0_b5	MethylBERT
1	T	T	a0_b5	MethylBERT
1	N	N	a0_b5	MethylBERT
1	T	T	a0_b5	MethylBERT
2	T	T	a0_b5	MethylBERT
2	T	T	a0_b5	MethylBERT
2	N	N	a0_b5	MethylBERT
2	T	T	a0_b5	MethylBERT
2	T	T	a0_b5	MethylBERT
2	N	N	a0_b5	MethylBERT
2	T	T	a0_b5	MethylBERT
2	T	T	a0_b5	MethylBERT
2	T	T	a0_b5	MethylBERT
2	N	N	a0_b5	MethylBERT
2	T	T	a0_b5	MethylBERT
2	N	N	a0_b5	MethylBERT
2	N	N	a0_b5	MethylBERT
2	N	N	a0_b5	MethylBERT
2	T	T	a0_b5	MethylBERT
2	T	T	a0_b5	MethylBERT
2	T	T	a0_b5	MethylBERT
2	N	N	a0_b5	MethylBERT
2	T	T	a0_b5	MethylBERT
2	T	T	a0_b5	MethylBERT
2	N	N	a0_b5	MethylBERT
2	N	N	a0_b5	MethylBERT
2	N	N	a0_b5	MethylBERT
2	N	N	a0_b5	MethylBERT
2	N	N	a0_b5	MethylBERT
2	T	T	a0_b5	MethylBERT
2	T	T	a0_b5	MethylBERT
2	N	N	a0_b5	MethylBERT
2	T	T	a0_b5	MethylBERT
2	N	N	a0_b5	MethylBERT
2	T	T	a0_b5	MethylBERT
2	T	T	a0_b5	MethylBERT
2	N	N	a0_b5	MethylBERT
2	T	T	a0_b5	MethylBERT
2	T	T	a0_b5	MethylBERT
2	N	N	a0_b5	MethylBERT
2	N	N	a0_b5	MethylBERT
2	T	T	a0_b5	MethylBERT
2	N	N	a0_b5	MethylBERT
2	N	N	a0_b5	MethylBERT
2	T	T	a0_b5	MethylBERT
2	N	N	a0_b5	MethylBERT
2	T	T	a0_b5	MethylBERT
2	T	T	a0_b5	MethylBERT
2	N	N	a0_b5	MethylBERT
2	N	N	a0_b5	MethylBERT
2	N	N	a0_b5	MethylBERT
2	T	T	a0_b5	MethylBERT
2	N	N	a0_b5	MethylBERT
2	N	N	a0_b5	MethylBERT
3	N	N	a0_b5	MethylBERT
3	T	T	a0_b5	MethylBERT
3	T	T	a0_b5	MethylBERT
3	N	N	a0_b5	MethylBERT
3	T	T	a0_b5	MethylBERT
3	N	N	a0_b5	MethylBERT
3	N	N	a0_b5	MethylBERT
3	T	T	a0_b5	MethylBERT
3	T	T	a0_b5	MethylBERT
3	T	T	a0_b5	MethylBERT
3	T	T	a0_b5	MethylBERT
3	N	N	a0_b5	MethylBERT
3	N	N	a0_b5	MethylBERT
3	T	T	a0_b5	MethylBERT
3	N	N	a0_b5	MethylBERT
3	N	N	a0_b5	MethylBERT
3	T	T	a0_b5	MethylBERT
3	T	T	a0_b5	MethylBERT
3	N	N	a0_b5	MethylBERT
3	N	N	a0_b5	MethylBERT
3	T	T	a0_b5	MethylBERT
3	T	T	a0_b5	MethylBERT
3	T	T	a0_b5	MethylBERT
3	T	T	a0_b5	MethylBERT
3	T	T	a0_b5	MethylBERT
3	N	N	a0_b5	MethylBERT
3	T	T	a0_b5	MethylBERT
3	N	N	a0_b5	MethylBERT
3	N	N	a0_b5	MethylBERT
3	T	T	a0_b5	MethylBERT
3	N	N	a0_b5	MethylBERT
3	N	N	a0_b5	MethylBERT
3	T	T	a0_b5	MethylBERT
3	N	N	a0_b5	MethylBERT
3	T	T	a0_b5	MethylBERT
3	T	T	a0_b5	MethylBERT
3	T	T	a0_b5	MethylBERT
3	N	N	a0_b5	MethylBERT
3	T	T	a0_b5	MethylBERT
3	T	T	a0_b5	MethylBERT
3	T	T	a0_b5	MethylBERT
3	N	N	a0_b5	MethylBERT
3	T	T	a0_b5	MethylBERT
3	N	N	a0_b5	MethylBERT
3	N	N	a0_b5	MethylBERT
3	N	N	a0_b5	MethylBERT
3	N	N	a0_b5	MethylBERT
3	N	N	a0_b5	MethylBERT
3	N	N	a0_b5	MethylBERT
3	N	N	a0_b5	MethylBERT
4	N	N	a0_b5	MethylBERT
4	N	N	a0_b5	MethylBERT
4	T	T	a0_b5	MethylBERT
4	N	N	a0_b5	MethylBERT
4	N	N	a0_b5	MethylBERT
4	T	T	a0_b5	MethylBERT
4	N	N	a0_b5	MethylBERT
4	T	T	a0_b5	MethylBERT
4	N	N	a0_b5	MethylBERT
4	N	N	a0_b5	MethylBERT
4	T	T	a0_b5	MethylBERT
4	N	N	a0_b5	MethylBERT
4	T	T	a0_b5	MethylBERT
4	T	T	a0_b5	MethylBERT
4	N	N	a0_b5	MethylBERT
4	T	T	a0_b5	MethylBERT
4	N	N	a0_b5	MethylBERT
4	T	T	a0_b5	MethylBERT
4	N	N	a0_b5	MethylBERT
4	T	T	a0_b5	MethylBERT
4	T	T	a0_b5	MethylBERT
4	N	N	a0_b5	MethylBERT
4	T	T	a0_b5	MethylBERT
4	N	N	a0_b5	MethylBERT
4	N	N	a0_b5	MethylBERT
4	T	T	a0_b5	MethylBERT
4	N	N	a0_b5	MethylBERT
4	N	N	a0_b5	MethylBERT
4	T	T	a0_b5	MethylBERT
4	N	N	a0_b5	MethylBERT
4	N	N	a0_b5	MethylBERT
4	N	N	a0_b5	MethylBERT
4	T	T	a0_b5	MethylBERT
4	T	T	a0_b5	MethylBERT
4	N	N	a0_b5	MethylBERT
4	T	T	a0_b5	MethylBERT
4	N	N	a0_b5	MethylBERT
4	T	T	a0_b5	MethylBERT
4	T	T	a0_b5	MethylBERT
4	N	N	a0_b5	MethylBERT
4	N	N	a0_b5	MethylBERT
4	T	T	a0_b5	MethylBERT
4	N	N	a0_b5	MethylBERT
4	N	N	a0_b5	MethylBERT
4	T	T	a0_b5	MethylBERT
4	T	T	a0_b5	MethylBERT
4	T	T	a0_b5	MethylBERT
4	T	T	a0_b5	MethylBERT
4	T	T	a0_b5	MethylBERT
4	T	T	a0_b5	MethylBERT
5	T	T	a0_b5	MethylBERT
5	N	N	a0_b5	MethylBERT
5	N	N	a0_b5	MethylBERT
5	N	N	a0_b5	MethylBERT
5	T	T	a0_b5	MethylBERT
5	T	T	a0_b5	MethylBERT
5	T	T	a0_b5	MethylBERT
5	T	T	a0_b5	MethylBERT
5	T	T	a0_b5	MethylBERT
5	T	T	a0_b5	MethylBERT
5	N	N	a0_b5	MethylBERT
5	N	N	a0_b5	MethylBERT
5	T	T	a0_b5	MethylBERT
5	N	N	a0_b5	MethylBERT
5	T	T	a0_b5	MethylBERT
5	N	N	a0_b5	MethylBERT
5	T	T	a0_b5	MethylBERT
5	T	T	a0_b5	MethylBERT
5	N	N	a0_b5	MethylBERT
5	N	N	a0_b5	MethylBERT
5	N	N	a0_b5	MethylBERT
5	N	N	a0_b5	MethylBERT
5	T	T	a0_b5	MethylBERT
5	N	N	a0_b5	MethylBERT
5	T	T	a0_b5	MethylBERT
5	T	T	a0_b5	MethylBERT
5	T	T	a0_b5	MethylBERT
5	N	N	a0_b5	MethylBERT
5	T	T	a0_b5	MethylBERT
5	N	N	a0_b5	MethylBERT
5	T	T	a0_b5	MethylBERT
5	T	T	a0_b5	MethylBERT
5	N	N	a0_b5	MethylBERT
5	N	N	a0_b5	MethylBERT
5	N	N	a0_b5	MethylBERT
5	N	N	a0_b5	MethylBERT
5	N	N	a0_b5	MethylBERT
5	N	N	a0_b5	MethylBERT
5	T	T	a0_b5	MethylBERT
5	T	T	a0_b5	MethylBERT
5	N	N	a0_b5	MethylBERT
5	T	T	a0_b5	MethylBERT
5	T	T	a0_b5	MethylBERT
5	N	N	a0_b5	MethylBERT
5	T	T	a0_b5	MethylBERT
5	N	N	a0_b5	MethylBERT
5	T	T	a0_b5	MethylBERT
5	N	N	a0_b5	MethylBERT
5	T	T	a0_b5	MethylBERT
5	N	N	a0_b5	MethylBERT
6	N	N	a0_b5	MethylBERT
6	T	T	a0_b5	MethylBERT
6	T	T	a0_b5	MethylBERT
6	N	N	a0_b5	MethylBERT
6	T	T	a0_b5	MethylBERT
6	T	T	a0_b5	MethylBERT
6	T	T	a0_b5	MethylBERT
6	N	N	a0_b5	MethylBERT
6	N	N	a0_b5	MethylBERT
6	N	N	a0_b5	MethylBERT
6	N	N	a0_b5	MethylBERT
6	T	T	a0_b5	MethylBERT
6	T	T	a0_b5	MethylBERT
6	N	N	a0_b5	MethylBERT
6	T	T	a0_b5	MethylBERT
6	T	T	a0_b5	MethylBERT
6	N	N	a0_b5	MethylBERT
6	N	N	a0_b5	MethylBERT
6	T	T	a0_b5	MethylBERT
6	N	N	a0_b5	MethylBERT
6	T	T	a0_b5	MethylBERT
6	N	N	a0_b5	MethylBERT
6	N	N	a0_b5	MethylBERT
6	N	N	a0_b5	MethylBERT
6	T	T	a0_b5	MethylBERT
6	N	N	a0_b5	MethylBERT
6	N	N	a0_b5	MethylBERT
6	T	T	a0_b5	MethylBERT
6	T	T	a0_b5	MethylBERT
6	N	N	a0_b5	MethylBERT
6	T	T	a0_b5	MethylBERT
6	N	N	a0_b5	MethylBERT
6	T	T	a0_b5	MethylBERT
6	N	N	a0_b5	MethylBERT
6	N	N	a0_b5	MethylBERT
6	T	T	a0_b5	MethylBERT
6	N	N	a0_b5	MethylBERT
6	N	N	a0_b5	MethylBERT
6	T	T	a0_b5	MethylBERT
6	T	T	a0_b5	MethylBERT
6	T	T	a0_b5	MethylBERT
6	N	N	a0_b5	MethylBERT
6	T	T	a0_b5	MethylBERT
6	T	T	a0_b5	MethylBERT
6	T	T	a0_b5	MethylBERT
6	T	T	a0_b5	MethylBERT
6	N	N	a0_b5	MethylBERT
6	T	T	a0_b5	MethylBERT
6	N	N	a0_b5	MethylBERT
6	N	N	a0_b5	MethylBERT
7	N	N	a0_b5	MethylBERT
7	T	T	a0_b5	MethylBERT
7	T	T	a0_b5	MethylBERT
7	T	T	a0_b5	MethylBERT
7	T	T	a0_b5	MethylBERT
7	T	T	a0_b5	MethylBERT
7	T	T	a0_b5	MethylBERT
7	N	N	a0_b5	MethylBERT
7	N	N	a0_b5	MethylBERT
7	T	T	a0_b5	MethylBERT
7	N	N	a0_b5	MethylBERT
7	N	N	a0_b5	MethylBERT
7	T	T	a0_b5	MethylBERT
7	N	N	a0_b5	MethylBERT
7	T	T	a0_b5	MethylBERT
7	N	N	a0_b5	MethylBERT
7	N	N	a0_b5	MethylBERT
7	T	T	a0_b5	MethylBERT
7	T	T	a0_b5	MethylBERT
7	N	N	a0_b5	MethylBERT
7	N	N	a0_b5	MethylBERT
7	T	T	a0_b5	MethylBERT
7	T	T	a0_b5	MethylBERT
7	N	N	a0_b5	MethylBERT
7	N	N	a0_b5	MethylBERT
7	T	T	a0_b5	MethylBERT
7	T	T	a0_b5	MethylBERT
7	N	N	a0_b5	MethylBERT
7	N	N	a0_b5	MethylBERT
7	T	T	a0_b5	MethylBERT
7	T	T	a0_b5	MethylBERT
7	N	N	a0_b5	MethylBERT
7	N	N	a0_b5	MethylBERT
7	T	T	a0_b5	MethylBERT
7	N	N	a0_b5	MethylBERT
7	N	N	a0_b5	MethylBERT
7	N	N	a0_b5	MethylBERT
7	N	N	a0_b5	MethylBERT
7	T	T	a0_b5	MethylBERT
7	N	N	a0_b5	MethylBERT
7	T	T	a0_b5	MethylBERT
7	N	N	a0_b5	MethylBERT
7	T	T	a0_b5	MethylBERT
7	N	N	a0_b5	MethylBERT
7	T	T	a0_b5	MethylBERT
7	T	T	a0_b5	MethylBERT
7	N	N	a0_b5	MethylBERT
7	T	T	a0_b5	MethylBERT
7	T	T	a0_b5	MethylBERT
7	N	N	a0_b5	MethylBERT
8	N	N	a0_b5	MethylBERT
8	T	T	a0_b5	MethylBERT
8	N	N	a0_b5	MethylBERT
8	T	T	a0_b5	MethylBERT
8	N	N	a0_b5	MethylBERT
8	T	T	a0_b5	MethylBERT
8	T	T	a0_b5	MethylBERT
8	T	T	a0_b5	MethylBERT
8	N	N	a0_b5	MethylBERT
8	N	N	a0_b5	MethylBERT
8	N	N	a0_b5	MethylBERT
8	T	T	a0_b5	MethylBERT
8	N	N	a0_b5	MethylBERT
8	N	N	a0_b5	MethylBERT
8	N	N	a0_b5	MethylBERT
8	T	T	a0_b5	MethylBERT
8	N	N	a0_b5	MethylBERT
8	T	T	a0_b5	MethylBERT
8	N	N	a0_b5	MethylBERT
8	N	N	a0_b5	MethylBERT
8	T	T	a0_b5	MethylBERT
8	N	N	a0_b5	MethylBERT
8	N	N	a0_b5	MethylBERT
8	T	T	a0_b5	MethylBERT
8	N	N	a0_b5	MethylBERT
8	T	T	a0_b5	MethylBERT
8	T	T	a0_b5	MethylBERT
8	N	N	a0_b5	MethylBERT
8	T	T	a0_b5	MethylBERT
8	N	N	a0_b5	MethylBERT
8	N	N	a0_b5	MethylBERT
8	N	N	a0_b5	MethylBERT
8	N	N	a0_b5	MethylBERT
8	T	T	a0_b5	MethylBERT
8	N	N	a0_b5	MethylBERT
8	T	T	a0_b5	MethylBERT
8	T	T	a0_b5	MethylBERT
8	N	N	a0_b5	MethylBERT
8	T	T	a0_b5	MethylBERT
8	T	T	a0_b5	MethylBERT
8	T	T	a0_b5	MethylBERT
8	T	T	a0_b5	MethylBERT
8	T	T	a0_b5	MethylBERT
8	T	T	a0_b5	MethylBERT
8	T	T	a0_b5	MethylBERT
8	T	T	a0_b5	MethylBERT
8	N	N	a0_b5	MethylBERT
8	N	N	a0_b5	MethylBERT
8	N	N	a0_b5	MethylBERT
8	T	T	a0_b5	MethylBERT
9	N	N	a0_b5	MethylBERT
9	N	N	a0_b5	MethylBERT
9	N	N	a0_b5	MethylBERT
9	N	N	a0_b5	MethylBERT
9	N	N	a0_b5	MethylBERT
9	N	N	a0_b5	MethylBERT
9	T	T	a0_b5	MethylBERT
9	N	N	a0_b5	MethylBERT
9	N	N	a0_b5	MethylBERT
9	T	T	a0_b5	MethylBERT
9	T	T	a0_b5	MethylBERT
9	T	T	a0_b5	MethylBERT
9	N	N	a0_b5	MethylBERT
9	N	N	a0_b5	MethylBERT
9	T	T	a0_b5	MethylBERT
9	T	T	a0_b5	MethylBERT
9	T	T	a0_b5	MethylBERT
9	T	T	a0_b5	MethylBERT
9	N	N	a0_b5	MethylBERT
9	T	T	a0_b5	MethylBERT
9	N	N	a0_b5	MethylBERT
9	N	N	a0_b5	MethylBERT
9	N	N	a0_b5	MethylBERT
9	T	T	a0_b5	MethylBERT
9	T	T	a0_b5	MethylBERT
9	T	T	a0_b5	MethylBERT
9	N	N	a0_b5	MethylBERT
9	N	N	a0_b5	MethylBERT
9	N	N	a0_b5	MethylBERT
9	T	T	a0_b5	MethylBERT
9	T	T	a0_b5	MethylBERT
9	N	N	a0_b5	MethylBERT
9	N	N	a0_b5	MethylBERT
9	T	T	a0_b5	MethylBERT
9	T	T	a0_b5	MethylBERT
9	T	T	a0_b5	MethylBERT
9	N	N	a0_b5	MethylBERT
9	N	N	a0_b5	MethylBERT
9	N	N	a0_b5	MethylBERT
9	N	N	a0_b5	MethylBERT
9	N	N	a0_b5	MethylBERT
9	T	T	a0_b5	MethylBERT
9	T	T	a0_b5	MethylBERT
9	T	T	a0_b5	MethylBERT
9	N	N	a0_b5	MethylBERT
9	T	T	a0_b5	MethylBERT
9	T	T	a0_b5	MethylBERT
9	T	T	a0_b5	MethylBERT
9	T	T	a0_b5	MethylBERT
9	T	T	a0_b5	MethylBERT
10	T	T	a0_b5	MethylBERT
10	T	T	a0_b5	MethylBERT
10	T	T	a0_b5	MethylBERT
10	N	N	a0_b5	MethylBERT
10	T	T	a0_b5	MethylBERT
10	T	T	a0_b5	MethylBERT
10	T	T	a0_b5	MethylBERT
10	N	N	a0_b5	MethylBERT
10	N	N	a0_b5	MethylBERT
10	T	T	a0_b5	MethylBERT
10	T	T	a0_b5	MethylBERT
10	T	T	a0_b5	MethylBERT
10	T	T	a0_b5	MethylBERT
10	T	T	a0_b5	MethylBERT
10	N	N	a0_b5	MethylBERT
10	N	N	a0_b5	MethylBERT
10	T	T	a0_b5	MethylBERT
10	N	N	a0_b5	MethylBERT
10	N	N	a0_b5	MethylBERT
10	T	T	a0_b5	MethylBERT
10	N	N	a0_b5	MethylBERT
10	N	N	a0_b5	MethylBERT
10	T	T	a0_b5	MethylBERT
10	N	N	a0_b5	MethylBERT
10	N	N	a0_b5	MethylBERT
10	N	N	a0_b5	MethylBERT
10	T	T	a0_b5	MethylBERT
10	N	N	a0_b5	MethylBERT
10	N	N	a0_b5	MethylBERT
10	T	T	a0_b5	MethylBERT
10	T	T	a0_b5	MethylBERT
10	N	N	a0_b5	MethylBERT
10	N	N	a0_b5	MethylBERT
10	T	T	a0_b5	MethylBERT
10	T	T	a0_b5	MethylBERT
10	N	N	a0_b5	MethylBERT
10	T	T	a0_b5	MethylBERT
10	N	N	a0_b5	MethylBERT
10	T	T	a0_b5	MethylBERT
10	N	N	a0_b5	MethylBERT
10	T	T	a0_b5	MethylBERT
10	N	N	a0_b5	MethylBERT
10	N	N	a0_b5	MethylBERT
10	T	T	a0_b5	MethylBERT
10	N	N	a0_b5	MethylBERT
10	N	N	a0_b5	MethylBERT
10	N	N	a0_b5	MethylBERT
10	T	T	a0_b5	MethylBERT
10	T	T	a0_b5	MethylBERT
10	N	N	a0_b5	MethylBERT
11	N	N	a0_b5	MethylBERT
11	T	T	a0_b5	MethylBERT
11	T	T	a0_b5	MethylBERT
11	T	T	a0_b5	MethylBERT
11	N	N	a0_b5	MethylBERT
11	T	T	a0_b5	MethylBERT
11	N	N	a0_b5	MethylBERT
11	T	T	a0_b5	MethylBERT
11	T	T	a0_b5	MethylBERT
11	N	N	a0_b5	MethylBERT
11	N	N	a0_b5	MethylBERT
11	N	N	a0_b5	MethylBERT
11	T	T	a0_b5	MethylBERT
11	N	N	a0_b5	MethylBERT
11	T	T	a0_b5	MethylBERT
11	N	N	a0_b5	MethylBERT
11	N	N	a0_b5	MethylBERT
11	N	N	a0_b5	MethylBERT
11	N	N	a0_b5	MethylBERT
11	T	T	a0_b5	MethylBERT
11	T	T	a0_b5	MethylBERT
11	T	T	a0_b5	MethylBERT
11	T	T	a0_b5	MethylBERT
11	N	N	a0_b5	MethylBERT
11	T	T	a0_b5	MethylBERT
11	N	N	a0_b5	MethylBERT
11	N	N	a0_b5	MethylBERT
11	N	N	a0_b5	MethylBERT
11	T	T	a0_b5	MethylBERT
11	T	T	a0_b5	MethylBERT
11	N	N	a0_b5	MethylBERT
11	T	T	a0_b5	MethylBERT
11	T	T	a0_b5	MethylBERT
11	T	T	a0_b5	MethylBERT
11	T	T	a0_b5	MethylBERT
11	N	N	a0_b5	MethylBERT
11	N	N	a0_b5	MethylBERT
11	N	N	a0_b5	MethylBERT
11	T	T	a0_b5	MethylBERT
11	N	N	a0_b5	MethylBERT
11	T	T	a0_b5	MethylBERT
11	N	N	a0_b5	MethylBERT
11	N	N	a0_b5	MethylBERT
11	T	T	a0_b5	MethylBERT
11	N	N	a0_b5	MethylBERT
11	T	T	a0_b5	MethylBERT
11	N	N	a0_b5	MethylBERT
11	T	T	a0_b5	MethylBERT
11	T	T	a0_b5	MethylBERT
11	N	N	a0_b5	MethylBERT
12	T	T	a0_b5	MethylBERT
12	N	N	a0_b5	MethylBERT
12	T	T	a0_b5	MethylBERT
12	T	T	a0_b5	MethylBERT
12	T	T	a0_b5	MethylBERT
12	N	N	a0_b5	MethylBERT
12	N	N	a0_b5	MethylBERT
12	N	N	a0_b5	MethylBERT
12	T	T	a0_b5	MethylBERT
12	N	N	a0_b5	MethylBERT
12	N	N	a0_b5	MethylBERT
12	N	N	a0_b5	MethylBERT
12	T	T	a0_b5	MethylBERT
12	N	N	a0_b5	MethylBERT
12	T	T	a0_b5	MethylBERT
12	T	T	a0_b5	MethylBERT
12	N	N	a0_b5	MethylBERT
12	N	N	a0_b5	MethylBERT
12	T	T	a0_b5	MethylBERT
12	N	N	a0_b5	MethylBERT
12	T	T	a0_b5	MethylBERT
12	T	T	a0_b5	MethylBERT
12	N	N	a0_b5	MethylBERT
12	T	T	a0_b5	MethylBERT
12	N	N	a0_b5	MethylBERT
12	T	T	a0_b5	MethylBERT
12	T	T	a0_b5	MethylBERT
12	N	N	a0_b5	MethylBERT
12	N	N	a0_b5	MethylBERT
12	N	N	a0_b5	MethylBERT
12	N	N	a0_b5	MethylBERT
12	N	N	a0_b5	MethylBERT
12	T	T	a0_b5	MethylBERT
12	N	N	a0_b5	MethylBERT
12	N	N	a0_b5	MethylBERT
12	T	T	a0_b5	MethylBERT
12	T	T	a0_b5	MethylBERT
12	T	T	a0_b5	MethylBERT
12	T	T	a0_b5	MethylBERT
12	N	N	a0_b5	MethylBERT
12	T	T	a0_b5	MethylBERT
12	T	T	a0_b5	MethylBERT
12	N	N	a0_b5	MethylBERT
12	T	T	a0_b5	MethylBERT
12	N	N	a0_b5	MethylBERT
12	N	N	a0_b5	MethylBERT
12	T	T	a0_b5	MethylBERT
12	T	T	a0_b5	MethylBERT
12	T	T	a0_b5	MethylBERT
12	N	N	a0_b5	MethylBERT
13	N	N	a0_b5	MethylBERT
13	N	N	a0_b5	MethylBERT
13	N	N	a0_b5	MethylBERT
13	T	T	a0_b5	MethylBERT
13	T	T	a0_b5	MethylBERT
13	N	N	a0_b5	MethylBERT
13	T	T	a0_b5	MethylBERT
13	T	T	a0_b5	MethylBERT
13	N	N	a0_b5	MethylBERT
13	T	T	a0_b5	MethylBERT
13	N	N	a0_b5	MethylBERT
13	N	N	a0_b5	MethylBERT
13	N	N	a0_b5	MethylBERT
13	N	N	a0_b5	MethylBERT
13	T	T	a0_b5	MethylBERT
13	T	T	a0_b5	MethylBERT
13	T	T	a0_b5	MethylBERT
13	T	T	a0_b5	MethylBERT
13	T	T	a0_b5	MethylBERT
13	N	N	a0_b5	MethylBERT
13	T	T	a0_b5	MethylBERT
13	N	N	a0_b5	MethylBERT
13	T	T	a0_b5	MethylBERT
13	T	T	a0_b5	MethylBERT
13	T	T	a0_b5	MethylBERT
13	N	N	a0_b5	MethylBERT
13	T	T	a0_b5	MethylBERT
13	T	T	a0_b5	MethylBERT
13	T	T	a0_b5	MethylBERT
13	T	T	a0_b5	MethylBERT
13	N	N	a0_b5	MethylBERT
13	T	T	a0_b5	MethylBERT
13	N	N	a0_b5	MethylBERT
13	N	N	a0_b5	MethylBERT
13	T	T	a0_b5	MethylBERT
13	N	N	a0_b5	MethylBERT
13	T	T	a0_b5	MethylBERT
13	N	N	a0_b5	MethylBERT
13	N	N	a0_b5	MethylBERT
13	N	N	a0_b5	MethylBERT
13	N	N	a0_b5	MethylBERT
13	N	N	a0_b5	MethylBERT
13	T	T	a0_b5	MethylBERT
13	N	N	a0_b5	MethylBERT
13	N	N	a0_b5	MethylBERT
13	N	N	a0_b5	MethylBERT
13	N	N	a0_b5	MethylBERT
13	T	T	a0_b5	MethylBERT
13	T	T	a0_b5	MethylBERT
13	T	T	a0_b5	MethylBERT
14	T	T	a0_b5	MethylBERT
14	T	T	a0_b5	MethylBERT
14	N	N	a0_b5	MethylBERT
14	T	T	a0_b5	MethylBERT
14	T	T	a0_b5	MethylBERT
14	N	N	a0_b5	MethylBERT
14	N	N	a0_b5	MethylBERT
14	N	N	a0_b5	MethylBERT
14	T	T	a0_b5	MethylBERT
14	N	N	a0_b5	MethylBERT
14	T	T	a0_b5	MethylBERT
14	N	N	a0_b5	MethylBERT
14	T	T	a0_b5	MethylBERT
14	T	T	a0_b5	MethylBERT
14	N	N	a0_b5	MethylBERT
14	N	N	a0_b5	MethylBERT
14	N	N	a0_b5	MethylBERT
14	N	N	a0_b5	MethylBERT
14	N	N	a0_b5	MethylBERT
14	T	T	a0_b5	MethylBERT
14	T	T	a0_b5	MethylBERT
14	T	T	a0_b5	MethylBERT
14	T	T	a0_b5	MethylBERT
14	T	T	a0_b5	MethylBERT
14	T	T	a0_b5	MethylBERT
14	T	T	a0_b5	MethylBERT
14	N	N	a0_b5	MethylBERT
14	N	N	a0_b5	MethylBERT
14	N	N	a0_b5	MethylBERT
14	N	N	a0_b5	MethylBERT
14	N	N	a0_b5	MethylBERT
14	N	N	a0_b5	MethylBERT
14	N	N	a0_b5	MethylBERT
14	T	T	a0_b5	MethylBERT
14	T	T	a0_b5	MethylBERT
14	T	T	a0_b5	MethylBERT
14	T	T	a0_b5	MethylBERT
14	N	N	a0_b5	MethylBERT
14	N	N	a0_b5	MethylBERT
14	T	T	a0_b5	MethylBERT
14	T	T	a0_b5	MethylBERT
14	N	N	a0_b5	MethylBERT
14	N	N	a0_b5	MethylBERT
14	T	T	a0_b5	MethylBERT
14	T	T	a0_b5	MethylBERT
14	N	N	a0_b5	MethylBERT
14	N	N	a0_b5	MethylBERT
14	N	N	a0_b5	MethylBERT
14	T	T	a0_b5	MethylBERT
14	T	T	a0_b5	MethylBERT
15	T	T	a0_b5	MethylBERT
15	N	N	a0_b5	MethylBERT
15	N	N	a0_b5	MethylBERT
15	T	T	a0_b5	MethylBERT
15	N	N	a0_b5	MethylBERT
15	N	N	a0_b5	MethylBERT
15	T	T	a0_b5	MethylBERT
15	T	T	a0_b5	MethylBERT
15	T	T	a0_b5	MethylBERT
15	N	N	a0_b5	MethylBERT
15	T	T	a0_b5	MethylBERT
15	T	T	a0_b5	MethylBERT
15	N	N	a0_b5	MethylBERT
15	N	N	a0_b5	MethylBERT
15	T	T	a0_b5	MethylBERT
15	N	N	a0_b5	MethylBERT
15	T	T	a0_b5	MethylBERT
15	T	T	a0_b5	MethylBERT
15	N	N	a0_b5	MethylBERT
15	N	N	a0_b5	MethylBERT
15	N	N	a0_b5	MethylBERT
15	N	N	a0_b5	MethylBERT
15	T	T	a0_b5	MethylBERT
15	T	T	a0_b5	MethylBERT
15	N	N	a0_b5	MethylBERT
15	N	N	a0_b5	MethylBERT
15	N	N	a0_b5	MethylBERT
15	T	T	a0_b5	MethylBERT
15	T	T	a0_b5	MethylBERT
15	N	N	a0_b5	MethylBERT
15	T	T	a0_b5	MethylBERT
15	N	N	a0_b5	MethylBERT
15	T	T	a0_b5	MethylBERT
15	N	N	a0_b5	MethylBERT
15	T	T	a0_b5	MethylBERT
15	N	N	a0_b5	MethylBERT
15	N	N	a0_b5	MethylBERT
15	N	N	a0_b5	MethylBERT
15	N	N	a0_b5	MethylBERT
15	T	T	a0_b5	MethylBERT
15	T	T	a0_b5	MethylBERT
15	N	N	a0_b5	MethylBERT
15	N	N	a0_b5	MethylBERT
15	T	T	a0_b5	MethylBERT
15	T	T	a0_b5	MethylBERT
15	T	T	a0_b5	MethylBERT
15	T	T	a0_b5	MethylBERT
15	T	T	a0_b5	MethylBERT
15	N	N	a0_b5	MethylBERT
15	T	T	a0_b5	MethylBERT
16	T	T	a0_b5	MethylBERT
16	T	N	a0_b5	MethylBERT
16	T	N	a0_b5	MethylBERT
16	N	N	a0_b5	MethylBERT
16	N	N	a0_b5	MethylBERT
16	N	N	a0_b5	MethylBERT
16	N	N	a0_b5	MethylBERT
16	T	T	a0_b5	MethylBERT
16	N	N	a0_b5	MethylBERT
16	N	N	a0_b5	MethylBERT
16	T	N	a0_b5	MethylBERT
16	T	N	a0_b5	MethylBERT
16	N	N	a0_b5	MethylBERT
16	T	T	a0_b5	MethylBERT
16	N	N	a0_b5	MethylBERT
16	T	T	a0_b5	MethylBERT
16	N	N	a0_b5	MethylBERT
16	T	T	a0_b5	MethylBERT
16	N	N	a0_b5	MethylBERT
16	T	T	a0_b5	MethylBERT
16	T	T	a0_b5	MethylBERT
16	N	N	a0_b5	MethylBERT
16	N	N	a0_b5	MethylBERT
16	N	N	a0_b5	MethylBERT
16	T	T	a0_b5	MethylBERT
16	N	N	a0_b5	MethylBERT
16	N	T	a0_b5	MethylBERT
16	T	T	a0_b5	MethylBERT
16	T	T	a0_b5	MethylBERT
16	N	N	a0_b5	MethylBERT
16	T	T	a0_b5	MethylBERT
16	N	N	a0_b5	MethylBERT
16	N	N	a0_b5	MethylBERT
16	T	T	a0_b5	MethylBERT
16	T	T	a0_b5	MethylBERT
16	T	T	a0_b5	MethylBERT
16	T	N	a0_b5	MethylBERT
16	T	T	a0_b5	MethylBERT
16	N	N	a0_b5	MethylBERT
16	T	T	a0_b5	MethylBERT
16	T	T	a0_b5	MethylBERT
16	T	T	a0_b5	MethylBERT
16	N	T	a0_b5	MethylBERT
16	T	T	a0_b5	MethylBERT
16	N	N	a0_b5	MethylBERT
16	N	N	a0_b5	MethylBERT
16	N	N	a0_b5	MethylBERT
16	N	N	a0_b5	MethylBERT
16	T	T	a0_b5	MethylBERT
16	N	N	a0_b5	MethylBERT
17	N	N	a0_b5	MethylBERT
17	N	N	a0_b5	MethylBERT
17	N	N	a0_b5	MethylBERT
17	N	N	a0_b5	MethylBERT
17	T	T	a0_b5	MethylBERT
17	N	N	a0_b5	MethylBERT
17	T	T	a0_b5	MethylBERT
17	N	N	a0_b5	MethylBERT
17	T	T	a0_b5	MethylBERT
17	N	N	a0_b5	MethylBERT
17	T	T	a0_b5	MethylBERT
17	N	N	a0_b5	MethylBERT
17	N	N	a0_b5	MethylBERT
17	T	T	a0_b5	MethylBERT
17	T	T	a0_b5	MethylBERT
17	T	T	a0_b5	MethylBERT
17	T	T	a0_b5	MethylBERT
17	N	N	a0_b5	MethylBERT
17	N	N	a0_b5	MethylBERT
17	T	T	a0_b5	MethylBERT
17	T	T	a0_b5	MethylBERT
17	N	N	a0_b5	MethylBERT
17	N	N	a0_b5	MethylBERT
17	T	T	a0_b5	MethylBERT
17	T	T	a0_b5	MethylBERT
17	N	N	a0_b5	MethylBERT
17	N	N	a0_b5	MethylBERT
17	N	N	a0_b5	MethylBERT
17	T	T	a0_b5	MethylBERT
17	N	N	a0_b5	MethylBERT
17	T	T	a0_b5	MethylBERT
17	T	T	a0_b5	MethylBERT
17	T	T	a0_b5	MethylBERT
17	T	T	a0_b5	MethylBERT
17	T	T	a0_b5	MethylBERT
17	N	N	a0_b5	MethylBERT
17	N	N	a0_b5	MethylBERT
17	N	N	a0_b5	MethylBERT
17	T	T	a0_b5	MethylBERT
17	T	T	a0_b5	MethylBERT
17	N	N	a0_b5	MethylBERT
17	T	T	a0_b5	MethylBERT
17	N	N	a0_b5	MethylBERT
17	T	T	a0_b5	MethylBERT
17	N	N	a0_b5	MethylBERT
17	T	T	a0_b5	MethylBERT
17	N	N	a0_b5	MethylBERT
17	N	N	a0_b5	MethylBERT
17	T	T	a0_b5	MethylBERT
17	T	T	a0_b5	MethylBERT
18	T	T	a0_b5	MethylBERT
18	N	N	a0_b5	MethylBERT
18	T	T	a0_b5	MethylBERT
18	N	N	a0_b5	MethylBERT
18	T	T	a0_b5	MethylBERT
18	T	T	a0_b5	MethylBERT
18	N	N	a0_b5	MethylBERT
18	T	T	a0_b5	MethylBERT
18	N	N	a0_b5	MethylBERT
18	T	T	a0_b5	MethylBERT
18	T	T	a0_b5	MethylBERT
18	N	N	a0_b5	MethylBERT
18	N	N	a0_b5	MethylBERT
18	N	N	a0_b5	MethylBERT
18	T	T	a0_b5	MethylBERT
18	T	T	a0_b5	MethylBERT
18	T	T	a0_b5	MethylBERT
18	T	T	a0_b5	MethylBERT
18	T	T	a0_b5	MethylBERT
18	N	N	a0_b5	MethylBERT
18	T	T	a0_b5	MethylBERT
18	N	N	a0_b5	MethylBERT
18	N	N	a0_b5	MethylBERT
18	T	T	a0_b5	MethylBERT
18	T	T	a0_b5	MethylBERT
18	N	N	a0_b5	MethylBERT
18	T	T	a0_b5	MethylBERT
18	N	N	a0_b5	MethylBERT
18	T	T	a0_b5	MethylBERT
18	N	N	a0_b5	MethylBERT
18	N	N	a0_b5	MethylBERT
18	T	T	a0_b5	MethylBERT
18	N	N	a0_b5	MethylBERT
18	T	T	a0_b5	MethylBERT
18	N	N	a0_b5	MethylBERT
18	N	N	a0_b5	MethylBERT
18	N	N	a0_b5	MethylBERT
18	N	N	a0_b5	MethylBERT
18	N	N	a0_b5	MethylBERT
18	N	N	a0_b5	MethylBERT
18	T	T	a0_b5	MethylBERT
18	N	N	a0_b5	MethylBERT
18	T	T	a0_b5	MethylBERT
18	T	T	a0_b5	MethylBERT
18	N	N	a0_b5	MethylBERT
18	N	N	a0_b5	MethylBERT
18	T	T	a0_b5	MethylBERT
18	T	T	a0_b5	MethylBERT
18	T	T	a0_b5	MethylBERT
18	N	N	a0_b5	MethylBERT
19	N	N	a0_b5	MethylBERT
19	T	T	a0_b5	MethylBERT
19	N	N	a0_b5	MethylBERT
19	N	N	a0_b5	MethylBERT
19	N	N	a0_b5	MethylBERT
19	T	T	a0_b5	MethylBERT
19	T	T	a0_b5	MethylBERT
19	N	N	a0_b5	MethylBERT
19	N	N	a0_b5	MethylBERT
19	T	T	a0_b5	MethylBERT
19	T	T	a0_b5	MethylBERT
19	N	N	a0_b5	MethylBERT
19	T	T	a0_b5	MethylBERT
19	N	N	a0_b5	MethylBERT
19	T	T	a0_b5	MethylBERT
19	N	N	a0_b5	MethylBERT
19	N	N	a0_b5	MethylBERT
19	N	N	a0_b5	MethylBERT
19	T	T	a0_b5	MethylBERT
19	N	N	a0_b5	MethylBERT
19	N	N	a0_b5	MethylBERT
19	T	T	a0_b5	MethylBERT
19	T	T	a0_b5	MethylBERT
19	T	T	a0_b5	MethylBERT
19	T	T	a0_b5	MethylBERT
19	T	T	a0_b5	MethylBERT
19	N	N	a0_b5	MethylBERT
19	N	N	a0_b5	MethylBERT
19	T	T	a0_b5	MethylBERT
19	T	T	a0_b5	MethylBERT
19	N	N	a0_b5	MethylBERT
19	T	T	a0_b5	MethylBERT
19	T	T	a0_b5	MethylBERT
19	T	T	a0_b5	MethylBERT
19	T	T	a0_b5	MethylBERT
19	T	T	a0_b5	MethylBERT
19	N	N	a0_b5	MethylBERT
19	N	N	a0_b5	MethylBERT
19	T	T	a0_b5	MethylBERT
19	T	T	a0_b5	MethylBERT
19	T	T	a0_b5	MethylBERT
19	N	N	a0_b5	MethylBERT
19	N	N	a0_b5	MethylBERT
19	N	N	a0_b5	MethylBERT
19	N	N	a0_b5	MethylBERT
19	T	T	a0_b5	MethylBERT
19	N	N	a0_b5	MethylBERT
19	N	N	a0_b5	MethylBERT
19	N	N	a0_b5	MethylBERT
19	T	T	a0_b5	MethylBERT
20	T	T	a0_b5	MethylBERT
20	N	N	a0_b5	MethylBERT
20	T	T	a0_b5	MethylBERT
20	T	T	a0_b5	MethylBERT
20	T	T	a0_b5	MethylBERT
20	N	N	a0_b5	MethylBERT
20	N	N	a0_b5	MethylBERT
20	N	N	a0_b5	MethylBERT
20	T	T	a0_b5	MethylBERT
20	T	T	a0_b5	MethylBERT
20	N	N	a0_b5	MethylBERT
20	N	N	a0_b5	MethylBERT
20	T	T	a0_b5	MethylBERT
20	N	N	a0_b5	MethylBERT
20	N	N	a0_b5	MethylBERT
20	N	N	a0_b5	MethylBERT
20	N	N	a0_b5	MethylBERT
20	T	T	a0_b5	MethylBERT
20	T	T	a0_b5	MethylBERT
20	T	T	a0_b5	MethylBERT
20	N	N	a0_b5	MethylBERT
20	T	T	a0_b5	MethylBERT
20	N	N	a0_b5	MethylBERT
20	T	T	a0_b5	MethylBERT
20	T	T	a0_b5	MethylBERT
20	N	N	a0_b5	MethylBERT
20	N	N	a0_b5	MethylBERT
20	T	T	a0_b5	MethylBERT
20	N	N	a0_b5	MethylBERT
20	T	T	a0_b5	MethylBERT
20	N	N	a0_b5	MethylBERT
20	T	T	a0_b5	MethylBERT
20	T	T	a0_b5	MethylBERT
20	N	N	a0_b5	MethylBERT
20	T	T	a0_b5	MethylBERT
20	N	N	a0_b5	MethylBERT
20	T	T	a0_b5	MethylBERT
20	N	N	a0_b5	MethylBERT
20	N	N	a0_b5	MethylBERT
20	T	T	a0_b5	MethylBERT
20	N	N	a0_b5	MethylBERT
20	T	T	a0_b5	MethylBERT
20	N	N	a0_b5	MethylBERT
20	N	N	a0_b5	MethylBERT
20	N	N	a0_b5	MethylBERT
20	T	T	a0_b5	MethylBERT
20	T	T	a0_b5	MethylBERT
20	N	N	a0_b5	MethylBERT
20	T	T	a0_b5	MethylBERT
20	T	T	a0_b5	MethylBERT
21	T	T	a0_b5	MethylBERT
21	T	T	a0_b5	MethylBERT
21	N	N	a0_b5	MethylBERT
21	T	T	a0_b5	MethylBERT
21	N	N	a0_b5	MethylBERT
21	T	T	a0_b5	MethylBERT
21	N	N	a0_b5	MethylBERT
21	N	N	a0_b5	MethylBERT
21	N	N	a0_b5	MethylBERT
21	T	T	a0_b5	MethylBERT
21	N	N	a0_b5	MethylBERT
21	T	T	a0_b5	MethylBERT
21	T	T	a0_b5	MethylBERT
21	T	T	a0_b5	MethylBERT
21	T	T	a0_b5	MethylBERT
21	N	N	a0_b5	MethylBERT
21	N	N	a0_b5	MethylBERT
21	T	T	a0_b5	MethylBERT
21	N	N	a0_b5	MethylBERT
21	N	N	a0_b5	MethylBERT
21	T	T	a0_b5	MethylBERT
21	T	T	a0_b5	MethylBERT
21	N	N	a0_b5	MethylBERT
21	T	T	a0_b5	MethylBERT
21	N	N	a0_b5	MethylBERT
21	N	N	a0_b5	MethylBERT
21	T	T	a0_b5	MethylBERT
21	T	T	a0_b5	MethylBERT
21	T	T	a0_b5	MethylBERT
21	N	N	a0_b5	MethylBERT
21	N	N	a0_b5	MethylBERT
21	T	T	a0_b5	MethylBERT
21	N	N	a0_b5	MethylBERT
21	N	N	a0_b5	MethylBERT
21	T	T	a0_b5	MethylBERT
21	T	T	a0_b5	MethylBERT
21	T	T	a0_b5	MethylBERT
21	N	N	a0_b5	MethylBERT
21	T	T	a0_b5	MethylBERT
21	N	N	a0_b5	MethylBERT
21	N	N	a0_b5	MethylBERT
21	N	N	a0_b5	MethylBERT
21	T	T	a0_b5	MethylBERT
21	T	T	a0_b5	MethylBERT
21	T	T	a0_b5	MethylBERT
21	T	T	a0_b5	MethylBERT
21	N	N	a0_b5	MethylBERT
21	N	N	a0_b5	MethylBERT
21	N	N	a0_b5	MethylBERT
21	N	N	a0_b5	MethylBERT
22	T	T	a0_b5	MethylBERT
22	N	N	a0_b5	MethylBERT
22	N	N	a0_b5	MethylBERT
22	N	N	a0_b5	MethylBERT
22	T	T	a0_b5	MethylBERT
22	T	T	a0_b5	MethylBERT
22	T	T	a0_b5	MethylBERT
22	N	N	a0_b5	MethylBERT
22	N	N	a0_b5	MethylBERT
22	N	N	a0_b5	MethylBERT
22	T	T	a0_b5	MethylBERT
22	N	N	a0_b5	MethylBERT
22	N	N	a0_b5	MethylBERT
22	T	T	a0_b5	MethylBERT
22	N	N	a0_b5	MethylBERT
22	N	N	a0_b5	MethylBERT
22	T	T	a0_b5	MethylBERT
22	T	T	a0_b5	MethylBERT
22	T	T	a0_b5	MethylBERT
22	T	T	a0_b5	MethylBERT
22	N	N	a0_b5	MethylBERT
22	T	T	a0_b5	MethylBERT
22	T	T	a0_b5	MethylBERT
22	N	N	a0_b5	MethylBERT
22	T	T	a0_b5	MethylBERT
22	N	N	a0_b5	MethylBERT
22	T	T	a0_b5	MethylBERT
22	N	N	a0_b5	MethylBERT
22	N	N	a0_b5	MethylBERT
22	N	N	a0_b5	MethylBERT
22	T	T	a0_b5	MethylBERT
22	N	N	a0_b5	MethylBERT
22	T	T	a0_b5	MethylBERT
22	T	T	a0_b5	MethylBERT
22	T	T	a0_b5	MethylBERT
22	T	T	a0_b5	MethylBERT
22	T	T	a0_b5	MethylBERT
22	T	T	a0_b5	MethylBERT
22	T	T	a0_b5	MethylBERT
22	T	T	a0_b5	MethylBERT
22	N	N	a0_b5	MethylBERT
22	N	N	a0_b5	MethylBERT
22	N	N	a0_b5	MethylBERT
22	T	T	a0_b5	MethylBERT
22	N	N	a0_b5	MethylBERT
22	N	N	a0_b5	MethylBERT
22	N	N	a0_b5	MethylBERT
22	T	T	a0_b5	MethylBERT
22	N	N	a0_b5	MethylBERT
22	N	N	a0_b5	MethylBERT
23	T	T	a0_b5	MethylBERT
23	N	N	a0_b5	MethylBERT
23	T	T	a0_b5	MethylBERT
23	T	T	a0_b5	MethylBERT
23	T	T	a0_b5	MethylBERT
23	T	T	a0_b5	MethylBERT
23	T	T	a0_b5	MethylBERT
23	N	N	a0_b5	MethylBERT
23	T	T	a0_b5	MethylBERT
23	N	N	a0_b5	MethylBERT
23	N	N	a0_b5	MethylBERT
23	N	N	a0_b5	MethylBERT
23	T	T	a0_b5	MethylBERT
23	N	N	a0_b5	MethylBERT
23	T	T	a0_b5	MethylBERT
23	T	T	a0_b5	MethylBERT
23	N	N	a0_b5	MethylBERT
23	T	T	a0_b5	MethylBERT
23	T	T	a0_b5	MethylBERT
23	N	N	a0_b5	MethylBERT
23	N	N	a0_b5	MethylBERT
23	T	T	a0_b5	MethylBERT
23	T	T	a0_b5	MethylBERT
23	T	T	a0_b5	MethylBERT
23	T	T	a0_b5	MethylBERT
23	N	N	a0_b5	MethylBERT
23	N	N	a0_b5	MethylBERT
23	N	N	a0_b5	MethylBERT
23	T	T	a0_b5	MethylBERT
23	N	N	a0_b5	MethylBERT
23	N	N	a0_b5	MethylBERT
23	T	T	a0_b5	MethylBERT
23	N	N	a0_b5	MethylBERT
23	N	N	a0_b5	MethylBERT
23	N	N	a0_b5	MethylBERT
23	N	N	a0_b5	MethylBERT
23	T	T	a0_b5	MethylBERT
23	N	N	a0_b5	MethylBERT
23	T	T	a0_b5	MethylBERT
23	N	N	a0_b5	MethylBERT
23	N	N	a0_b5	MethylBERT
23	T	T	a0_b5	MethylBERT
23	T	T	a0_b5	MethylBERT
23	N	N	a0_b5	MethylBERT
23	T	T	a0_b5	MethylBERT
23	T	T	a0_b5	MethylBERT
23	T	T	a0_b5	MethylBERT
23	N	N	a0_b5	MethylBERT
23	N	N	a0_b5	MethylBERT
23	N	N	a0_b5	MethylBERT
24	N	N	a0_b5	MethylBERT
24	T	T	a0_b5	MethylBERT
24	N	N	a0_b5	MethylBERT
24	N	N	a0_b5	MethylBERT
24	T	T	a0_b5	MethylBERT
24	N	N	a0_b5	MethylBERT
24	T	T	a0_b5	MethylBERT
24	N	N	a0_b5	MethylBERT
24	N	N	a0_b5	MethylBERT
24	T	T	a0_b5	MethylBERT
24	T	T	a0_b5	MethylBERT
24	T	T	a0_b5	MethylBERT
24	N	N	a0_b5	MethylBERT
24	T	T	a0_b5	MethylBERT
24	T	T	a0_b5	MethylBERT
24	N	N	a0_b5	MethylBERT
24	T	T	a0_b5	MethylBERT
24	T	T	a0_b5	MethylBERT
24	N	N	a0_b5	MethylBERT
24	T	T	a0_b5	MethylBERT
24	N	N	a0_b5	MethylBERT
24	T	T	a0_b5	MethylBERT
24	T	T	a0_b5	MethylBERT
24	T	T	a0_b5	MethylBERT
24	T	T	a0_b5	MethylBERT
24	N	N	a0_b5	MethylBERT
24	N	N	a0_b5	MethylBERT
24	T	T	a0_b5	MethylBERT
24	N	N	a0_b5	MethylBERT
24	N	N	a0_b5	MethylBERT
24	T	T	a0_b5	MethylBERT
24	T	T	a0_b5	MethylBERT
24	N	N	a0_b5	MethylBERT
24	T	T	a0_b5	MethylBERT
24	T	T	a0_b5	MethylBERT
24	N	N	a0_b5	MethylBERT
24	N	N	a0_b5	MethylBERT
24	N	N	a0_b5	MethylBERT
24	T	T	a0_b5	MethylBERT
24	T	T	a0_b5	MethylBERT
24	N	N	a0_b5	MethylBERT
24	N	N	a0_b5	MethylBERT
24	T	T	a0_b5	MethylBERT
24	N	N	a0_b5	MethylBERT
24	T	T	a0_b5	MethylBERT
24	N	N	a0_b5	MethylBERT
24	N	N	a0_b5	MethylBERT
24	T	T	a0_b5	MethylBERT
24	N	N	a0_b5	MethylBERT
24	N	N	a0_b5	MethylBERT
25	N	N	a0_b5	MethylBERT
25	N	N	a0_b5	MethylBERT
25	N	N	a0_b5	MethylBERT
25	N	N	a0_b5	MethylBERT
25	T	T	a0_b5	MethylBERT
25	N	N	a0_b5	MethylBERT
25	T	T	a0_b5	MethylBERT
25	T	T	a0_b5	MethylBERT
25	T	T	a0_b5	MethylBERT
25	T	T	a0_b5	MethylBERT
25	N	N	a0_b5	MethylBERT
25	N	N	a0_b5	MethylBERT
25	T	T	a0_b5	MethylBERT
25	N	N	a0_b5	MethylBERT
25	T	T	a0_b5	MethylBERT
25	N	N	a0_b5	MethylBERT
25	N	N	a0_b5	MethylBERT
25	N	N	a0_b5	MethylBERT
25	N	N	a0_b5	MethylBERT
25	T	T	a0_b5	MethylBERT
25	T	T	a0_b5	MethylBERT
25	N	N	a0_b5	MethylBERT
25	T	T	a0_b5	MethylBERT
25	T	T	a0_b5	MethylBERT
25	T	T	a0_b5	MethylBERT
25	N	N	a0_b5	MethylBERT
25	N	N	a0_b5	MethylBERT
25	T	T	a0_b5	MethylBERT
25	T	T	a0_b5	MethylBERT
25	N	N	a0_b5	MethylBERT
25	T	T	a0_b5	MethylBERT
25	N	N	a0_b5	MethylBERT
25	T	T	a0_b5	MethylBERT
25	T	T	a0_b5	MethylBERT
25	T	T	a0_b5	MethylBERT
25	T	T	a0_b5	MethylBERT
25	T	T	a0_b5	MethylBERT
25	N	N	a0_b5	MethylBERT
25	T	T	a0_b5	MethylBERT
25	N	N	a0_b5	MethylBERT
25	T	T	a0_b5	MethylBERT
25	N	N	a0_b5	MethylBERT
25	N	N	a0_b5	MethylBERT
25	T	T	a0_b5	MethylBERT
25	N	N	a0_b5	MethylBERT
25	T	T	a0_b5	MethylBERT
25	T	T	a0_b5	MethylBERT
25	N	N	a0_b5	MethylBERT
25	N	N	a0_b5	MethylBERT
25	N	N	a0_b5	MethylBERT
26	N	N	a0_b5	MethylBERT
26	T	T	a0_b5	MethylBERT
26	T	T	a0_b5	MethylBERT
26	N	N	a0_b5	MethylBERT
26	T	T	a0_b5	MethylBERT
26	T	T	a0_b5	MethylBERT
26	T	T	a0_b5	MethylBERT
26	T	T	a0_b5	MethylBERT
26	N	N	a0_b5	MethylBERT
26	T	T	a0_b5	MethylBERT
26	T	T	a0_b5	MethylBERT
26	T	T	a0_b5	MethylBERT
26	T	T	a0_b5	MethylBERT
26	T	T	a0_b5	MethylBERT
26	N	N	a0_b5	MethylBERT
26	N	N	a0_b5	MethylBERT
26	T	T	a0_b5	MethylBERT
26	T	T	a0_b5	MethylBERT
26	T	T	a0_b5	MethylBERT
26	N	N	a0_b5	MethylBERT
26	N	N	a0_b5	MethylBERT
26	N	N	a0_b5	MethylBERT
26	N	N	a0_b5	MethylBERT
26	T	T	a0_b5	MethylBERT
26	N	N	a0_b5	MethylBERT
26	T	T	a0_b5	MethylBERT
26	N	N	a0_b5	MethylBERT
26	T	T	a0_b5	MethylBERT
26	N	N	a0_b5	MethylBERT
26	N	N	a0_b5	MethylBERT
26	N	N	a0_b5	MethylBERT
26	N	N	a0_b5	MethylBERT
26	N	N	a0_b5	MethylBERT
26	N	N	a0_b5	MethylBERT
26	N	N	a0_b5	MethylBERT
26	N	N	a0_b5	MethylBERT
26	N	N	a0_b5	MethylBERT
26	T	T	a0_b5	MethylBERT
26	T	T	a0_b5	MethylBERT
26	T	T	a0_b5	MethylBERT
26	N	N	a0_b5	MethylBERT
26	T	T	a0_b5	MethylBERT
26	T	T	a0_b5	MethylBERT
26	T	T	a0_b5	MethylBERT
26	T	T	a0_b5	MethylBERT
26	N	N	a0_b5	MethylBERT
26	T	T	a0_b5	MethylBERT
26	N	N	a0_b5	MethylBERT
26	N	N	a0_b5	MethylBERT
26	N	N	a0_b5	MethylBERT
27	T	T	a0_b5	MethylBERT
27	N	N	a0_b5	MethylBERT
27	N	N	a0_b5	MethylBERT
27	N	N	a0_b5	MethylBERT
27	N	N	a0_b5	MethylBERT
27	N	N	a0_b5	MethylBERT
27	T	T	a0_b5	MethylBERT
27	T	T	a0_b5	MethylBERT
27	N	N	a0_b5	MethylBERT
27	N	N	a0_b5	MethylBERT
27	T	T	a0_b5	MethylBERT
27	T	N	a0_b5	MethylBERT
27	T	T	a0_b5	MethylBERT
27	T	T	a0_b5	MethylBERT
27	N	N	a0_b5	MethylBERT
27	N	N	a0_b5	MethylBERT
27	N	N	a0_b5	MethylBERT
27	N	N	a0_b5	MethylBERT
27	N	N	a0_b5	MethylBERT
27	T	T	a0_b5	MethylBERT
27	T	T	a0_b5	MethylBERT
27	T	T	a0_b5	MethylBERT
27	T	T	a0_b5	MethylBERT
27	T	T	a0_b5	MethylBERT
27	T	T	a0_b5	MethylBERT
27	N	N	a0_b5	MethylBERT
27	N	N	a0_b5	MethylBERT
27	T	T	a0_b5	MethylBERT
27	N	N	a0_b5	MethylBERT
27	T	T	a0_b5	MethylBERT
27	T	T	a0_b5	MethylBERT
27	T	T	a0_b5	MethylBERT
27	N	N	a0_b5	MethylBERT
27	T	T	a0_b5	MethylBERT
27	T	T	a0_b5	MethylBERT
27	T	T	a0_b5	MethylBERT
27	T	T	a0_b5	MethylBERT
27	T	T	a0_b5	MethylBERT
27	N	N	a0_b5	MethylBERT
27	T	T	a0_b5	MethylBERT
27	N	N	a0_b5	MethylBERT
27	N	N	a0_b5	MethylBERT
27	N	N	a0_b5	MethylBERT
27	T	T	a0_b5	MethylBERT
27	N	T	a0_b5	MethylBERT
27	T	T	a0_b5	MethylBERT
27	N	N	a0_b5	MethylBERT
27	N	N	a0_b5	MethylBERT
27	N	N	a0_b5	MethylBERT
27	N	N	a0_b5	MethylBERT
28	T	T	a0_b5	MethylBERT
28	N	N	a0_b5	MethylBERT
28	T	T	a0_b5	MethylBERT
28	T	T	a0_b5	MethylBERT
28	T	N	a0_b5	MethylBERT
28	T	N	a0_b5	MethylBERT
28	T	T	a0_b5	MethylBERT
28	N	T	a0_b5	MethylBERT
28	T	N	a0_b5	MethylBERT
28	N	N	a0_b5	MethylBERT
28	N	N	a0_b5	MethylBERT
28	N	N	a0_b5	MethylBERT
28	N	N	a0_b5	MethylBERT
28	T	N	a0_b5	MethylBERT
28	N	N	a0_b5	MethylBERT
28	N	N	a0_b5	MethylBERT
28	T	N	a0_b5	MethylBERT
28	N	N	a0_b5	MethylBERT
28	T	N	a0_b5	MethylBERT
28	T	N	a0_b5	MethylBERT
28	T	N	a0_b5	MethylBERT
28	N	N	a0_b5	MethylBERT
28	T	T	a0_b5	MethylBERT
28	N	N	a0_b5	MethylBERT
28	T	T	a0_b5	MethylBERT
28	N	N	a0_b5	MethylBERT
28	N	N	a0_b5	MethylBERT
28	T	T	a0_b5	MethylBERT
28	T	T	a0_b5	MethylBERT
28	N	N	a0_b5	MethylBERT
28	N	N	a0_b5	MethylBERT
28	T	T	a0_b5	MethylBERT
28	N	N	a0_b5	MethylBERT
28	T	T	a0_b5	MethylBERT
28	T	T	a0_b5	MethylBERT
28	N	N	a0_b5	MethylBERT
28	N	N	a0_b5	MethylBERT
28	N	N	a0_b5	MethylBERT
28	T	T	a0_b5	MethylBERT
28	N	N	a0_b5	MethylBERT
28	T	T	a0_b5	MethylBERT
28	N	N	a0_b5	MethylBERT
28	N	N	a0_b5	MethylBERT
28	N	N	a0_b5	MethylBERT
28	N	N	a0_b5	MethylBERT
28	T	T	a0_b5	MethylBERT
28	N	N	a0_b5	MethylBERT
28	T	T	a0_b5	MethylBERT
28	T	T	a0_b5	MethylBERT
28	T	T	a0_b5	MethylBERT
29	T	T	a0_b5	MethylBERT
29	N	N	a0_b5	MethylBERT
29	N	N	a0_b5	MethylBERT
29	T	T	a0_b5	MethylBERT
29	N	N	a0_b5	MethylBERT
29	N	N	a0_b5	MethylBERT
29	N	N	a0_b5	MethylBERT
29	N	N	a0_b5	MethylBERT
29	T	T	a0_b5	MethylBERT
29	T	T	a0_b5	MethylBERT
29	T	T	a0_b5	MethylBERT
29	N	N	a0_b5	MethylBERT
29	T	T	a0_b5	MethylBERT
29	T	T	a0_b5	MethylBERT
29	N	N	a0_b5	MethylBERT
29	T	T	a0_b5	MethylBERT
29	N	N	a0_b5	MethylBERT
29	N	N	a0_b5	MethylBERT
29	T	T	a0_b5	MethylBERT
29	N	N	a0_b5	MethylBERT
29	N	N	a0_b5	MethylBERT
29	N	N	a0_b5	MethylBERT
29	T	T	a0_b5	MethylBERT
29	T	T	a0_b5	MethylBERT
29	N	N	a0_b5	MethylBERT
29	T	T	a0_b5	MethylBERT
29	N	N	a0_b5	MethylBERT
29	T	T	a0_b5	MethylBERT
29	T	T	a0_b5	MethylBERT
29	T	T	a0_b5	MethylBERT
29	T	T	a0_b5	MethylBERT
29	N	N	a0_b5	MethylBERT
29	T	T	a0_b5	MethylBERT
29	N	N	a0_b5	MethylBERT
29	N	N	a0_b5	MethylBERT
29	N	N	a0_b5	MethylBERT
29	T	T	a0_b5	MethylBERT
29	T	T	a0_b5	MethylBERT
29	T	T	a0_b5	MethylBERT
29	T	T	a0_b5	MethylBERT
29	T	T	a0_b5	MethylBERT
29	N	N	a0_b5	MethylBERT
29	N	N	a0_b5	MethylBERT
29	N	N	a0_b5	MethylBERT
29	N	N	a0_b5	MethylBERT
29	N	N	a0_b5	MethylBERT
29	T	T	a0_b5	MethylBERT
29	N	N	a0_b5	MethylBERT
29	T	T	a0_b5	MethylBERT
29	T	T	a0_b5	MethylBERT
30	T	N	a0_b5	MethylBERT
30	N	N	a0_b5	MethylBERT
30	T	N	a0_b5	MethylBERT
30	T	T	a0_b5	MethylBERT
30	T	T	a0_b5	MethylBERT
30	T	T	a0_b5	MethylBERT
30	N	N	a0_b5	MethylBERT
30	N	N	a0_b5	MethylBERT
30	N	N	a0_b5	MethylBERT
30	T	T	a0_b5	MethylBERT
30	N	N	a0_b5	MethylBERT
30	N	N	a0_b5	MethylBERT
30	T	T	a0_b5	MethylBERT
30	T	T	a0_b5	MethylBERT
30	N	N	a0_b5	MethylBERT
30	N	N	a0_b5	MethylBERT
30	T	T	a0_b5	MethylBERT
30	T	T	a0_b5	MethylBERT
30	T	T	a0_b5	MethylBERT
30	T	T	a0_b5	MethylBERT
30	N	N	a0_b5	MethylBERT
30	N	N	a0_b5	MethylBERT
30	T	T	a0_b5	MethylBERT
30	T	T	a0_b5	MethylBERT
30	T	T	a0_b5	MethylBERT
30	N	N	a0_b5	MethylBERT
30	T	T	a0_b5	MethylBERT
30	N	N	a0_b5	MethylBERT
30	N	N	a0_b5	MethylBERT
30	N	N	a0_b5	MethylBERT
30	N	N	a0_b5	MethylBERT
30	N	N	a0_b5	MethylBERT
30	T	T	a0_b5	MethylBERT
30	T	T	a0_b5	MethylBERT
30	T	T	a0_b5	MethylBERT
30	T	T	a0_b5	MethylBERT
30	T	T	a0_b5	MethylBERT
30	N	N	a0_b5	MethylBERT
30	T	T	a0_b5	MethylBERT
30	T	T	a0_b5	MethylBERT
30	N	N	a0_b5	MethylBERT
30	T	T	a0_b5	MethylBERT
30	N	N	a0_b5	MethylBERT
30	N	N	a0_b5	MethylBERT
30	N	N	a0_b5	MethylBERT
30	N	N	a0_b5	MethylBERT
30	N	N	a0_b5	MethylBERT
30	N	N	a0_b5	MethylBERT
30	T	T	a0_b5	MethylBERT
30	N	N	a0_b5	MethylBERT
31	N	N	a0_b5	MethylBERT
31	N	N	a0_b5	MethylBERT
31	N	N	a0_b5	MethylBERT
31	N	N	a0_b5	MethylBERT
31	T	T	a0_b5	MethylBERT
31	T	T	a0_b5	MethylBERT
31	N	N	a0_b5	MethylBERT
31	T	T	a0_b5	MethylBERT
31	N	N	a0_b5	MethylBERT
31	N	N	a0_b5	MethylBERT
31	T	T	a0_b5	MethylBERT
31	N	N	a0_b5	MethylBERT
31	N	N	a0_b5	MethylBERT
31	T	T	a0_b5	MethylBERT
31	T	T	a0_b5	MethylBERT
31	N	N	a0_b5	MethylBERT
31	N	N	a0_b5	MethylBERT
31	T	T	a0_b5	MethylBERT
31	T	T	a0_b5	MethylBERT
31	T	T	a0_b5	MethylBERT
31	N	N	a0_b5	MethylBERT
31	N	N	a0_b5	MethylBERT
31	N	N	a0_b5	MethylBERT
31	T	T	a0_b5	MethylBERT
31	N	N	a0_b5	MethylBERT
31	N	N	a0_b5	MethylBERT
31	T	T	a0_b5	MethylBERT
31	T	T	a0_b5	MethylBERT
31	T	T	a0_b5	MethylBERT
31	T	T	a0_b5	MethylBERT
31	T	T	a0_b5	MethylBERT
31	T	T	a0_b5	MethylBERT
31	N	N	a0_b5	MethylBERT
31	N	N	a0_b5	MethylBERT
31	T	T	a0_b5	MethylBERT
31	T	T	a0_b5	MethylBERT
31	N	N	a0_b5	MethylBERT
31	N	N	a0_b5	MethylBERT
31	T	T	a0_b5	MethylBERT
31	T	T	a0_b5	MethylBERT
31	T	T	a0_b5	MethylBERT
31	N	N	a0_b5	MethylBERT
31	T	T	a0_b5	MethylBERT
31	T	T	a0_b5	MethylBERT
31	N	N	a0_b5	MethylBERT
31	N	N	a0_b5	MethylBERT
31	T	T	a0_b5	MethylBERT
31	N	N	a0_b5	MethylBERT
31	T	T	a0_b5	MethylBERT
31	N	N	a0_b5	MethylBERT
32	N	N	a0_b5	MethylBERT
32	N	N	a0_b5	MethylBERT
32	N	N	a0_b5	MethylBERT
32	N	N	a0_b5	MethylBERT
32	N	N	a0_b5	MethylBERT
32	T	T	a0_b5	MethylBERT
32	T	T	a0_b5	MethylBERT
32	T	T	a0_b5	MethylBERT
32	T	T	a0_b5	MethylBERT
32	T	T	a0_b5	MethylBERT
32	N	N	a0_b5	MethylBERT
32	N	N	a0_b5	MethylBERT
32	T	T	a0_b5	MethylBERT
32	N	N	a0_b5	MethylBERT
32	T	T	a0_b5	MethylBERT
32	T	T	a0_b5	MethylBERT
32	N	N	a0_b5	MethylBERT
32	T	T	a0_b5	MethylBERT
32	N	N	a0_b5	MethylBERT
32	T	T	a0_b5	MethylBERT
32	N	N	a0_b5	MethylBERT
32	N	N	a0_b5	MethylBERT
32	N	N	a0_b5	MethylBERT
32	T	T	a0_b5	MethylBERT
32	T	T	a0_b5	MethylBERT
32	N	N	a0_b5	MethylBERT
32	N	N	a0_b5	MethylBERT
32	N	N	a0_b5	MethylBERT
32	N	N	a0_b5	MethylBERT
32	T	T	a0_b5	MethylBERT
32	N	N	a0_b5	MethylBERT
32	T	T	a0_b5	MethylBERT
32	T	T	a0_b5	MethylBERT
32	N	N	a0_b5	MethylBERT
32	N	N	a0_b5	MethylBERT
32	T	T	a0_b5	MethylBERT
32	T	T	a0_b5	MethylBERT
32	T	T	a0_b5	MethylBERT
32	T	T	a0_b5	MethylBERT
32	N	N	a0_b5	MethylBERT
32	N	N	a0_b5	MethylBERT
32	N	N	a0_b5	MethylBERT
32	N	N	a0_b5	MethylBERT
32	T	T	a0_b5	MethylBERT
32	N	N	a0_b5	MethylBERT
32	T	T	a0_b5	MethylBERT
32	T	T	a0_b5	MethylBERT
32	T	T	a0_b5	MethylBERT
32	T	T	a0_b5	MethylBERT
32	T	T	a0_b5	MethylBERT
33	N	N	a0_b5	MethylBERT
33	T	T	a0_b5	MethylBERT
33	N	N	a0_b5	MethylBERT
33	N	N	a0_b5	MethylBERT
33	N	N	a0_b5	MethylBERT
33	N	N	a0_b5	MethylBERT
33	N	N	a0_b5	MethylBERT
33	T	T	a0_b5	MethylBERT
33	T	T	a0_b5	MethylBERT
33	T	T	a0_b5	MethylBERT
33	N	N	a0_b5	MethylBERT
33	T	T	a0_b5	MethylBERT
33	T	T	a0_b5	MethylBERT
33	N	N	a0_b5	MethylBERT
33	T	T	a0_b5	MethylBERT
33	N	N	a0_b5	MethylBERT
33	T	T	a0_b5	MethylBERT
33	N	N	a0_b5	MethylBERT
33	N	N	a0_b5	MethylBERT
33	N	N	a0_b5	MethylBERT
33	T	T	a0_b5	MethylBERT
33	N	N	a0_b5	MethylBERT
33	N	N	a0_b5	MethylBERT
33	T	T	a0_b5	MethylBERT
33	T	T	a0_b5	MethylBERT
33	N	N	a0_b5	MethylBERT
33	T	T	a0_b5	MethylBERT
33	T	T	a0_b5	MethylBERT
33	N	N	a0_b5	MethylBERT
33	T	T	a0_b5	MethylBERT
33	N	N	a0_b5	MethylBERT
33	N	N	a0_b5	MethylBERT
33	N	N	a0_b5	MethylBERT
33	T	T	a0_b5	MethylBERT
33	N	N	a0_b5	MethylBERT
33	N	N	a0_b5	MethylBERT
33	N	N	a0_b5	MethylBERT
33	T	T	a0_b5	MethylBERT
33	T	T	a0_b5	MethylBERT
33	N	N	a0_b5	MethylBERT
33	T	T	a0_b5	MethylBERT
33	T	T	a0_b5	MethylBERT
33	T	T	a0_b5	MethylBERT
33	T	T	a0_b5	MethylBERT
33	T	T	a0_b5	MethylBERT
33	N	N	a0_b5	MethylBERT
33	T	T	a0_b5	MethylBERT
33	T	T	a0_b5	MethylBERT
33	T	T	a0_b5	MethylBERT
33	N	N	a0_b5	MethylBERT
34	T	T	a0_b5	MethylBERT
34	N	N	a0_b5	MethylBERT
34	N	N	a0_b5	MethylBERT
34	T	N	a0_b5	MethylBERT
34	T	T	a0_b5	MethylBERT
34	N	N	a0_b5	MethylBERT
34	N	N	a0_b5	MethylBERT
34	T	N	a0_b5	MethylBERT
34	T	N	a0_b5	MethylBERT
34	T	T	a0_b5	MethylBERT
34	N	N	a0_b5	MethylBERT
34	T	N	a0_b5	MethylBERT
34	T	T	a0_b5	MethylBERT
34	N	N	a0_b5	MethylBERT
34	N	T	a0_b5	MethylBERT
34	T	N	a0_b5	MethylBERT
34	N	T	a0_b5	MethylBERT
34	T	N	a0_b5	MethylBERT
34	N	N	a0_b5	MethylBERT
34	N	N	a0_b5	MethylBERT
34	T	T	a0_b5	MethylBERT
34	T	T	a0_b5	MethylBERT
34	T	T	a0_b5	MethylBERT
34	N	N	a0_b5	MethylBERT
34	T	T	a0_b5	MethylBERT
34	N	N	a0_b5	MethylBERT
34	N	N	a0_b5	MethylBERT
34	T	T	a0_b5	MethylBERT
34	N	N	a0_b5	MethylBERT
34	N	N	a0_b5	MethylBERT
34	T	T	a0_b5	MethylBERT
34	N	N	a0_b5	MethylBERT
34	N	N	a0_b5	MethylBERT
34	N	T	a0_b5	MethylBERT
34	T	T	a0_b5	MethylBERT
34	N	N	a0_b5	MethylBERT
34	N	N	a0_b5	MethylBERT
34	T	T	a0_b5	MethylBERT
34	T	T	a0_b5	MethylBERT
34	T	T	a0_b5	MethylBERT
34	T	T	a0_b5	MethylBERT
34	T	T	a0_b5	MethylBERT
34	T	T	a0_b5	MethylBERT
34	T	T	a0_b5	MethylBERT
34	N	N	a0_b5	MethylBERT
34	N	N	a0_b5	MethylBERT
34	N	N	a0_b5	MethylBERT
34	T	T	a0_b5	MethylBERT
34	N	T	a0_b5	MethylBERT
34	N	N	a0_b5	MethylBERT
35	T	T	a0_b5	MethylBERT
35	T	T	a0_b5	MethylBERT
35	T	T	a0_b5	MethylBERT
35	N	N	a0_b5	MethylBERT
35	N	N	a0_b5	MethylBERT
35	T	T	a0_b5	MethylBERT
35	T	T	a0_b5	MethylBERT
35	N	N	a0_b5	MethylBERT
35	N	N	a0_b5	MethylBERT
35	T	T	a0_b5	MethylBERT
35	T	T	a0_b5	MethylBERT
35	T	T	a0_b5	MethylBERT
35	N	N	a0_b5	MethylBERT
35	N	N	a0_b5	MethylBERT
35	N	T	a0_b5	MethylBERT
35	T	T	a0_b5	MethylBERT
35	T	N	a0_b5	MethylBERT
35	N	T	a0_b5	MethylBERT
35	N	N	a0_b5	MethylBERT
35	T	T	a0_b5	MethylBERT
35	N	T	a0_b5	MethylBERT
35	T	N	a0_b5	MethylBERT
35	T	N	a0_b5	MethylBERT
35	T	N	a0_b5	MethylBERT
35	T	N	a0_b5	MethylBERT
35	N	T	a0_b5	MethylBERT
35	N	N	a0_b5	MethylBERT
35	T	N	a0_b5	MethylBERT
35	N	T	a0_b5	MethylBERT
35	T	N	a0_b5	MethylBERT
35	T	T	a0_b5	MethylBERT
35	N	N	a0_b5	MethylBERT
35	T	N	a0_b5	MethylBERT
35	N	N	a0_b5	MethylBERT
35	N	T	a0_b5	MethylBERT
35	N	T	a0_b5	MethylBERT
35	N	N	a0_b5	MethylBERT
35	T	T	a0_b5	MethylBERT
35	T	N	a0_b5	MethylBERT
35	N	N	a0_b5	MethylBERT
35	T	N	a0_b5	MethylBERT
35	N	N	a0_b5	MethylBERT
35	T	T	a0_b5	MethylBERT
35	T	T	a0_b5	MethylBERT
35	N	N	a0_b5	MethylBERT
35	N	N	a0_b5	MethylBERT
35	N	N	a0_b5	MethylBERT
35	N	N	a0_b5	MethylBERT
35	T	T	a0_b5	MethylBERT
35	N	N	a0_b5	MethylBERT
36	N	N	a0_b5	MethylBERT
36	T	T	a0_b5	MethylBERT
36	T	T	a0_b5	MethylBERT
36	N	N	a0_b5	MethylBERT
36	N	N	a0_b5	MethylBERT
36	T	T	a0_b5	MethylBERT
36	N	N	a0_b5	MethylBERT
36	N	N	a0_b5	MethylBERT
36	T	T	a0_b5	MethylBERT
36	T	T	a0_b5	MethylBERT
36	T	T	a0_b5	MethylBERT
36	N	N	a0_b5	MethylBERT
36	T	T	a0_b5	MethylBERT
36	T	T	a0_b5	MethylBERT
36	T	T	a0_b5	MethylBERT
36	T	T	a0_b5	MethylBERT
36	N	N	a0_b5	MethylBERT
36	N	N	a0_b5	MethylBERT
36	T	T	a0_b5	MethylBERT
36	N	N	a0_b5	MethylBERT
36	T	T	a0_b5	MethylBERT
36	N	N	a0_b5	MethylBERT
36	N	N	a0_b5	MethylBERT
36	N	N	a0_b5	MethylBERT
36	N	N	a0_b5	MethylBERT
36	N	N	a0_b5	MethylBERT
36	N	N	a0_b5	MethylBERT
36	T	T	a0_b5	MethylBERT
36	N	N	a0_b5	MethylBERT
36	N	N	a0_b5	MethylBERT
36	N	N	a0_b5	MethylBERT
36	T	T	a0_b5	MethylBERT
36	N	N	a0_b5	MethylBERT
36	T	T	a0_b5	MethylBERT
36	T	T	a0_b5	MethylBERT
36	T	T	a0_b5	MethylBERT
36	N	N	a0_b5	MethylBERT
36	T	T	a0_b5	MethylBERT
36	T	T	a0_b5	MethylBERT
36	T	T	a0_b5	MethylBERT
36	N	N	a0_b5	MethylBERT
36	T	T	a0_b5	MethylBERT
36	T	T	a0_b5	MethylBERT
36	N	N	a0_b5	MethylBERT
36	T	T	a0_b5	MethylBERT
36	N	N	a0_b5	MethylBERT
36	N	N	a0_b5	MethylBERT
36	T	T	a0_b5	MethylBERT
36	N	N	a0_b5	MethylBERT
36	T	T	a0_b5	MethylBERT
37	N	N	a0_b5	MethylBERT
37	T	T	a0_b5	MethylBERT
37	T	T	a0_b5	MethylBERT
37	T	T	a0_b5	MethylBERT
37	N	N	a0_b5	MethylBERT
37	N	N	a0_b5	MethylBERT
37	T	T	a0_b5	MethylBERT
37	T	T	a0_b5	MethylBERT
37	N	N	a0_b5	MethylBERT
37	T	T	a0_b5	MethylBERT
37	T	T	a0_b5	MethylBERT
37	T	T	a0_b5	MethylBERT
37	T	T	a0_b5	MethylBERT
37	T	T	a0_b5	MethylBERT
37	N	N	a0_b5	MethylBERT
37	T	T	a0_b5	MethylBERT
37	T	T	a0_b5	MethylBERT
37	N	N	a0_b5	MethylBERT
37	N	N	a0_b5	MethylBERT
37	N	N	a0_b5	MethylBERT
37	T	T	a0_b5	MethylBERT
37	T	T	a0_b5	MethylBERT
37	N	N	a0_b5	MethylBERT
37	N	N	a0_b5	MethylBERT
37	N	N	a0_b5	MethylBERT
37	T	T	a0_b5	MethylBERT
37	N	N	a0_b5	MethylBERT
37	T	T	a0_b5	MethylBERT
37	N	N	a0_b5	MethylBERT
37	T	T	a0_b5	MethylBERT
37	N	N	a0_b5	MethylBERT
37	T	T	a0_b5	MethylBERT
37	T	T	a0_b5	MethylBERT
37	N	N	a0_b5	MethylBERT
37	N	N	a0_b5	MethylBERT
37	T	T	a0_b5	MethylBERT
37	N	N	a0_b5	MethylBERT
37	N	N	a0_b5	MethylBERT
37	T	T	a0_b5	MethylBERT
37	T	T	a0_b5	MethylBERT
37	T	T	a0_b5	MethylBERT
37	N	N	a0_b5	MethylBERT
37	T	T	a0_b5	MethylBERT
37	N	N	a0_b5	MethylBERT
37	N	N	a0_b5	MethylBERT
37	N	N	a0_b5	MethylBERT
37	N	N	a0_b5	MethylBERT
37	N	N	a0_b5	MethylBERT
37	T	T	a0_b5	MethylBERT
37	N	N	a0_b5	MethylBERT
38	T	T	a0_b5	MethylBERT
38	T	T	a0_b5	MethylBERT
38	T	T	a0_b5	MethylBERT
38	N	N	a0_b5	MethylBERT
38	T	T	a0_b5	MethylBERT
38	N	N	a0_b5	MethylBERT
38	T	T	a0_b5	MethylBERT
38	T	T	a0_b5	MethylBERT
38	N	N	a0_b5	MethylBERT
38	T	T	a0_b5	MethylBERT
38	T	T	a0_b5	MethylBERT
38	T	T	a0_b5	MethylBERT
38	T	T	a0_b5	MethylBERT
38	N	N	a0_b5	MethylBERT
38	N	N	a0_b5	MethylBERT
38	N	N	a0_b5	MethylBERT
38	T	T	a0_b5	MethylBERT
38	T	T	a0_b5	MethylBERT
38	N	N	a0_b5	MethylBERT
38	N	N	a0_b5	MethylBERT
38	N	N	a0_b5	MethylBERT
38	N	N	a0_b5	MethylBERT
38	N	N	a0_b5	MethylBERT
38	T	T	a0_b5	MethylBERT
38	N	N	a0_b5	MethylBERT
38	T	T	a0_b5	MethylBERT
38	T	T	a0_b5	MethylBERT
38	T	T	a0_b5	MethylBERT
38	T	T	a0_b5	MethylBERT
38	N	N	a0_b5	MethylBERT
38	T	T	a0_b5	MethylBERT
38	N	N	a0_b5	MethylBERT
38	T	T	a0_b5	MethylBERT
38	N	N	a0_b5	MethylBERT
38	N	N	a0_b5	MethylBERT
38	N	N	a0_b5	MethylBERT
38	N	N	a0_b5	MethylBERT
38	T	T	a0_b5	MethylBERT
38	N	N	a0_b5	MethylBERT
38	N	N	a0_b5	MethylBERT
38	N	N	a0_b5	MethylBERT
38	T	T	a0_b5	MethylBERT
38	T	T	a0_b5	MethylBERT
38	T	T	a0_b5	MethylBERT
38	N	N	a0_b5	MethylBERT
38	N	N	a0_b5	MethylBERT
38	N	N	a0_b5	MethylBERT
38	N	N	a0_b5	MethylBERT
38	T	T	a0_b5	MethylBERT
38	T	T	a0_b5	MethylBERT
39	N	T	a0_b5	MethylBERT
39	T	N	a0_b5	MethylBERT
39	T	N	a0_b5	MethylBERT
39	N	N	a0_b5	MethylBERT
39	N	N	a0_b5	MethylBERT
39	N	N	a0_b5	MethylBERT
39	N	N	a0_b5	MethylBERT
39	T	N	a0_b5	MethylBERT
39	T	T	a0_b5	MethylBERT
39	T	N	a0_b5	MethylBERT
39	N	T	a0_b5	MethylBERT
39	T	T	a0_b5	MethylBERT
39	N	N	a0_b5	MethylBERT
39	T	N	a0_b5	MethylBERT
39	N	T	a0_b5	MethylBERT
39	T	N	a0_b5	MethylBERT
39	T	N	a0_b5	MethylBERT
39	T	N	a0_b5	MethylBERT
39	N	N	a0_b5	MethylBERT
39	N	T	a0_b5	MethylBERT
39	N	T	a0_b5	MethylBERT
39	N	N	a0_b5	MethylBERT
39	N	N	a0_b5	MethylBERT
39	T	T	a0_b5	MethylBERT
39	T	T	a0_b5	MethylBERT
39	N	N	a0_b5	MethylBERT
39	T	T	a0_b5	MethylBERT
39	T	T	a0_b5	MethylBERT
39	T	T	a0_b5	MethylBERT
39	T	T	a0_b5	MethylBERT
39	N	N	a0_b5	MethylBERT
39	N	N	a0_b5	MethylBERT
39	T	T	a0_b5	MethylBERT
39	N	N	a0_b5	MethylBERT
39	T	T	a0_b5	MethylBERT
39	T	T	a0_b5	MethylBERT
39	N	N	a0_b5	MethylBERT
39	T	T	a0_b5	MethylBERT
39	T	T	a0_b5	MethylBERT
39	N	N	a0_b5	MethylBERT
39	N	N	a0_b5	MethylBERT
39	N	N	a0_b5	MethylBERT
39	N	N	a0_b5	MethylBERT
39	N	N	a0_b5	MethylBERT
39	N	N	a0_b5	MethylBERT
39	T	T	a0_b5	MethylBERT
39	T	T	a0_b5	MethylBERT
39	N	N	a0_b5	MethylBERT
39	T	T	a0_b5	MethylBERT
[truncated: 97,969 more rows]

## Sheet: figure_2d
dmr_label	ctype	pred	experiment	model
0	N	N	10	MethylBERT
0	N	N	10	MethylBERT
0	T	N	10	MethylBERT
0	N	N	10	MethylBERT
0	T	T	10	MethylBERT
0	T	T	10	MethylBERT
0	T	T	10	MethylBERT
0	T	T	10	MethylBERT
0	N	N	10	MethylBERT
0	N	N	10	MethylBERT
0	T	T	10	MethylBERT
0	N	N	10	MethylBERT
0	N	N	10	MethylBERT
0	N	N	10	MethylBERT
0	T	T	10	MethylBERT
0	T	T	10	MethylBERT
0	N	N	10	MethylBERT
0	N	N	10	MethylBERT
0	T	T	10	MethylBERT
0	N	N	10	MethylBERT
0	T	T	10	MethylBERT
0	N	N	10	MethylBERT
0	T	T	10	MethylBERT
0	T	T	10	MethylBERT
0	N	N	10	MethylBERT
0	N	N	10	MethylBERT
0	T	T	10	MethylBERT
0	N	T	10	MethylBERT
0	N	N	10	MethylBERT
0	T	T	10	MethylBERT
0	T	T	10	MethylBERT
0	N	N	10	MethylBERT
0	T	N	10	MethylBERT
0	N	N	10	MethylBERT
0	T	N	10	MethylBERT
0	T	T	10	MethylBERT
0	T	T	10	MethylBERT
0	T	T	10	MethylBERT
0	N	N	10	MethylBERT
0	T	T	10	MethylBERT
0	N	N	10	MethylBERT
0	N	N	10	MethylBERT
0	N	N	10	MethylBERT
0	N	N	10	MethylBERT
0	T	T	10	MethylBERT
0	T	T	10	MethylBERT
0	T	T	10	MethylBERT
0	N	N	10	MethylBERT
0	N	N	10	MethylBERT
0	T	T	10	MethylBERT
1	T	T	10	MethylBERT
1	N	N	10	MethylBERT
1	T	T	10	MethylBERT
1	T	T	10	MethylBERT
1	T	T	10	MethylBERT
1	T	T	10	MethylBERT
1	T	T	10	MethylBERT
1	N	N	10	MethylBERT
1	T	T	10	MethylBERT
1	T	T	10	MethylBERT
1	T	T	10	MethylBERT
1	N	N	10	MethylBERT
1	T	T	10	MethylBERT
1	N	N	10	MethylBERT
1	N	N	10	MethylBERT
1	N	N	10	MethylBERT
1	N	N	10	MethylBERT
1	T	T	10	MethylBERT
1	N	N	10	MethylBERT
1	N	N	10	MethylBERT
1	N	N	10	MethylBERT
1	N	N	10	MethylBERT
1	T	T	10	MethylBERT
1	T	T	10	MethylBERT
1	T	T	10	MethylBERT
1	N	N	10	MethylBERT
1	N	N	10	MethylBERT
1	N	N	10	MethylBERT
1	T	T	10	MethylBERT
1	N	N	10	MethylBERT
1	N	N	10	MethylBERT
1	N	N	10	MethylBERT
1	T	T	10	MethylBERT
1	N	N	10	MethylBERT
1	T	T	10	MethylBERT
1	T	T	10	MethylBERT
1	T	T	10	MethylBERT
1	N	N	10	MethylBERT
1	N	N	10	MethylBERT
1	N	N	10	MethylBERT
1	N	N	10	MethylBERT
1	T	T	10	MethylBERT
1	N	N	10	MethylBERT
1	T	T	10	MethylBERT
1	T	T	10	MethylBERT
1	T	T	10	MethylBERT
1	N	N	10	MethylBERT
1	T	T	10	MethylBERT
1	N	N	10	MethylBERT
1	T	T	10	MethylBERT
2	T	T	10	MethylBERT
2	T	T	10	MethylBERT
2	N	N	10	MethylBERT
2	T	T	10	MethylBERT
2	T	T	10	MethylBERT
2	N	N	10	MethylBERT
2	T	T	10	MethylBERT
2	T	T	10	MethylBERT
2	T	T	10	MethylBERT
2	N	N	10	MethylBERT
2	T	T	10	MethylBERT
2	N	N	10	MethylBERT
2	N	N	10	MethylBERT
2	N	N	10	MethylBERT
2	T	T	10	MethylBERT
2	T	T	10	MethylBERT
2	T	T	10	MethylBERT
2	N	N	10	MethylBERT
2	T	T	10	MethylBERT
2	T	T	10	MethylBERT
2	N	N	10	MethylBERT
2	N	N	10	MethylBERT
2	N	N	10	MethylBERT
2	N	N	10	MethylBERT
2	N	N	10	MethylBERT
2	T	T	10	MethylBERT
2	T	T	10	MethylBERT
2	N	N	10	MethylBERT
2	T	T	10	MethylBERT
2	N	N	10	MethylBERT
2	T	T	10	MethylBERT
2	T	T	10	MethylBERT
2	N	N	10	MethylBERT
2	T	T	10	MethylBERT
2	T	T	10	MethylBERT
2	N	N	10	MethylBERT
2	N	N	10	MethylBERT
2	T	T	10	MethylBERT
2	N	N	10	MethylBERT
2	N	N	10	MethylBERT
2	T	T	10	MethylBERT
2	N	N	10	MethylBERT
2	T	T	10	MethylBERT
2	T	T	10	MethylBERT
2	N	N	10	MethylBERT
2	N	N	10	MethylBERT
2	N	N	10	MethylBERT
2	T	T	10	MethylBERT
2	N	N	10	MethylBERT
2	N	N	10	MethylBERT
3	N	N	10	MethylBERT
3	T	T	10	MethylBERT
3	T	T	10	MethylBERT
3	N	N	10	MethylBERT
3	T	T	10	MethylBERT
3	N	N	10	MethylBERT
3	N	N	10	MethylBERT
3	T	T	10	MethylBERT
3	T	T	10	MethylBERT
3	T	T	10	MethylBERT
3	T	T	10	MethylBERT
3	N	N	10	MethylBERT
3	N	N	10	MethylBERT
3	T	T	10	MethylBERT
3	N	N	10	MethylBERT
3	N	N	10	MethylBERT
3	T	T	10	MethylBERT
3	T	T	10	MethylBERT
3	N	N	10	MethylBERT
3	N	N	10	MethylBERT
3	T	T	10	MethylBERT
3	T	T	10	MethylBERT
3	T	T	10	MethylBERT
3	T	T	10	MethylBERT
3	T	T	10	MethylBERT
3	N	N	10	MethylBERT
3	T	T	10	MethylBERT
3	N	N	10	MethylBERT
3	N	N	10	MethylBERT
3	T	T	10	MethylBERT
3	N	N	10	MethylBERT
3	N	N	10	MethylBERT
3	T	T	10	MethylBERT
3	N	N	10	MethylBERT
3	T	T	10	MethylBERT
3	T	T	10	MethylBERT
3	T	T	10	MethylBERT
3	N	N	10	MethylBERT
3	T	T	10	MethylBERT
3	T	T	10	MethylBERT
3	T	T	10	MethylBERT
3	N	N	10	MethylBERT
3	T	T	10	MethylBERT
3	N	N	10	MethylBERT
3	N	N	10	MethylBERT
3	N	N	10	MethylBERT
3	N	N	10	MethylBERT
3	N	N	10	MethylBERT
3	N	N	10	MethylBERT
3	N	N	10	MethylBERT
4	N	N	10	MethylBERT
4	N	N	10	MethylBERT
4	T	T	10	MethylBERT
4	N	N	10	MethylBERT
4	N	N	10	MethylBERT
4	T	T	10	MethylBERT
4	N	N	10	MethylBERT
4	T	T	10	MethylBERT
4	N	N	10	MethylBERT
4	N	N	10	MethylBERT
4	T	T	10	MethylBERT
4	N	N	10	MethylBERT
4	T	T	10	MethylBERT
4	T	T	10	MethylBERT
4	N	N	10	MethylBERT
4	T	T	10	MethylBERT
4	N	N	10	MethylBERT
4	T	T	10	MethylBERT
4	N	N	10	MethylBERT
4	T	T	10	MethylBERT
4	T	T	10	MethylBERT
4	N	N	10	MethylBERT
4	T	T	10	MethylBERT
4	N	N	10	MethylBERT
4	N	N	10	MethylBERT
4	T	T	10	MethylBERT
4	N	N	10	MethylBERT
4	N	N	10	MethylBERT
4	T	T	10	MethylBERT
4	N	N	10	MethylBERT
4	N	N	10	MethylBERT
4	N	N	10	MethylBERT
4	T	T	10	MethylBERT
4	T	T	10	MethylBERT
4	N	N	10	MethylBERT
4	T	T	10	MethylBERT
4	N	N	10	MethylBERT
4	T	T	10	MethylBERT
4	T	T	10	MethylBERT
4	N	N	10	MethylBERT
4	N	N	10	MethylBERT
4	T	T	10	MethylBERT
4	N	N	10	MethylBERT
4	N	N	10	MethylBERT
4	T	T	10	MethylBERT
4	T	T	10	MethylBERT
4	T	T	10	MethylBERT
4	T	T	10	MethylBERT
4	T	T	10	MethylBERT
4	T	T	10	MethylBERT
5	T	T	10	MethylBERT
5	N	N	10	MethylBERT
5	N	N	10	MethylBERT
5	N	N	10	MethylBERT
5	T	T	10	MethylBERT
5	T	T	10	MethylBERT
5	T	T	10	MethylBERT
5	T	T	10	MethylBERT
5	T	T	10	MethylBERT
5	T	T	10	MethylBERT
5	N	N	10	MethylBERT
5	N	N	10	MethylBERT
5	T	T	10	MethylBERT
5	N	N	10	MethylBERT
5	T	T	10	MethylBERT
5	N	N	10	MethylBERT
5	T	T	10	MethylBERT
5	T	T	10	MethylBERT
5	N	N	10	MethylBERT
5	N	N	10	MethylBERT
5	N	N	10	MethylBERT
5	N	N	10	MethylBERT
5	T	T	10	MethylBERT
5	N	N	10	MethylBERT
5	T	T	10	MethylBERT
5	T	T	10	MethylBERT
5	T	T	10	MethylBERT
5	N	N	10	MethylBERT
5	T	T	10	MethylBERT
5	N	N	10	MethylBERT
5	T	T	10	MethylBERT
5	T	T	10	MethylBERT
5	N	N	10	MethylBERT
5	N	N	10	MethylBERT
5	N	N	10	MethylBERT
5	N	N	10	MethylBERT
5	N	N	10	MethylBERT
5	N	N	10	MethylBERT
5	T	T	10	MethylBERT
5	T	T	10	MethylBERT
5	N	N	10	MethylBERT
5	T	T	10	MethylBERT
5	T	T	10	MethylBERT
5	N	N	10	MethylBERT
5	T	T	10	MethylBERT
5	N	N	10	MethylBERT
5	T	T	10	MethylBERT
5	N	N	10	MethylBERT
5	T	T	10	MethylBERT
5	N	N	10	MethylBERT
6	N	N	10	MethylBERT
6	T	T	10	MethylBERT
6	T	T	10	MethylBERT
6	N	N	10	MethylBERT
6	T	T	10	MethylBERT
6	T	T	10	MethylBERT
6	T	T	10	MethylBERT
6	N	N	10	MethylBERT
6	N	N	10	MethylBERT
6	N	N	10	MethylBERT
6	N	N	10	MethylBERT
6	T	T	10	MethylBERT
6	T	T	10	MethylBERT
6	N	N	10	MethylBERT
6	T	T	10	MethylBERT
6	T	T	10	MethylBERT
6	N	N	10	MethylBERT
6	N	N	10	MethylBERT
6	T	T	10	MethylBERT
6	N	N	10	MethylBERT
6	T	T	10	MethylBERT
6	N	N	10	MethylBERT
6	N	N	10	MethylBERT
6	N	N	10	MethylBERT
6	T	T	10	MethylBERT
6	N	N	10	MethylBERT
6	N	N	10	MethylBERT
6	T	T	10	MethylBERT
6	T	T	10	MethylBERT
6	N	N	10	MethylBERT
6	T	T	10	MethylBERT
6	N	N	10	MethylBERT
6	T	T	10	MethylBERT
6	N	N	10	MethylBERT
6	N	N	10	MethylBERT
6	T	T	10	MethylBERT
6	N	N	10	MethylBERT
6	N	N	10	MethylBERT
6	T	T	10	MethylBERT
6	T	T	10	MethylBERT
6	T	T	10	MethylBERT
6	N	N	10	MethylBERT
6	T	T	10	MethylBERT
6	T	T	10	MethylBERT
6	T	T	10	MethylBERT
6	T	T	10	MethylBERT
6	N	N	10	MethylBERT
6	T	T	10	MethylBERT
6	N	N	10	MethylBERT
6	N	N	10	MethylBERT
7	N	N	10	MethylBERT
7	T	N	10	MethylBERT
7	T	N	10	MethylBERT
7	T	N	10	MethylBERT
7	T	N	10	MethylBERT
7	T	N	10	MethylBERT
7	T	T	10	MethylBERT
7	N	N	10	MethylBERT
7	N	N	10	MethylBERT
7	T	N	10	MethylBERT
7	N	N	10	MethylBERT
7	N	N	10	MethylBERT
7	T	T	10	MethylBERT
7	N	N	10	MethylBERT
7	T	T	10	MethylBERT
7	N	T	10	MethylBERT
7	N	N	10	MethylBERT
7	T	T	10	MethylBERT
7	T	T	10	MethylBERT
7	N	N	10	MethylBERT
7	N	T	10	MethylBERT
7	T	T	10	MethylBERT
7	T	N	10	MethylBERT
7	N	T	10	MethylBERT
7	N	T	10	MethylBERT
7	T	T	10	MethylBERT
7	T	N	10	MethylBERT
7	N	N	10	MethylBERT
7	N	N	10	MethylBERT
7	T	T	10	MethylBERT
7	T	T	10	MethylBERT
7	N	N	10	MethylBERT
7	N	N	10	MethylBERT
7	T	T	10	MethylBERT
7	N	T	10	MethylBERT
7	N	N	10	MethylBERT
7	N	T	10	MethylBERT
7	N	N	10	MethylBERT
7	T	N	10	MethylBERT
7	N	T	10	MethylBERT
7	T	T	10	MethylBERT
7	N	T	10	MethylBERT
7	T	N	10	MethylBERT
7	N	N	10	MethylBERT
7	T	T	10	MethylBERT
7	T	N	10	MethylBERT
7	N	N	10	MethylBERT
7	T	T	10	MethylBERT
7	T	T	10	MethylBERT
7	N	T	10	MethylBERT
8	N	N	10	MethylBERT
8	T	T	10	MethylBERT
8	N	N	10	MethylBERT
8	T	T	10	MethylBERT
8	N	N	10	MethylBERT
8	T	T	10	MethylBERT
8	T	T	10	MethylBERT
8	T	T	10	MethylBERT
8	N	N	10	MethylBERT
8	N	N	10	MethylBERT
8	N	N	10	MethylBERT
8	T	T	10	MethylBERT
8	N	N	10	MethylBERT
8	N	N	10	MethylBERT
8	N	N	10	MethylBERT
8	T	T	10	MethylBERT
8	N	N	10	MethylBERT
8	T	T	10	MethylBERT
8	N	N	10	MethylBERT
8	N	N	10	MethylBERT
8	T	T	10	MethylBERT
8	N	N	10	MethylBERT
8	N	N	10	MethylBERT
8	T	T	10	MethylBERT
8	N	N	10	MethylBERT
8	T	T	10	MethylBERT
8	T	T	10	MethylBERT
8	N	N	10	MethylBERT
8	T	T	10	MethylBERT
8	N	N	10	MethylBERT
8	N	N	10	MethylBERT
8	N	N	10	MethylBERT
8	N	N	10	MethylBERT
8	T	T	10	MethylBERT
8	N	N	10	MethylBERT
8	T	T	10	MethylBERT
8	T	T	10	MethylBERT
8	N	N	10	MethylBERT
8	T	T	10	MethylBERT
8	T	T	10	MethylBERT
8	T	T	10	MethylBERT
8	T	T	10	MethylBERT
8	T	T	10	MethylBERT
8	T	T	10	MethylBERT
8	T	T	10	MethylBERT
8	T	T	10	MethylBERT
8	N	N	10	MethylBERT
8	N	N	10	MethylBERT
8	N	N	10	MethylBERT
8	T	T	10	MethylBERT
9	N	N	10	MethylBERT
9	N	N	10	MethylBERT
9	N	N	10	MethylBERT
9	N	N	10	MethylBERT
9	N	N	10	MethylBERT
9	N	N	10	MethylBERT
9	T	T	10	MethylBERT
9	N	N	10	MethylBERT
9	N	N	10	MethylBERT
9	T	T	10	MethylBERT
9	T	T	10	MethylBERT
9	T	T	10	MethylBERT
9	N	N	10	MethylBERT
9	N	N	10	MethylBERT
9	T	T	10	MethylBERT
9	T	T	10	MethylBERT
9	T	T	10	MethylBERT
9	T	T	10	MethylBERT
9	N	N	10	MethylBERT
9	T	T	10	MethylBERT
9	N	N	10	MethylBERT
9	N	N	10	MethylBERT
9	N	N	10	MethylBERT
9	T	T	10	MethylBERT
9	T	T	10	MethylBERT
9	T	T	10	MethylBERT
9	N	N	10	MethylBERT
9	N	N	10	MethylBERT
9	N	N	10	MethylBERT
9	T	T	10	MethylBERT
9	T	T	10	MethylBERT
9	N	N	10	MethylBERT
9	N	N	10	MethylBERT
9	T	T	10	MethylBERT
9	T	T	10	MethylBERT
9	T	T	10	MethylBERT
9	N	N	10	MethylBERT
9	N	N	10	MethylBERT
9	N	N	10	MethylBERT
9	N	N	10	MethylBERT
9	N	N	10	MethylBERT
9	T	T	10	MethylBERT
9	T	T	10	MethylBERT
9	T	T	10	MethylBERT
9	N	N	10	MethylBERT
9	T	T	10	MethylBERT
9	T	T	10	MethylBERT
9	T	T	10	MethylBERT
9	T	T	10	MethylBERT
9	T	T	10	MethylBERT
10	T	T	10	MethylBERT
10	T	T	10	MethylBERT
10	T	T	10	MethylBERT
10	N	N	10	MethylBERT
10	T	T	10	MethylBERT
10	T	T	10	MethylBERT
10	T	T	10	MethylBERT
10	N	N	10	MethylBERT
10	N	N	10	MethylBERT
10	T	T	10	MethylBERT
10	T	T	10	MethylBERT
10	T	T	10	MethylBERT
10	T	T	10	MethylBERT
10	T	T	10	MethylBERT
10	N	N	10	MethylBERT
10	N	N	10	MethylBERT
10	T	T	10	MethylBERT
10	N	N	10	MethylBERT
10	N	N	10	MethylBERT
10	T	T	10	MethylBERT
10	N	N	10	MethylBERT
10	N	N	10	MethylBERT
10	T	T	10	MethylBERT
10	N	N	10	MethylBERT
10	N	N	10	MethylBERT
10	N	N	10	MethylBERT
10	T	T	10	MethylBERT
10	N	N	10	MethylBERT
10	N	N	10	MethylBERT
10	T	T	10	MethylBERT
10	T	T	10	MethylBERT
10	N	N	10	MethylBERT
10	N	N	10	MethylBERT
10	T	T	10	MethylBERT
10	T	T	10	MethylBERT
10	N	N	10	MethylBERT
10	T	T	10	MethylBERT
10	N	N	10	MethylBERT
10	T	T	10	MethylBERT
10	N	N	10	MethylBERT
10	T	T	10	MethylBERT
10	N	N	10	MethylBERT
10	N	N	10	MethylBERT
10	T	T	10	MethylBERT
10	N	N	10	MethylBERT
10	N	N	10	MethylBERT
10	N	N	10	MethylBERT
10	T	T	10	MethylBERT
10	T	T	10	MethylBERT
10	N	N	10	MethylBERT
11	N	N	10	MethylBERT
11	T	T	10	MethylBERT
11	T	T	10	MethylBERT
11	T	T	10	MethylBERT
11	N	N	10	MethylBERT
11	T	T	10	MethylBERT
11	N	N	10	MethylBERT
11	T	T	10	MethylBERT
11	T	T	10	MethylBERT
11	N	N	10	MethylBERT
11	N	N	10	MethylBERT
11	N	N	10	MethylBERT
11	T	T	10	MethylBERT
11	N	N	10	MethylBERT
11	T	T	10	MethylBERT
11	N	N	10	MethylBERT
11	N	N	10	MethylBERT
11	N	N	10	MethylBERT
11	N	N	10	MethylBERT
11	T	T	10	MethylBERT
11	T	T	10	MethylBERT
11	T	T	10	MethylBERT
11	T	T	10	MethylBERT
11	N	N	10	MethylBERT
11	T	T	10	MethylBERT
11	N	N	10	MethylBERT
11	N	N	10	MethylBERT
11	N	N	10	MethylBERT
11	T	T	10	MethylBERT
11	T	T	10	MethylBERT
11	N	N	10	MethylBERT
11	T	T	10	MethylBERT
11	T	T	10	MethylBERT
11	T	T	10	MethylBERT
11	T	T	10	MethylBERT
11	N	N	10	MethylBERT
11	N	N	10	MethylBERT
11	N	N	10	MethylBERT
11	T	T	10	MethylBERT
11	N	N	10	MethylBERT
11	T	T	10	MethylBERT
11	N	N	10	MethylBERT
11	N	N	10	MethylBERT
11	T	T	10	MethylBERT
11	N	N	10	MethylBERT
11	T	T	10	MethylBERT
11	N	N	10	MethylBERT
11	T	T	10	MethylBERT
11	T	T	10	MethylBERT
11	N	N	10	MethylBERT
12	T	T	10	MethylBERT
12	N	N	10	MethylBERT
12	T	T	10	MethylBERT
12	T	T	10	MethylBERT
12	T	T	10	MethylBERT
12	N	N	10	MethylBERT
12	N	N	10	MethylBERT
12	N	N	10	MethylBERT
12	T	T	10	MethylBERT
12	N	N	10	MethylBERT
12	N	N	10	MethylBERT
12	N	N	10	MethylBERT
12	T	T	10	MethylBERT
12	N	N	10	MethylBERT
12	T	T	10	MethylBERT
12	T	T	10	MethylBERT
12	N	N	10	MethylBERT
12	N	N	10	MethylBERT
12	T	T	10	MethylBERT
12	N	N	10	MethylBERT
12	T	T	10	MethylBERT
12	T	T	10	MethylBERT
12	N	N	10	MethylBERT
12	T	T	10	MethylBERT
12	N	N	10	MethylBERT
12	T	T	10	MethylBERT
12	T	T	10	MethylBERT
12	N	N	10	MethylBERT
12	N	N	10	MethylBERT
12	N	N	10	MethylBERT
12	N	N	10	MethylBERT
12	N	N	10	MethylBERT
12	T	T	10	MethylBERT
12	N	N	10	MethylBERT
12	N	N	10	MethylBERT
12	T	T	10	MethylBERT
12	T	T	10	MethylBERT
12	T	T	10	MethylBERT
12	T	T	10	MethylBERT
12	N	N	10	MethylBERT
12	T	T	10	MethylBERT
12	T	T	10	MethylBERT
12	N	N	10	MethylBERT
12	T	T	10	MethylBERT
12	N	N	10	MethylBERT
12	N	N	10	MethylBERT
12	T	T	10	MethylBERT
12	T	T	10	MethylBERT
12	T	T	10	MethylBERT
12	N	N	10	MethylBERT
13	N	N	10	MethylBERT
13	N	N	10	MethylBERT
13	N	N	10	MethylBERT
13	T	T	10	MethylBERT
13	T	T	10	MethylBERT
13	N	N	10	MethylBERT
13	T	T	10	MethylBERT
13	T	T	10	MethylBERT
13	N	N	10	MethylBERT
13	T	T	10	MethylBERT
13	N	N	10	MethylBERT
13	N	N	10	MethylBERT
13	N	N	10	MethylBERT
13	N	N	10	MethylBERT
13	T	T	10	MethylBERT
13	T	T	10	MethylBERT
13	T	T	10	MethylBERT
13	T	T	10	MethylBERT
13	T	T	10	MethylBERT
13	N	N	10	MethylBERT
13	T	T	10	MethylBERT
13	N	N	10	MethylBERT
13	T	T	10	MethylBERT
13	T	T	10	MethylBERT
13	T	T	10	MethylBERT
13	N	N	10	MethylBERT
13	T	T	10	MethylBERT
13	T	T	10	MethylBERT
13	T	T	10	MethylBERT
13	T	T	10	MethylBERT
13	N	N	10	MethylBERT
13	T	T	10	MethylBERT
13	N	N	10	MethylBERT
13	N	N	10	MethylBERT
13	T	T	10	MethylBERT
13	N	N	10	MethylBERT
13	T	T	10	MethylBERT
13	N	N	10	MethylBERT
13	N	N	10	MethylBERT
13	N	N	10	MethylBERT
13	N	N	10	MethylBERT
13	N	N	10	MethylBERT
13	T	T	10	MethylBERT
13	N	N	10	MethylBERT
13	N	N	10	MethylBERT
13	N	N	10	MethylBERT
13	N	N	10	MethylBERT
13	T	T	10	MethylBERT
13	T	T	10	MethylBERT
13	T	T	10	MethylBERT
14	T	T	10	MethylBERT
14	T	T	10	MethylBERT
14	N	N	10	MethylBERT
14	T	T	10	MethylBERT
14	T	T	10	MethylBERT
14	N	N	10	MethylBERT
14	N	N	10	MethylBERT
14	N	N	10	MethylBERT
14	T	T	10	MethylBERT
14	N	N	10	MethylBERT
14	T	T	10	MethylBERT
14	N	N	10	MethylBERT
14	T	T	10	MethylBERT
14	T	T	10	MethylBERT
14	N	N	10	MethylBERT
14	N	N	10	MethylBERT
14	N	N	10	MethylBERT
14	N	N	10	MethylBERT
14	N	N	10	MethylBERT
14	T	T	10	MethylBERT
14	T	T	10	MethylBERT
14	T	T	10	MethylBERT
14	T	T	10	MethylBERT
14	T	T	10	MethylBERT
14	T	T	10	MethylBERT
14	T	T	10	MethylBERT
14	N	N	10	MethylBERT
14	N	N	10	MethylBERT
14	N	N	10	MethylBERT
14	N	N	10	MethylBERT
14	N	N	10	MethylBERT
14	N	N	10	MethylBERT
14	N	N	10	MethylBERT
14	T	T	10	MethylBERT
14	T	T	10	MethylBERT
14	T	T	10	MethylBERT
14	T	T	10	MethylBERT
14	N	N	10	MethylBERT
14	N	N	10	MethylBERT
14	T	T	10	MethylBERT
14	T	T	10	MethylBERT
14	N	N	10	MethylBERT
14	N	N	10	MethylBERT
14	T	T	10	MethylBERT
14	T	T	10	MethylBERT
14	N	N	10	MethylBERT
14	N	N	10	MethylBERT
14	N	N	10	MethylBERT
14	T	T	10	MethylBERT
14	T	T	10	MethylBERT
15	T	T	10	MethylBERT
15	N	N	10	MethylBERT
15	N	N	10	MethylBERT
15	T	T	10	MethylBERT
15	N	N	10	MethylBERT
15	N	N	10	MethylBERT
15	T	T	10	MethylBERT
15	T	T	10	MethylBERT
15	T	T	10	MethylBERT
15	N	N	10	MethylBERT
15	T	T	10	MethylBERT
15	T	T	10	MethylBERT
15	N	N	10	MethylBERT
15	N	N	10	MethylBERT
15	T	T	10	MethylBERT
15	N	N	10	MethylBERT
15	T	T	10	MethylBERT
15	T	T	10	MethylBERT
15	N	N	10	MethylBERT
15	N	N	10	MethylBERT
15	N	N	10	MethylBERT
15	N	N	10	MethylBERT
15	T	T	10	MethylBERT
15	T	T	10	MethylBERT
15	N	N	10	MethylBERT
15	N	N	10	MethylBERT
15	N	N	10	MethylBERT
15	T	T	10	MethylBERT
15	T	T	10	MethylBERT
15	N	N	10	MethylBERT
15	T	T	10	MethylBERT
15	N	N	10	MethylBERT
15	T	T	10	MethylBERT
15	N	N	10	MethylBERT
15	T	T	10	MethylBERT
15	N	N	10	MethylBERT
15	N	N	10	MethylBERT
15	N	N	10	MethylBERT
15	N	N	10	MethylBERT
15	T	T	10	MethylBERT
15	T	T	10	MethylBERT
15	N	N	10	MethylBERT
15	N	N	10	MethylBERT
15	T	T	10	MethylBERT
15	T	T	10	MethylBERT
15	T	T	10	MethylBERT
15	T	T	10	MethylBERT
15	T	T	10	MethylBERT
15	N	N	10	MethylBERT
15	T	T	10	MethylBERT
16	T	T	10	MethylBERT
16	T	T	10	MethylBERT
16	T	T	10	MethylBERT
16	N	N	10	MethylBERT
16	N	N	10	MethylBERT
16	N	N	10	MethylBERT
16	N	N	10	MethylBERT
16	T	T	10	MethylBERT
16	N	N	10	MethylBERT
16	N	N	10	MethylBERT
16	T	T	10	MethylBERT
16	T	T	10	MethylBERT
16	N	N	10	MethylBERT
16	T	T	10	MethylBERT
16	N	N	10	MethylBERT
16	T	T	10	MethylBERT
16	N	N	10	MethylBERT
16	T	T	10	MethylBERT
16	N	N	10	MethylBERT
16	T	T	10	MethylBERT
16	T	T	10	MethylBERT
16	N	N	10	MethylBERT
16	N	N	10	MethylBERT
16	N	N	10	MethylBERT
16	T	T	10	MethylBERT
16	N	N	10	MethylBERT
16	N	N	10	MethylBERT
16	T	T	10	MethylBERT
16	T	T	10	MethylBERT
16	N	N	10	MethylBERT
16	T	T	10	MethylBERT
16	N	N	10	MethylBERT
16	N	N	10	MethylBERT
16	T	T	10	MethylBERT
16	T	T	10	MethylBERT
16	T	T	10	MethylBERT
16	T	T	10	MethylBERT
16	T	T	10	MethylBERT
16	N	N	10	MethylBERT
16	T	T	10	MethylBERT
16	T	T	10	MethylBERT
16	T	T	10	MethylBERT
16	N	N	10	MethylBERT
16	T	T	10	MethylBERT
16	N	N	10	MethylBERT
16	N	N	10	MethylBERT
16	N	N	10	MethylBERT
16	N	N	10	MethylBERT
16	T	T	10	MethylBERT
16	N	N	10	MethylBERT
17	N	N	10	MethylBERT
17	N	N	10	MethylBERT
17	N	N	10	MethylBERT
17	N	N	10	MethylBERT
17	T	T	10	MethylBERT
17	N	N	10	MethylBERT
17	T	T	10	MethylBERT
17	N	N	10	MethylBERT
17	T	T	10	MethylBERT
17	N	N	10	MethylBERT
17	T	T	10	MethylBERT
17	N	N	10	MethylBERT
17	N	N	10	MethylBERT
17	T	T	10	MethylBERT
17	T	T	10	MethylBERT
17	T	T	10	MethylBERT
17	T	T	10	MethylBERT
17	N	N	10	MethylBERT
17	N	N	10	MethylBERT
17	T	T	10	MethylBERT
17	T	T	10	MethylBERT
17	N	N	10	MethylBERT
17	N	N	10	MethylBERT
17	T	T	10	MethylBERT
17	T	T	10	MethylBERT
17	N	N	10	MethylBERT
17	N	N	10	MethylBERT
17	N	N	10	MethylBERT
17	T	T	10	MethylBERT
17	N	N	10	MethylBERT
17	T	T	10	MethylBERT
17	T	T	10	MethylBERT
17	T	T	10	MethylBERT
17	T	T	10	MethylBERT
17	T	T	10	MethylBERT
17	N	N	10	MethylBERT
17	N	N	10	MethylBERT
17	N	N	10	MethylBERT
17	T	T	10	MethylBERT
17	T	T	10	MethylBERT
17	N	N	10	MethylBERT
17	T	T	10	MethylBERT
17	N	N	10	MethylBERT
17	T	T	10	MethylBERT
17	N	N	10	MethylBERT
17	T	T	10	MethylBERT
17	N	N	10	MethylBERT
17	N	N	10	MethylBERT
17	T	T	10	MethylBERT
17	T	T	10	MethylBERT
18	T	T	10	MethylBERT
18	N	N	10	MethylBERT
18	T	T	10	MethylBERT
18	N	N	10	MethylBERT
18	T	T	10	MethylBERT
18	T	T	10	MethylBERT
18	N	N	10	MethylBERT
18	T	T	10	MethylBERT
18	N	N	10	MethylBERT
18	T	T	10	MethylBERT
18	T	T	10	MethylBERT
18	N	N	10	MethylBERT
18	N	N	10	MethylBERT
18	N	N	10	MethylBERT
18	T	T	10	MethylBERT
18	T	T	10	MethylBERT
18	T	T	10	MethylBERT
18	T	T	10	MethylBERT
18	T	T	10	MethylBERT
18	N	N	10	MethylBERT
18	T	T	10	MethylBERT
18	N	N	10	MethylBERT
18	N	N	10	MethylBERT
18	T	T	10	MethylBERT
18	T	T	10	MethylBERT
18	N	N	10	MethylBERT
18	T	T	10	MethylBERT
18	N	N	10	MethylBERT
18	T	T	10	MethylBERT
18	N	N	10	MethylBERT
18	N	N	10	MethylBERT
18	T	T	10	MethylBERT
18	N	N	10	MethylBERT
18	T	T	10	MethylBERT
18	N	N	10	MethylBERT
18	N	N	10	MethylBERT
18	N	N	10	MethylBERT
18	N	N	10	MethylBERT
18	N	N	10	MethylBERT
18	N	N	10	MethylBERT
18	T	T	10	MethylBERT
18	N	N	10	MethylBERT
18	T	T	10	MethylBERT
18	T	T	10	MethylBERT
18	N	N	10	MethylBERT
18	N	N	10	MethylBERT
18	T	T	10	MethylBERT
18	T	T	10	MethylBERT
18	T	T	10	MethylBERT
18	N	N	10	MethylBERT
19	N	N	10	MethylBERT
19	T	T	10	MethylBERT
19	N	N	10	MethylBERT
19	N	N	10	MethylBERT
19	N	N	10	MethylBERT
19	T	T	10	MethylBERT
19	T	T	10	MethylBERT
19	N	N	10	MethylBERT
19	N	N	10	MethylBERT
19	T	T	10	MethylBERT
19	T	T	10	MethylBERT
19	N	N	10	MethylBERT
19	T	T	10	MethylBERT
19	N	N	10	MethylBERT
19	T	T	10	MethylBERT
19	N	N	10	MethylBERT
19	N	N	10	MethylBERT
19	N	N	10	MethylBERT
19	T	T	10	MethylBERT
19	N	N	10	MethylBERT
19	N	N	10	MethylBERT
19	T	T	10	MethylBERT
19	T	T	10	MethylBERT
19	T	T	10	MethylBERT
19	T	T	10	MethylBERT
19	T	T	10	MethylBERT
19	N	N	10	MethylBERT
19	N	N	10	MethylBERT
19	T	T	10	MethylBERT
19	T	T	10	MethylBERT
19	N	N	10	MethylBERT
19	T	T	10	MethylBERT
19	T	T	10	MethylBERT
19	T	T	10	MethylBERT
19	T	T	10	MethylBERT
19	T	T	10	MethylBERT
19	N	N	10	MethylBERT
19	N	N	10	MethylBERT
19	T	T	10	MethylBERT
19	T	T	10	MethylBERT
19	T	T	10	MethylBERT
19	N	N	10	MethylBERT
19	N	N	10	MethylBERT
19	N	N	10	MethylBERT
19	N	N	10	MethylBERT
19	T	T	10	MethylBERT
19	N	N	10	MethylBERT
19	N	N	10	MethylBERT
19	N	N	10	MethylBERT
19	T	T	10	MethylBERT
20	T	T	10	MethylBERT
20	N	N	10	MethylBERT
20	T	T	10	MethylBERT
20	T	T	10	MethylBERT
20	T	T	10	MethylBERT
20	N	N	10	MethylBERT
20	N	N	10	MethylBERT
20	N	N	10	MethylBERT
20	T	T	10	MethylBERT
20	T	T	10	MethylBERT
20	N	N	10	MethylBERT
20	N	N	10	MethylBERT
20	T	T	10	MethylBERT
20	N	N	10	MethylBERT
20	N	N	10	MethylBERT
20	N	N	10	MethylBERT
20	N	N	10	MethylBERT
20	T	T	10	MethylBERT
20	T	T	10	MethylBERT
20	T	T	10	MethylBERT
20	N	N	10	MethylBERT
20	T	T	10	MethylBERT
20	N	N	10	MethylBERT
20	T	T	10	MethylBERT
20	T	T	10	MethylBERT
20	N	N	10	MethylBERT
20	N	N	10	MethylBERT
20	T	T	10	MethylBERT
20	N	N	10	MethylBERT
20	T	T	10	MethylBERT
20	N	N	10	MethylBERT
20	T	T	10	MethylBERT
20	T	T	10	MethylBERT
20	N	N	10	MethylBERT
20	T	T	10	MethylBERT
20	N	N	10	MethylBERT
20	T	T	10	MethylBERT
20	N	N	10	MethylBERT
20	N	N	10	MethylBERT
20	T	T	10	MethylBERT
20	N	N	10	MethylBERT
20	T	T	10	MethylBERT
20	N	N	10	MethylBERT
20	N	N	10	MethylBERT
20	N	N	10	MethylBERT
20	T	T	10	MethylBERT
20	T	T	10	MethylBERT
20	N	N	10	MethylBERT
20	T	T	10	MethylBERT
20	T	T	10	MethylBERT
21	T	T	10	MethylBERT
21	T	T	10	MethylBERT
21	N	N	10	MethylBERT
21	T	T	10	MethylBERT
21	N	N	10	MethylBERT
21	T	T	10	MethylBERT
21	N	N	10	MethylBERT
21	N	N	10	MethylBERT
21	N	N	10	MethylBERT
21	T	T	10	MethylBERT
21	N	N	10	MethylBERT
21	T	T	10	MethylBERT
21	T	T	10	MethylBERT
21	T	T	10	MethylBERT
21	T	T	10	MethylBERT
21	N	N	10	MethylBERT
21	N	N	10	MethylBERT
21	T	T	10	MethylBERT
21	N	N	10	MethylBERT
21	N	N	10	MethylBERT
21	T	T	10	MethylBERT
21	T	T	10	MethylBERT
21	N	N	10	MethylBERT
21	T	T	10	MethylBERT
21	N	N	10	MethylBERT
21	N	N	10	MethylBERT
21	T	T	10	MethylBERT
21	T	T	10	MethylBERT
21	T	T	10	MethylBERT
21	N	N	10	MethylBERT
21	N	N	10	MethylBERT
21	T	T	10	MethylBERT
21	N	N	10	MethylBERT
21	N	N	10	MethylBERT
21	T	T	10	MethylBERT
21	T	T	10	MethylBERT
21	T	T	10	MethylBERT
21	N	N	10	MethylBERT
21	T	T	10	MethylBERT
21	N	N	10	MethylBERT
21	N	N	10	MethylBERT
21	N	N	10	MethylBERT
21	T	T	10	MethylBERT
21	T	T	10	MethylBERT
21	T	T	10	MethylBERT
21	T	T	10	MethylBERT
21	N	N	10	MethylBERT
21	N	N	10	MethylBERT
21	N	N	10	MethylBERT
21	N	N	10	MethylBERT
22	T	T	10	MethylBERT
22	N	N	10	MethylBERT
22	N	N	10	MethylBERT
22	N	N	10	MethylBERT
22	T	T	10	MethylBERT
22	T	T	10	MethylBERT
22	T	T	10	MethylBERT
22	N	N	10	MethylBERT
22	N	N	10	MethylBERT
22	N	N	10	MethylBERT
22	T	T	10	MethylBERT
22	N	N	10	MethylBERT
22	N	N	10	MethylBERT
22	T	T	10	MethylBERT
22	N	N	10	MethylBERT
22	N	N	10	MethylBERT
22	T	T	10	MethylBERT
22	T	T	10	MethylBERT
22	T	T	10	MethylBERT
22	T	T	10	MethylBERT
22	N	N	10	MethylBERT
22	T	T	10	MethylBERT
22	T	T	10	MethylBERT
22	N	N	10	MethylBERT
22	T	T	10	MethylBERT
22	N	N	10	MethylBERT
22	T	T	10	MethylBERT
22	N	N	10	MethylBERT
22	N	N	10	MethylBERT
22	N	N	10	MethylBERT
22	T	T	10	MethylBERT
22	N	N	10	MethylBERT
22	T	T	10	MethylBERT
22	T	T	10	MethylBERT
22	T	T	10	MethylBERT
22	T	T	10	MethylBERT
22	T	T	10	MethylBERT
22	T	T	10	MethylBERT
22	T	T	10	MethylBERT
22	T	T	10	MethylBERT
22	N	N	10	MethylBERT
22	N	N	10	MethylBERT
22	N	N	10	MethylBERT
22	T	T	10	MethylBERT
22	N	N	10	MethylBERT
22	N	N	10	MethylBERT
22	N	N	10	MethylBERT
22	T	T	10	MethylBERT
22	N	N	10	MethylBERT
22	N	N	10	MethylBERT
23	T	T	10	MethylBERT
23	N	N	10	MethylBERT
23	T	T	10	MethylBERT
23	T	T	10	MethylBERT
23	T	T	10	MethylBERT
23	T	T	10	MethylBERT
23	T	T	10	MethylBERT
23	N	N	10	MethylBERT
23	T	T	10	MethylBERT
23	N	N	10	MethylBERT
23	N	N	10	MethylBERT
23	N	N	10	MethylBERT
23	T	T	10	MethylBERT
23	N	N	10	MethylBERT
23	T	T	10	MethylBERT
23	T	T	10	MethylBERT
23	N	N	10	MethylBERT
23	T	T	10	MethylBERT
23	T	T	10	MethylBERT
23	N	N	10	MethylBERT
23	N	N	10	MethylBERT
23	T	T	10	MethylBERT
23	T	T	10	MethylBERT
23	T	T	10	MethylBERT
23	T	T	10	MethylBERT
23	N	N	10	MethylBERT
23	N	N	10	MethylBERT
23	N	N	10	MethylBERT
23	T	T	10	MethylBERT
23	N	N	10	MethylBERT
23	N	N	10	MethylBERT
23	T	T	10	MethylBERT
23	N	N	10	MethylBERT
23	N	N	10	MethylBERT
23	N	N	10	MethylBERT
23	N	N	10	MethylBERT
23	T	T	10	MethylBERT
23	N	N	10	MethylBERT
23	T	T	10	MethylBERT
23	N	N	10	MethylBERT
23	N	N	10	MethylBERT
23	T	T	10	MethylBERT
23	T	T	10	MethylBERT
23	N	N	10	MethylBERT
23	T	T	10	MethylBERT
23	T	T	10	MethylBERT
23	T	T	10	MethylBERT
23	N	N	10	MethylBERT
23	N	N	10	MethylBERT
23	N	N	10	MethylBERT
24	N	N	10	MethylBERT
24	T	T	10	MethylBERT
24	N	N	10	MethylBERT
24	N	N	10	MethylBERT
24	T	T	10	MethylBERT
24	N	N	10	MethylBERT
24	T	T	10	MethylBERT
24	N	T	10	MethylBERT
24	N	N	10	MethylBERT
24	T	T	10	MethylBERT
24	T	T	10	MethylBERT
24	T	T	10	MethylBERT
24	N	T	10	MethylBERT
24	T	T	10	MethylBERT
24	T	T	10	MethylBERT
24	N	N	10	MethylBERT
24	T	T	10	MethylBERT
24	T	T	10	MethylBERT
24	N	N	10	MethylBERT
24	T	T	10	MethylBERT
24	N	N	10	MethylBERT
24	T	T	10	MethylBERT
24	T	T	10	MethylBERT
24	T	T	10	MethylBERT
24	T	T	10	MethylBERT
24	N	N	10	MethylBERT
24	N	N	10	MethylBERT
24	T	N	10	MethylBERT
24	N	T	10	MethylBERT
24	N	T	10	MethylBERT
24	T	T	10	MethylBERT
24	T	N	10	MethylBERT
24	N	N	10	MethylBERT
24	T	T	10	MethylBERT
24	T	T	10	MethylBERT
24	N	N	10	MethylBERT
24	N	N	10	MethylBERT
24	N	N	10	MethylBERT
24	T	N	10	MethylBERT
24	T	T	10	MethylBERT
24	N	N	10	MethylBERT
24	N	N	10	MethylBERT
24	T	T	10	MethylBERT
24	N	N	10	MethylBERT
24	T	N	10	MethylBERT
24	N	N	10	MethylBERT
24	N	N	10	MethylBERT
24	T	N	10	MethylBERT
24	N	N	10	MethylBERT
24	N	N	10	MethylBERT
25	N	N	10	MethylBERT
25	N	N	10	MethylBERT
25	N	N	10	MethylBERT
25	N	N	10	MethylBERT
25	T	T	10	MethylBERT
25	N	N	10	MethylBERT
25	T	T	10	MethylBERT
25	T	T	10	MethylBERT
25	T	T	10	MethylBERT
25	T	N	10	MethylBERT
25	N	N	10	MethylBERT
25	N	N	10	MethylBERT
25	T	T	10	MethylBERT
25	N	N	10	MethylBERT
25	T	T	10	MethylBERT
25	N	N	10	MethylBERT
25	N	N	10	MethylBERT
25	N	N	10	MethylBERT
25	N	N	10	MethylBERT
25	T	T	10	MethylBERT
25	T	T	10	MethylBERT
25	N	N	10	MethylBERT
25	T	N	10	MethylBERT
25	T	N	10	MethylBERT
25	T	N	10	MethylBERT
25	N	N	10	MethylBERT
25	N	N	10	MethylBERT
25	T	T	10	MethylBERT
25	T	T	10	MethylBERT
25	N	N	10	MethylBERT
25	T	T	10	MethylBERT
25	N	N	10	MethylBERT
25	T	T	10	MethylBERT
25	T	T	10	MethylBERT
25	T	T	10	MethylBERT
25	T	T	10	MethylBERT
25	T	T	10	MethylBERT
25	N	N	10	MethylBERT
25	T	T	10	MethylBERT
25	N	N	10	MethylBERT
25	T	T	10	MethylBERT
25	N	N	10	MethylBERT
25	N	N	10	MethylBERT
25	T	T	10	MethylBERT
25	N	N	10	MethylBERT
25	T	T	10	MethylBERT
25	T	T	10	MethylBERT
25	N	T	10	MethylBERT
25	N	N	10	MethylBERT
25	N	N	10	MethylBERT
26	N	N	10	MethylBERT
26	T	T	10	MethylBERT
26	T	T	10	MethylBERT
26	N	N	10	MethylBERT
26	T	T	10	MethylBERT
26	T	T	10	MethylBERT
26	T	T	10	MethylBERT
26	T	T	10	MethylBERT
26	N	N	10	MethylBERT
26	T	T	10	MethylBERT
26	T	T	10	MethylBERT
26	T	T	10	MethylBERT
26	T	T	10	MethylBERT
26	T	T	10	MethylBERT
26	N	N	10	MethylBERT
26	N	N	10	MethylBERT
26	T	T	10	MethylBERT
26	T	T	10	MethylBERT
26	T	T	10	MethylBERT
26	N	N	10	MethylBERT
26	N	N	10	MethylBERT
26	N	N	10	MethylBERT
26	N	N	10	MethylBERT
26	T	T	10	MethylBERT
26	N	N	10	MethylBERT
26	T	T	10	MethylBERT
26	N	N	10	MethylBERT
26	T	T	10	MethylBERT
26	N	N	10	MethylBERT
26	N	N	10	MethylBERT
26	N	N	10	MethylBERT
26	N	N	10	MethylBERT
26	N	N	10	MethylBERT
26	N	N	10	MethylBERT
26	N	N	10	MethylBERT
26	N	N	10	MethylBERT
26	N	N	10	MethylBERT
26	T	T	10	MethylBERT
26	T	T	10	MethylBERT
26	T	T	10	MethylBERT
26	N	N	10	MethylBERT
26	T	T	10	MethylBERT
26	T	T	10	MethylBERT
26	T	T	10	MethylBERT
26	T	T	10	MethylBERT
26	N	N	10	MethylBERT
26	T	T	10	MethylBERT
26	N	N	10	MethylBERT
26	N	N	10	MethylBERT
26	N	N	10	MethylBERT
27	T	T	10	MethylBERT
27	N	N	10	MethylBERT
27	N	N	10	MethylBERT
27	N	N	10	MethylBERT
27	N	N	10	MethylBERT
27	N	N	10	MethylBERT
27	T	T	10	MethylBERT
27	T	T	10	MethylBERT
27	N	N	10	MethylBERT
27	N	N	10	MethylBERT
27	T	T	10	MethylBERT
27	T	T	10	MethylBERT
27	T	T	10	MethylBERT
27	T	T	10	MethylBERT
27	N	N	10	MethylBERT
27	N	N	10	MethylBERT
27	N	N	10	MethylBERT
27	N	N	10	MethylBERT
27	N	N	10	MethylBERT
27	T	T	10	MethylBERT
27	T	T	10	MethylBERT
27	T	T	10	MethylBERT
27	T	T	10	MethylBERT
27	T	T	10	MethylBERT
27	T	T	10	MethylBERT
27	N	N	10	MethylBERT
27	N	N	10	MethylBERT
27	T	T	10	MethylBERT
27	N	N	10	MethylBERT
27	T	N	10	MethylBERT
27	T	T	10	MethylBERT
27	T	T	10	MethylBERT
27	N	N	10	MethylBERT
27	T	N	10	MethylBERT
27	T	T	10	MethylBERT
27	T	T	10	MethylBERT
27	T	T	10	MethylBERT
27	T	T	10	MethylBERT
27	N	N	10	MethylBERT
27	T	T	10	MethylBERT
27	N	T	10	MethylBERT
27	N	N	10	MethylBERT
27	N	N	10	MethylBERT
27	T	T	10	MethylBERT
27	N	N	10	MethylBERT
27	T	T	10	MethylBERT
27	N	N	10	MethylBERT
27	N	N	10	MethylBERT
27	N	N	10	MethylBERT
27	N	T	10	MethylBERT
28	T	T	10	MethylBERT
28	N	N	10	MethylBERT
28	T	T	10	MethylBERT
28	T	T	10	MethylBERT
28	T	T	10	MethylBERT
28	T	T	10	MethylBERT
28	T	T	10	MethylBERT
28	N	N	10	MethylBERT
28	T	T	10	MethylBERT
28	N	N	10	MethylBERT
28	N	N	10	MethylBERT
28	N	N	10	MethylBERT
28	N	N	10	MethylBERT
28	T	T	10	MethylBERT
28	N	N	10	MethylBERT
28	N	N	10	MethylBERT
28	T	T	10	MethylBERT
28	N	N	10	MethylBERT
28	T	T	10	MethylBERT
28	T	T	10	MethylBERT
28	T	T	10	MethylBERT
28	N	N	10	MethylBERT
28	T	T	10	MethylBERT
28	N	N	10	MethylBERT
28	T	T	10	MethylBERT
28	N	N	10	MethylBERT
28	N	N	10	MethylBERT
28	T	T	10	MethylBERT
28	T	T	10	MethylBERT
28	N	N	10	MethylBERT
28	N	N	10	MethylBERT
28	T	T	10	MethylBERT
28	N	N	10	MethylBERT
28	T	T	10	MethylBERT
28	T	T	10	MethylBERT
28	N	N	10	MethylBERT
28	N	N	10	MethylBERT
28	N	N	10	MethylBERT
28	T	T	10	MethylBERT
28	N	N	10	MethylBERT
28	T	T	10	MethylBERT
28	N	N	10	MethylBERT
28	N	N	10	MethylBERT
28	N	N	10	MethylBERT
28	N	N	10	MethylBERT
28	T	T	10	MethylBERT
28	N	N	10	MethylBERT
28	T	T	10	MethylBERT
28	T	T	10	MethylBERT
28	T	T	10	MethylBERT
29	T	T	10	MethylBERT
29	N	N	10	MethylBERT
29	N	N	10	MethylBERT
29	T	T	10	MethylBERT
29	N	N	10	MethylBERT
29	N	N	10	MethylBERT
29	N	N	10	MethylBERT
29	N	N	10	MethylBERT
29	T	T	10	MethylBERT
29	T	T	10	MethylBERT
29	T	T	10	MethylBERT
29	N	N	10	MethylBERT
29	T	T	10	MethylBERT
29	T	T	10	MethylBERT
29	N	N	10	MethylBERT
29	T	T	10	MethylBERT
29	N	N	10	MethylBERT
29	N	N	10	MethylBERT
29	T	T	10	MethylBERT
29	N	N	10	MethylBERT
29	N	N	10	MethylBERT
29	N	N	10	MethylBERT
29	T	T	10	MethylBERT
29	T	T	10	MethylBERT
29	N	N	10	MethylBERT
29	T	T	10	MethylBERT
29	N	N	10	MethylBERT
29	T	T	10	MethylBERT
29	T	T	10	MethylBERT
29	T	T	10	MethylBERT
29	T	T	10	MethylBERT
29	N	N	10	MethylBERT
29	T	T	10	MethylBERT
29	N	N	10	MethylBERT
29	N	N	10	MethylBERT
29	N	N	10	MethylBERT
29	T	T	10	MethylBERT
29	T	T	10	MethylBERT
29	T	T	10	MethylBERT
29	T	T	10	MethylBERT
29	T	T	10	MethylBERT
29	N	N	10	MethylBERT
29	N	N	10	MethylBERT
29	N	N	10	MethylBERT
29	N	N	10	MethylBERT
29	N	N	10	MethylBERT
29	T	T	10	MethylBERT
29	N	N	10	MethylBERT
29	T	T	10	MethylBERT
29	T	T	10	MethylBERT
30	T	T	10	MethylBERT
30	N	N	10	MethylBERT
30	T	T	10	MethylBERT
30	T	T	10	MethylBERT
30	T	T	10	MethylBERT
30	T	T	10	MethylBERT
30	N	N	10	MethylBERT
30	N	N	10	MethylBERT
30	N	N	10	MethylBERT
30	T	T	10	MethylBERT
30	N	N	10	MethylBERT
30	N	N	10	MethylBERT
30	T	T	10	MethylBERT
30	T	T	10	MethylBERT
30	N	N	10	MethylBERT
30	N	N	10	MethylBERT
30	T	T	10	MethylBERT
30	T	T	10	MethylBERT
30	T	T	10	MethylBERT
30	T	T	10	MethylBERT
30	N	N	10	MethylBERT
30	N	N	10	MethylBERT
30	T	T	10	MethylBERT
30	T	T	10	MethylBERT
30	T	T	10	MethylBERT
30	N	N	10	MethylBERT
30	T	T	10	MethylBERT
30	N	N	10	MethylBERT
30	N	N	10	MethylBERT
30	N	N	10	MethylBERT
30	N	N	10	MethylBERT
30	N	N	10	MethylBERT
30	T	T	10	MethylBERT
30	T	T	10	MethylBERT
30	T	T	10	MethylBERT
30	T	T	10	MethylBERT
30	T	T	10	MethylBERT
30	N	N	10	MethylBERT
30	T	T	10	MethylBERT
30	T	T	10	MethylBERT
30	N	N	10	MethylBERT
30	T	T	10	MethylBERT
30	N	N	10	MethylBERT
30	N	N	10	MethylBERT
30	N	N	10	MethylBERT
30	N	N	10	MethylBERT
30	N	N	10	MethylBERT
30	N	N	10	MethylBERT
30	T	T	10	MethylBERT
30	N	N	10	MethylBERT
31	N	N	10	MethylBERT
31	N	N	10	MethylBERT
31	N	N	10	MethylBERT
31	N	N	10	MethylBERT
31	T	T	10	MethylBERT
31	T	T	10	MethylBERT
31	N	N	10	MethylBERT
31	T	T	10	MethylBERT
31	N	N	10	MethylBERT
31	N	N	10	MethylBERT
31	T	T	10	MethylBERT
31	N	N	10	MethylBERT
31	N	N	10	MethylBERT
31	T	T	10	MethylBERT
31	T	T	10	MethylBERT
31	N	N	10	MethylBERT
31	N	N	10	MethylBERT
31	T	T	10	MethylBERT
31	T	T	10	MethylBERT
31	T	T	10	MethylBERT
31	N	N	10	MethylBERT
31	N	N	10	MethylBERT
31	N	N	10	MethylBERT
31	T	T	10	MethylBERT
31	N	N	10	MethylBERT
31	N	N	10	MethylBERT
31	T	T	10	MethylBERT
31	T	T	10	MethylBERT
31	T	T	10	MethylBERT
31	T	T	10	MethylBERT
31	T	T	10	MethylBERT
31	T	T	10	MethylBERT
31	N	N	10	MethylBERT
31	N	N	10	MethylBERT
31	T	T	10	MethylBERT
31	T	T	10	MethylBERT
31	N	N	10	MethylBERT
31	N	N	10	MethylBERT
31	T	T	10	MethylBERT
31	T	T	10	MethylBERT
31	T	T	10	MethylBERT
31	N	N	10	MethylBERT
31	T	T	10	MethylBERT
31	T	T	10	MethylBERT
31	N	N	10	MethylBERT
31	N	N	10	MethylBERT
31	T	T	10	MethylBERT
31	N	N	10	MethylBERT
31	T	T	10	MethylBERT
31	N	N	10	MethylBERT
32	N	N	10	MethylBERT
32	N	N	10	MethylBERT
32	N	N	10	MethylBERT
32	N	N	10	MethylBERT
32	N	N	10	MethylBERT
32	T	T	10	MethylBERT
32	T	T	10	MethylBERT
32	T	T	10	MethylBERT
32	T	T	10	MethylBERT
32	T	T	10	MethylBERT
32	N	N	10	MethylBERT
32	N	N	10	MethylBERT
32	T	T	10	MethylBERT
32	N	N	10	MethylBERT
32	T	T	10	MethylBERT
32	T	T	10	MethylBERT
32	N	N	10	MethylBERT
32	T	T	10	MethylBERT
32	N	N	10	MethylBERT
32	T	T	10	MethylBERT
32	N	N	10	MethylBERT
32	N	N	10	MethylBERT
32	N	N	10	MethylBERT
32	T	T	10	MethylBERT
32	T	T	10	MethylBERT
32	N	N	10	MethylBERT
32	N	N	10	MethylBERT
32	N	N	10	MethylBERT
32	N	N	10	MethylBERT
32	T	T	10	MethylBERT
32	N	N	10	MethylBERT
32	T	T	10	MethylBERT
32	T	T	10	MethylBERT
32	N	N	10	MethylBERT
32	N	N	10	MethylBERT
32	T	T	10	MethylBERT
32	T	T	10	MethylBERT
32	T	T	10	MethylBERT
32	T	T	10	MethylBERT
32	N	N	10	MethylBERT
32	N	N	10	MethylBERT
32	N	N	10	MethylBERT
32	N	N	10	MethylBERT
32	T	T	10	MethylBERT
32	N	N	10	MethylBERT
32	T	T	10	MethylBERT
32	T	T	10	MethylBERT
32	T	T	10	MethylBERT
32	T	T	10	MethylBERT
32	T	T	10	MethylBERT
33	N	T	10	MethylBERT
33	T	T	10	MethylBERT
33	N	N	10	MethylBERT
33	N	N	10	MethylBERT
33	N	N	10	MethylBERT
33	N	N	10	MethylBERT
33	N	N	10	MethylBERT
33	T	T	10	MethylBERT
33	T	T	10	MethylBERT
33	T	T	10	MethylBERT
33	N	N	10	MethylBERT
33	T	T	10	MethylBERT
33	T	T	10	MethylBERT
33	N	N	10	MethylBERT
33	T	T	10	MethylBERT
33	N	N	10	MethylBERT
33	T	T	10	MethylBERT
33	N	N	10	MethylBERT
33	N	N	10	MethylBERT
33	N	N	10	MethylBERT
33	T	N	10	MethylBERT
33	N	N	10	MethylBERT
33	N	N	10	MethylBERT
33	T	T	10	MethylBERT
33	T	T	10	MethylBERT
33	N	N	10	MethylBERT
33	T	T	10	MethylBERT
33	T	T	10	MethylBERT
33	N	N	10	MethylBERT
33	T	T	10	MethylBERT
33	N	N	10	MethylBERT
33	N	N	10	MethylBERT
33	N	N	10	MethylBERT
33	T	T	10	MethylBERT
33	N	N	10	MethylBERT
33	N	N	10	MethylBERT
33	N	N	10	MethylBERT
33	T	T	10	MethylBERT
33	T	T	10	MethylBERT
33	N	N	10	MethylBERT
33	T	T	10	MethylBERT
33	T	T	10	MethylBERT
33	T	N	10	MethylBERT
33	T	T	10	MethylBERT
33	T	T	10	MethylBERT
33	N	N	10	MethylBERT
33	T	T	10	MethylBERT
33	T	T	10	MethylBERT
33	T	T	10	MethylBERT
33	N	N	10	MethylBERT
34	T	T	10	MethylBERT
34	N	N	10	MethylBERT
34	N	N	10	MethylBERT
34	T	T	10	MethylBERT
34	T	T	10	MethylBERT
34	N	N	10	MethylBERT
34	N	N	10	MethylBERT
34	T	T	10	MethylBERT
34	T	T	10	MethylBERT
34	T	T	10	MethylBERT
34	N	N	10	MethylBERT
34	T	T	10	MethylBERT
34	T	T	10	MethylBERT
34	N	N	10	MethylBERT
34	N	N	10	MethylBERT
34	T	T	10	MethylBERT
34	N	N	10	MethylBERT
34	T	T	10	MethylBERT
34	N	N	10	MethylBERT
34	N	N	10	MethylBERT
34	T	T	10	MethylBERT
34	T	T	10	MethylBERT
34	T	T	10	MethylBERT
34	N	N	10	MethylBERT
34	T	T	10	MethylBERT
34	N	N	10	MethylBERT
34	N	N	10	MethylBERT
34	T	T	10	MethylBERT
34	N	N	10	MethylBERT
34	N	N	10	MethylBERT
34	T	T	10	MethylBERT
34	N	N	10	MethylBERT
34	N	N	10	MethylBERT
34	N	N	10	MethylBERT
34	T	T	10	MethylBERT
34	N	N	10	MethylBERT
34	N	N	10	MethylBERT
34	T	T	10	MethylBERT
34	T	T	10	MethylBERT
34	T	T	10	MethylBERT
34	T	T	10	MethylBERT
34	T	T	10	MethylBERT
34	T	T	10	MethylBERT
34	T	T	10	MethylBERT
34	N	N	10	MethylBERT
34	N	N	10	MethylBERT
34	N	N	10	MethylBERT
34	T	T	10	MethylBERT
34	N	N	10	MethylBERT
34	N	N	10	MethylBERT
35	T	T	10	MethylBERT
35	T	T	10	MethylBERT
35	T	T	10	MethylBERT
35	N	N	10	MethylBERT
35	N	N	10	MethylBERT
35	T	T	10	MethylBERT
35	T	T	10	MethylBERT
35	N	N	10	MethylBERT
35	N	N	10	MethylBERT
35	T	T	10	MethylBERT
35	T	T	10	MethylBERT
35	T	T	10	MethylBERT
35	N	N	10	MethylBERT
35	N	N	10	MethylBERT
35	N	N	10	MethylBERT
35	T	T	10	MethylBERT
35	T	T	10	MethylBERT
35	N	N	10	MethylBERT
35	N	N	10	MethylBERT
35	T	T	10	MethylBERT
35	N	N	10	MethylBERT
35	T	T	10	MethylBERT
35	T	T	10	MethylBERT
35	T	T	10	MethylBERT
35	T	T	10	MethylBERT
35	N	N	10	MethylBERT
35	N	N	10	MethylBERT
35	T	T	10	MethylBERT
35	N	N	10	MethylBERT
35	T	T	10	MethylBERT
35	T	T	10	MethylBERT
35	N	N	10	MethylBERT
35	T	T	10	MethylBERT
35	N	N	10	MethylBERT
35	N	N	10	MethylBERT
35	N	N	10	MethylBERT
35	N	N	10	MethylBERT
35	T	T	10	MethylBERT
35	T	T	10	MethylBERT
35	N	N	10	MethylBERT
35	T	T	10	MethylBERT
35	N	N	10	MethylBERT
35	T	T	10	MethylBERT
35	T	T	10	MethylBERT
35	N	N	10	MethylBERT
35	N	N	10	MethylBERT
35	N	N	10	MethylBERT
35	N	N	10	MethylBERT
35	T	T	10	MethylBERT
35	N	N	10	MethylBERT
36	N	N	10	MethylBERT
36	T	T	10	MethylBERT
36	T	T	10	MethylBERT
36	N	N	10	MethylBERT
36	N	N	10	MethylBERT
36	T	T	10	MethylBERT
36	N	N	10	MethylBERT
36	N	N	10	MethylBERT
36	T	T	10	MethylBERT
36	T	T	10	MethylBERT
36	T	T	10	MethylBERT
36	N	N	10	MethylBERT
36	T	T	10	MethylBERT
36	T	T	10	MethylBERT
36	T	T	10	MethylBERT
36	T	T	10	MethylBERT
36	N	N	10	MethylBERT
36	N	N	10	MethylBERT
36	T	T	10	MethylBERT
36	N	N	10	MethylBERT
36	T	T	10	MethylBERT
36	N	N	10	MethylBERT
36	N	N	10	MethylBERT
36	N	N	10	MethylBERT
36	N	N	10	MethylBERT
36	N	N	10	MethylBERT
36	N	N	10	MethylBERT
36	T	T	10	MethylBERT
36	N	N	10	MethylBERT
36	N	N	10	MethylBERT
36	N	N	10	MethylBERT
36	T	T	10	MethylBERT
36	N	N	10	MethylBERT
36	T	T	10	MethylBERT
36	T	T	10	MethylBERT
36	T	T	10	MethylBERT
36	N	N	10	MethylBERT
36	T	T	10	MethylBERT
36	T	T	10	MethylBERT
36	T	T	10	MethylBERT
36	N	N	10	MethylBERT
36	T	T	10	MethylBERT
36	T	T	10	MethylBERT
36	N	N	10	MethylBERT
36	T	T	10	MethylBERT
36	N	N	10	MethylBERT
36	N	N	10	MethylBERT
36	T	T	10	MethylBERT
36	N	N	10	MethylBERT
36	T	T	10	MethylBERT
37	N	T	10	MethylBERT
37	T	T	10	MethylBERT
37	T	T	10	MethylBERT
37	T	T	10	MethylBERT
37	N	N	10	MethylBERT
37	N	N	10	MethylBERT
37	T	T	10	MethylBERT
37	T	T	10	MethylBERT
37	N	N	10	MethylBERT
37	T	T	10	MethylBERT
37	T	T	10	MethylBERT
37	T	N	10	MethylBERT
37	T	N	10	MethylBERT
37	T	T	10	MethylBERT
37	N	N	10	MethylBERT
37	T	N	10	MethylBERT
37	T	T	10	MethylBERT
37	N	N	10	MethylBERT
37	N	N	10	MethylBERT
37	N	T	10	MethylBERT
37	T	T	10	MethylBERT
37	T	T	10	MethylBERT
37	N	N	10	MethylBERT
37	N	T	10	MethylBERT
37	N	N	10	MethylBERT
37	T	N	10	MethylBERT
37	N	N	10	MethylBERT
37	T	T	10	MethylBERT
37	N	N	10	MethylBERT
37	T	T	10	MethylBERT
37	N	N	10	MethylBERT
37	T	T	10	MethylBERT
37	T	T	10	MethylBERT
37	N	N	10	MethylBERT
37	N	N	10	MethylBERT
37	T	N	10	MethylBERT
37	N	N	10	MethylBERT
37	N	N	10	MethylBERT
37	T	N	10	MethylBERT
37	T	T	10	MethylBERT
37	T	T	10	MethylBERT
37	N	N	10	MethylBERT
37	T	T	10	MethylBERT
37	N	T	10	MethylBERT
37	N	T	10	MethylBERT
37	N	N	10	MethylBERT
37	N	T	10	MethylBERT
37	N	N	10	MethylBERT
37	T	N	10	MethylBERT
37	N	N	10	MethylBERT
38	T	T	10	MethylBERT
38	T	T	10	MethylBERT
38	T	T	10	MethylBERT
38	N	N	10	MethylBERT
38	T	T	10	MethylBERT
38	N	N	10	MethylBERT
38	T	T	10	MethylBERT
38	T	T	10	MethylBERT
38	N	N	10	MethylBERT
38	T	T	10	MethylBERT
38	T	T	10	MethylBERT
38	T	T	10	MethylBERT
38	T	T	10	MethylBERT
38	N	N	10	MethylBERT
38	N	N	10	MethylBERT
38	N	N	10	MethylBERT
38	T	T	10	MethylBERT
38	T	T	10	MethylBERT
38	N	N	10	MethylBERT
38	N	N	10	MethylBERT
38	N	N	10	MethylBERT
38	N	N	10	MethylBERT
38	N	N	10	MethylBERT
38	T	T	10	MethylBERT
38	N	N	10	MethylBERT
38	T	T	10	MethylBERT
38	T	T	10	MethylBERT
38	T	T	10	MethylBERT
38	T	T	10	MethylBERT
38	N	N	10	MethylBERT
38	T	T	10	MethylBERT
38	N	N	10	MethylBERT
38	T	T	10	MethylBERT
38	N	N	10	MethylBERT
38	N	N	10	MethylBERT
38	N	N	10	MethylBERT
38	N	N	10	MethylBERT
38	T	T	10	MethylBERT
38	N	N	10	MethylBERT
38	N	N	10	MethylBERT
38	N	N	10	MethylBERT
38	T	T	10	MethylBERT
38	T	T	10	MethylBERT
38	T	T	10	MethylBERT
38	N	N	10	MethylBERT
38	N	N	10	MethylBERT
38	N	N	10	MethylBERT
38	N	N	10	MethylBERT
38	T	T	10	MethylBERT
38	T	T	10	MethylBERT
39	N	N	10	MethylBERT
39	T	T	10	MethylBERT
39	T	T	10	MethylBERT
39	N	N	10	MethylBERT
39	N	N	10	MethylBERT
39	N	N	10	MethylBERT
39	N	N	10	MethylBERT
39	T	T	10	MethylBERT
39	T	T	10	MethylBERT
39	T	T	10	MethylBERT
39	N	N	10	MethylBERT
39	T	T	10	MethylBERT
39	N	N	10	MethylBERT
39	T	T	10	MethylBERT
39	N	N	10	MethylBERT
39	T	T	10	MethylBERT
39	T	T	10	MethylBERT
39	T	T	10	MethylBERT
39	N	N	10	MethylBERT
39	N	N	10	MethylBERT
39	N	N	10	MethylBERT
39	N	N	10	MethylBERT
39	N	N	10	MethylBERT
39	T	T	10	MethylBERT
39	T	T	10	MethylBERT
39	N	N	10	MethylBERT
39	T	T	10	MethylBERT
39	T	T	10	MethylBERT
39	T	T	10	MethylBERT
39	T	T	10	MethylBERT
39	N	N	10	MethylBERT
39	N	N	10	MethylBERT
39	T	T	10	MethylBERT
39	N	N	10	MethylBERT
39	T	T	10	MethylBERT
39	T	T	10	MethylBERT
39	N	N	10	MethylBERT
39	T	T	10	MethylBERT
39	T	T	10	MethylBERT
39	N	N	10	MethylBERT
39	N	N	10	MethylBERT
39	N	N	10	MethylBERT
39	N	N	10	MethylBERT
39	N	N	10	MethylBERT
39	N	N	10	MethylBERT
39	T	T	10	MethylBERT
39	T	T	10	MethylBERT
39	N	N	10	MethylBERT
39	T	T	10	MethylBERT
[truncated: 158,001 more rows]

## Sheet: figure_2e
complexity	coverage	dmr_label	accuracy
a0b5	10	0	1
a0b5	10	1	1
a0b5	10	2	1
a0b5	10	3	1
a0b5	10	4	1
a0b5	10	5	1
a0b5	10	6	1
a0b5	10	7	1
a0b5	10	8	1
a0b5	10	9	1
a0b5	10	10	1
a0b5	10	11	1
a0b5	10	12	1
a0b5	10	13	1
a0b5	10	14	1
a0b5	10	15	1
a0b5	10	16	0.98
a0b5	10	17	1
a0b5	10	18	1
a0b5	10	19	1
a0b5	10	20	1
a0b5	10	21	1
a0b5	10	22	1
a0b5	10	23	1
a0b5	10	24	1
a0b5	10	25	1
a0b5	10	26	1
a0b5	10	27	1
a0b5	10	28	1
a0b5	10	29	1
a0b5	10	30	1
a0b5	10	31	1
a0b5	10	32	1
a0b5	10	33	1
a0b5	10	34	1
a0b5	10	35	1
a0b5	10	36	0.98
a0b5	10	37	1
a0b5	10	38	1
a0b5	10	39	1
a0b5	10	40	1
a0b5	10	41	1
a0b5	10	42	1
a0b5	10	43	1
a0b5	10	44	1
a0b5	10	45	1
a0b5	10	46	1
a0b5	10	47	1
a0b5	10	48	1
a0b5	10	49	1
a0b5	10	50	1
a0b5	10	51	1
a0b5	10	52	1
a0b5	10	53	1
a0b5	10	54	1
a0b5	10	55	1
a0b5	10	56	1
a0b5	10	57	1
a0b5	10	58	1
a0b5	10	59	1
a0b5	10	60	1
a0b5	10	61	1
a0b5	10	62	1
a0b5	10	63	1
a0b5	10	64	1
a0b5	10	65	1
a0b5	10	66	1
a0b5	10	67	1
a0b5	10	68	1
a0b5	10	69	1
a0b5	10	70	1
a0b5	10	71	1
a0b5	10	72	1
a0b5	10	73	1
a0b5	10	74	1
a0b5	10	75	1
a0b5	10	76	1
a0b5	10	77	1
a0b5	10	78	1
a0b5	10	79	1
a0b5	10	80	1
a0b5	10	81	1
a0b5	10	82	1
a0b5	10	83	1
a0b5	10	84	1
a0b5	10	85	1
a0b5	10	86	1
a0b5	10	87	1
a0b5	10	88	1
a0b5	10	89	1
a0b5	10	90	1
a0b5	10	91	1
a0b5	10	92	1
a0b5	10	93	1
a0b5	10	94	1
a0b5	10	95	1
a0b5	10	96	1
a0b5	10	97	1
a0b5	10	98	1
a0b5	10	99	1
a0b5	30	0	1
a0b5	30	1	1
a0b5	30	2	1
a0b5	30	3	1
a0b5	30	4	1
a0b5	30	5	1
a0b5	30	6	1
a0b5	30	7	1
a0b5	30	8	1
a0b5	30	9	1
a0b5	30	10	1
a0b5	30	11	1
a0b5	30	12	1
a0b5	30	13	1
a0b5	30	14	1
a0b5	30	15	1
a0b5	30	16	1
a0b5	30	17	1
a0b5	30	18	1
a0b5	30	19	1
a0b5	30	20	1
a0b5	30	21	1
a0b5	30	22	1
a0b5	30	23	1
a0b5	30	24	1
a0b5	30	25	1
a0b5	30	26	1
a0b5	30	27	1
a0b5	30	28	1
a0b5	30	29	1
a0b5	30	30	1
a0b5	30	31	1
a0b5	30	32	1
a0b5	30	33	1
a0b5	30	34	1
a0b5	30	35	1
a0b5	30	36	1
a0b5	30	37	1
a0b5	30	38	1
a0b5	30	39	1
a0b5	30	40	1
a0b5	30	41	1
a0b5	30	42	1
a0b5	30	43	1
a0b5	30	44	1
a0b5	30	45	1
a0b5	30	46	1
a0b5	30	47	1
a0b5	30	48	1
a0b5	30	49	1
a0b5	30	50	1
a0b5	30	51	1
a0b5	30	52	1
a0b5	30	53	1
a0b5	30	54	1
a0b5	30	55	1
a0b5	30	56	1
a0b5	30	57	1
a0b5	30	58	1
a0b5	30	59	1
a0b5	30	60	1
a0b5	30	61	1
a0b5	30	62	1
a0b5	30	63	1
a0b5	30	64	1
a0b5	30	65	1
a0b5	30	66	1
a0b5	30	67	1
a0b5	30	68	1
a0b5	30	69	1
a0b5	30	70	1
a0b5	30	71	1
a0b5	30	72	1
a0b5	30	73	1
a0b5	30	74	1
a0b5	30	75	1
a0b5	30	76	1
a0b5	30	77	1
a0b5	30	78	1
a0b5	30	79	1
a0b5	30	80	1
a0b5	30	81	1
a0b5	30	82	1
a0b5	30	83	1
a0b5	30	84	1
a0b5	30	85	1
a0b5	30	86	1
a0b5	30	87	1
a0b5	30	88	1
a0b5	30	89	1
a0b5	30	90	1
a0b5	30	91	1
a0b5	30	92	1
a0b5	30	93	1
a0b5	30	94	1
a0b5	30	95	1
a0b5	30	96	1
a0b5	30	97	1
a0b5	30	98	1
a0b5	30	99	1
a0b5	50	0	1
a0b5	50	1	1
a0b5	50	2	1
a0b5	50	3	1
a0b5	50	4	1
a0b5	50	5	1
a0b5	50	6	1
a0b5	50	7	1
a0b5	50	8	1
a0b5	50	9	1
a0b5	50	10	1
a0b5	50	11	1
a0b5	50	12	1
a0b5	50	13	1
a0b5	50	14	1
a0b5	50	15	1
a0b5	50	16	0.98
a0b5	50	17	1
a0b5	50	18	1
a0b5	50	19	1
a0b5	50	20	1
a0b5	50	21	1
a0b5	50	22	1
a0b5	50	23	1
a0b5	50	24	1
a0b5	50	25	1
a0b5	50	26	1
a0b5	50	27	1
a0b5	50	28	1
a0b5	50	29	1
a0b5	50	30	1
a0b5	50	31	1
a0b5	50	32	1
a0b5	50	33	1
a0b5	50	34	1
a0b5	50	35	1
a0b5	50	36	1
a0b5	50	37	1
a0b5	50	38	1
a0b5	50	39	1
a0b5	50	40	1
a0b5	50	41	1
a0b5	50	42	1
a0b5	50	43	1
a0b5	50	44	1
a0b5	50	45	1
a0b5	50	46	1
a0b5	50	47	1
a0b5	50	48	1
a0b5	50	49	1
a0b5	50	50	1
a0b5	50	51	1
a0b5	50	52	1
a0b5	50	53	1
a0b5	50	54	1
a0b5	50	55	1
a0b5	50	56	1
a0b5	50	57	1
a0b5	50	58	1
a0b5	50	59	1
a0b5	50	60	1
a0b5	50	61	1
a0b5	50	62	1
a0b5	50	63	1
a0b5	50	64	1
a0b5	50	65	1
a0b5	50	66	1
a0b5	50	67	1
a0b5	50	68	1
a0b5	50	69	1
a0b5	50	70	1
a0b5	50	71	1
a0b5	50	72	1
a0b5	50	73	1
a0b5	50	74	1
a0b5	50	75	1
a0b5	50	76	1
a0b5	50	77	1
a0b5	50	78	1
a0b5	50	79	1
a0b5	50	80	1
a0b5	50	81	1
a0b5	50	82	1
a0b5	50	83	1
a0b5	50	84	1
a0b5	50	85	1
a0b5	50	86	1
a0b5	50	87	1
a0b5	50	88	1
a0b5	50	89	1
a0b5	50	90	1
a0b5	50	91	1
a0b5	50	92	1
a0b5	50	93	1
a0b5	50	94	1
a0b5	50	95	1
a0b5	50	96	1
a0b5	50	97	1
a0b5	50	98	1
a0b5	50	99	1
a0b5	70	0	1
a0b5	70	1	1
a0b5	70	2	1
a0b5	70	3	1
a0b5	70	4	1
a0b5	70	5	1
a0b5	70	6	1
a0b5	70	7	1
a0b5	70	8	1
a0b5	70	9	1
a0b5	70	10	1
a0b5	70	11	1
a0b5	70	12	1
a0b5	70	13	1
a0b5	70	14	1
a0b5	70	15	1
a0b5	70	16	1
a0b5	70	17	1
a0b5	70	18	1
a0b5	70	19	1
a0b5	70	20	1
a0b5	70	21	1
a0b5	70	22	1
a0b5	70	23	1
a0b5	70	24	1
a0b5	70	25	1
a0b5	70	26	1
a0b5	70	27	1
a0b5	70	28	1
a0b5	70	29	1
a0b5	70	30	1
a0b5	70	31	1
a0b5	70	32	1
a0b5	70	33	1
a0b5	70	34	1
a0b5	70	35	1
a0b5	70	36	1
a0b5	70	37	1
a0b5	70	38	1
a0b5	70	39	1
a0b5	70	40	1
a0b5	70	41	1
a0b5	70	42	1
a0b5	70	43	1
a0b5	70	44	1
a0b5	70	45	1
a0b5	70	46	1
a0b5	70	47	1
a0b5	70	48	1
a0b5	70	49	1
a0b5	70	50	1
a0b5	70	51	1
a0b5	70	52	1
a0b5	70	53	1
a0b5	70	54	1
a0b5	70	55	1
a0b5	70	56	1
a0b5	70	57	1
a0b5	70	58	1
a0b5	70	59	1
a0b5	70	60	1
a0b5	70	61	1
a0b5	70	62	1
a0b5	70	63	1
a0b5	70	64	1
a0b5	70	65	1
a0b5	70	66	1
a0b5	70	67	1
a0b5	70	68	1
a0b5	70	69	1
a0b5	70	70	1
a0b5	70	71	1
a0b5	70	72	1
a0b5	70	73	1
a0b5	70	74	1
a0b5	70	75	1
a0b5	70	76	1
a0b5	70	77	1
a0b5	70	78	1
a0b5	70	79	1
a0b5	70	80	1
a0b5	70	81	1
a0b5	70	82	1
a0b5	70	83	1
a0b5	70	84	1
a0b5	70	85	1
a0b5	70	86	1
a0b5	70	87	1
a0b5	70	88	1
a0b5	70	89	1
a0b5	70	90	1
a0b5	70	91	1
a0b5	70	92	1
a0b5	70	93	1
a0b5	70	94	1
a0b5	70	95	1
a0b5	70	96	1
a0b5	70	97	1
a0b5	70	98	1
a0b5	70	99	1
a0b5	90	0	1
a0b5	90	1	1
a0b5	90	2	1
a0b5	90	3	1
a0b5	90	4	1
a0b5	90	5	1
a0b5	90	6	1
a0b5	90	7	1
a0b5	90	8	1
a0b5	90	9	1
a0b5	90	10	1
a0b5	90	11	1
a0b5	90	12	1
a0b5	90	13	1
a0b5	90	14	1
a0b5	90	15	1
a0b5	90	16	1
a0b5	90	17	1
a0b5	90	18	1
a0b5	90	19	1
a0b5	90	20	1
a0b5	90	21	1
a0b5	90	22	1
a0b5	90	23	1
a0b5	90	24	1
a0b5	90	25	1
a0b5	90	26	1
a0b5	90	27	1
a0b5	90	28	1
a0b5	90	29	1
a0b5	90	30	1
a0b5	90	31	1
a0b5	90	32	1
a0b5	90	33	1
a0b5	90	34	1
a0b5	90	35	1
a0b5	90	36	1
a0b5	90	37	1
a0b5	90	38	1
a0b5	90	39	1
a0b5	90	40	1
a0b5	90	41	1
a0b5	90	42	1
a0b5	90	43	1
a0b5	90	44	1
a0b5	90	45	1
a0b5	90	46	1
a0b5	90	47	1
a0b5	90	48	1
a0b5	90	49	1
a0b5	90	50	1
a0b5	90	51	1
a0b5	90	52	1
a0b5	90	53	1
a0b5	90	54	1
a0b5	90	55	1
a0b5	90	56	1
a0b5	90	57	1
a0b5	90	58	1
a0b5	90	59	1
a0b5	90	60	1
a0b5	90	61	1
a0b5	90	62	1
a0b5	90	63	1
a0b5	90	64	1
a0b5	90	65	1
a0b5	90	66	1
a0b5	90	67	1
a0b5	90	68	1
a0b5	90	69	1
a0b5	90	70	1
a0b5	90	71	1
a0b5	90	72	1
a0b5	90	73	1
a0b5	90	74	1
a0b5	90	75	1
a0b5	90	76	1
a0b5	90	77	1
a0b5	90	78	1
a0b5	90	79	1
a0b5	90	80	1
a0b5	90	81	1
a0b5	90	82	1
a0b5	90	83	1
a0b5	90	84	1
a0b5	90	85	1
a0b5	90	86	1
a0b5	90	87	1
a0b5	90	88	1
a0b5	90	89	1
a0b5	90	90	1
a0b5	90	91	1
a0b5	90	92	1
a0b5	90	93	1
a0b5	90	94	1
a0b5	90	95	1
a0b5	90	96	1
a0b5	90	97	1
a0b5	90	98	1
a0b5	90	99	1
a0b5	110	0	1
a0b5	110	1	1
a0b5	110	2	1
a0b5	110	3	1
a0b5	110	4	1
a0b5	110	5	1
a0b5	110	6	1
a0b5	110	7	1
a0b5	110	8	1
a0b5	110	9	1
a0b5	110	10	1
a0b5	110	11	1
a0b5	110	12	1
a0b5	110	13	1
a0b5	110	14	1
a0b5	110	15	1
a0b5	110	16	1
a0b5	110	17	1
a0b5	110	18	1
a0b5	110	19	1
a0b5	110	20	1
a0b5	110	21	1
a0b5	110	22	1
a0b5	110	23	1
a0b5	110	24	1
a0b5	110	25	1
a0b5	110	26	1
a0b5	110	27	1
a0b5	110	28	1
a0b5	110	29	1
a0b5	110	30	1
a0b5	110	31	1
a0b5	110	32	1
a0b5	110	33	1
a0b5	110	34	1
a0b5	110	35	1
a0b5	110	36	1
a0b5	110	37	1
a0b5	110	38	1
a0b5	110	39	1
a0b5	110	40	1
a0b5	110	41	1
a0b5	110	42	1
a0b5	110	43	1
a0b5	110	44	1
a0b5	110	45	1
a0b5	110	46	1
a0b5	110	47	1
a0b5	110	48	1
a0b5	110	49	1
a0b5	110	50	1
a0b5	110	51	1
a0b5	110	52	1
a0b5	110	53	1
a0b5	110	54	1
a0b5	110	55	1
a0b5	110	56	1
a0b5	110	57	1
a0b5	110	58	1
a0b5	110	59	1
a0b5	110	60	1
a0b5	110	61	1
a0b5	110	62	1
a0b5	110	63	1
a0b5	110	64	1
a0b5	110	65	1
a0b5	110	66	1
a0b5	110	67	1
a0b5	110	68	1
a0b5	110	69	1
a0b5	110	70	1
a0b5	110	71	1
a0b5	110	72	1
a0b5	110	73	1
a0b5	110	74	1
a0b5	110	75	1
a0b5	110	76	1
a0b5	110	77	1
a0b5	110	78	1
a0b5	110	79	1
a0b5	110	80	1
a0b5	110	81	1
a0b5	110	82	1
a0b5	110	83	1
a0b5	110	84	1
a0b5	110	85	1
a0b5	110	86	1
a0b5	110	87	1
a0b5	110	88	1
a0b5	110	89	1
a0b5	110	90	1
a0b5	110	91	1
a0b5	110	92	1
a0b5	110	93	1
a0b5	110	94	1
a0b5	110	95	1
a0b5	110	96	1
a0b5	110	97	1
a0b5	110	98	1
a0b5	110	99	1
a0b5	130	0	1
a0b5	130	1	1
a0b5	130	2	1
a0b5	130	3	1
a0b5	130	4	1
a0b5	130	5	1
a0b5	130	6	1
a0b5	130	7	1
a0b5	130	8	1
a0b5	130	9	1
a0b5	130	10	1
a0b5	130	11	1
a0b5	130	12	1
a0b5	130	13	1
a0b5	130	14	1
a0b5	130	15	1
a0b5	130	16	1
a0b5	130	17	1
a0b5	130	18	1
a0b5	130	19	1
a0b5	130	20	1
a0b5	130	21	1
a0b5	130	22	1
a0b5	130	23	1
a0b5	130	24	1
a0b5	130	25	1
a0b5	130	26	1
a0b5	130	27	1
a0b5	130	28	1
a0b5	130	29	1
a0b5	130	30	1
a0b5	130	31	1
a0b5	130	32	1
a0b5	130	33	1
a0b5	130	34	1
a0b5	130	35	1
a0b5	130	36	1
a0b5	130	37	1
a0b5	130	38	1
a0b5	130	39	1
a0b5	130	40	1
a0b5	130	41	1
a0b5	130	42	1
a0b5	130	43	1
a0b5	130	44	1
a0b5	130	45	1
a0b5	130	46	1
a0b5	130	47	1
a0b5	130	48	1
a0b5	130	49	1
a0b5	130	50	1
a0b5	130	51	1
a0b5	130	52	1
a0b5	130	53	1
a0b5	130	54	1
a0b5	130	55	1
a0b5	130	56	1
a0b5	130	57	1
a0b5	130	58	1
a0b5	130	59	1
a0b5	130	60	1
a0b5	130	61	1
a0b5	130	62	1
a0b5	130	63	1
a0b5	130	64	1
a0b5	130	65	1
a0b5	130	66	1
a0b5	130	67	1
a0b5	130	68	1
a0b5	130	69	1
a0b5	130	70	1
a0b5	130	71	1
a0b5	130	72	1
a0b5	130	73	1
a0b5	130	74	1
a0b5	130	75	1
a0b5	130	76	1
a0b5	130	77	1
a0b5	130	78	1
a0b5	130	79	1
a0b5	130	80	1
a0b5	130	81	1
a0b5	130	82	1
a0b5	130	83	1
a0b5	130	84	1
a0b5	130	85	1
a0b5	130	86	1
a0b5	130	87	1
a0b5	130	88	1
a0b5	130	89	1
a0b5	130	90	1
a0b5	130	91	1
a0b5	130	92	1
a0b5	130	93	1
a0b5	130	94	1
a0b5	130	95	1
a0b5	130	96	1
a0b5	130	97	1
a0b5	130	98	1
a0b5	130	99	1
a0b5	150	0	1
a0b5	150	1	1
a0b5	150	2	1
a0b5	150	3	1
a0b5	150	4	1
a0b5	150	5	1
a0b5	150	6	1
a0b5	150	7	1
a0b5	150	8	1
a0b5	150	9	1
a0b5	150	10	1
a0b5	150	11	1
a0b5	150	12	1
a0b5	150	13	1
a0b5	150	14	1
a0b5	150	15	1
a0b5	150	16	1
a0b5	150	17	1
a0b5	150	18	1
a0b5	150	19	1
a0b5	150	20	1
a0b5	150	21	1
a0b5	150	22	1
a0b5	150	23	1
a0b5	150	24	1
a0b5	150	25	1
a0b5	150	26	1
a0b5	150	27	1
a0b5	150	28	1
a0b5	150	29	1
a0b5	150	30	1
a0b5	150	31	1
a0b5	150	32	1
a0b5	150	33	1
a0b5	150	34	1
a0b5	150	35	1
a0b5	150	36	1
a0b5	150	37	1
a0b5	150	38	1
a0b5	150	39	1
a0b5	150	40	1
a0b5	150	41	1
a0b5	150	42	1
a0b5	150	43	1
a0b5	150	44	1
a0b5	150	45	1
a0b5	150	46	1
a0b5	150	47	1
a0b5	150	48	1
a0b5	150	49	1
a0b5	150	50	1
a0b5	150	51	1
a0b5	150	52	1
a0b5	150	53	1
a0b5	150	54	1
a0b5	150	55	1
a0b5	150	56	1
a0b5	150	57	1
a0b5	150	58	1
a0b5	150	59	1
a0b5	150	60	1
a0b5	150	61	1
a0b5	150	62	1
a0b5	150	63	1
a0b5	150	64	1
a0b5	150	65	1
a0b5	150	66	1
a0b5	150	67	1
a0b5	150	68	1
a0b5	150	69	1
a0b5	150	70	1
a0b5	150	71	1
a0b5	150	72	1
a0b5	150	73	1
a0b5	150	74	1
a0b5	150	75	1
a0b5	150	76	1
a0b5	150	77	1
a0b5	150	78	1
a0b5	150	79	1
a0b5	150	80	1
a0b5	150	81	1
a0b5	150	82	1
a0b5	150	83	1
a0b5	150	84	1
a0b5	150	85	1
a0b5	150	86	1
a0b5	150	87	1
a0b5	150	88	1
a0b5	150	89	1
a0b5	150	90	1
a0b5	150	91	1
a0b5	150	92	1
a0b5	150	93	1
a0b5	150	94	1
a0b5	150	95	1
a0b5	150	96	1
a0b5	150	97	1
a0b5	150	98	1
a0b5	150	99	1
a1b5	10	0	0.92
a1b5	10	1	1
a1b5	10	2	1
a1b5	10	3	1
a1b5	10	4	1
a1b5	10	5	1
a1b5	10	6	1
a1b5	10	7	0.6
a1b5	10	8	1
a1b5	10	9	1
a1b5	10	10	1
a1b5	10	11	1
a1b5	10	12	1
a1b5	10	13	1
a1b5	10	14	1
a1b5	10	15	1
a1b5	10	16	1
a1b5	10	17	1
a1b5	10	18	1
a1b5	10	19	1
a1b5	10	20	1
a1b5	10	21	1
a1b5	10	22	1
a1b5	10	23	1
a1b5	10	24	0.82
a1b5	10	25	0.9
a1b5	10	26	1
a1b5	10	27	0.92
a1b5	10	28	1
a1b5	10	29	1
a1b5	10	30	1
a1b5	10	31	1
a1b5	10	32	1
a1b5	10	33	0.94
a1b5	10	34	1
a1b5	10	35	1
a1b5	10	36	1
a1b5	10	37	0.74
a1b5	10	38	1
a1b5	10	39	1
a1b5	10	40	1
a1b5	10	41	0.98
a1b5	10	42	1
a1b5	10	43	1
a1b5	10	44	1
a1b5	10	45	1
a1b5	10	46	1
a1b5	10	47	0.98
a1b5	10	48	1
a1b5	10	49	1
a1b5	10	50	1
a1b5	10	51	0.94
a1b5	10	52	1
a1b5	10	53	1
a1b5	10	54	1
a1b5	10	55	1
a1b5	10	56	1
a1b5	10	57	1
a1b5	10	58	1
a1b5	10	59	1
a1b5	10	60	1
a1b5	10	61	0.96
a1b5	10	62	0.88
a1b5	10	63	0.98
a1b5	10	64	0.8
a1b5	10	65	0.82
a1b5	10	66	1
a1b5	10	67	1
a1b5	10	68	0.92
a1b5	10	69	1
a1b5	10	70	1
a1b5	10	71	1
a1b5	10	72	1
a1b5	10	73	1
a1b5	10	74	1
a1b5	10	75	0.94
a1b5	10	76	1
a1b5	10	77	1
a1b5	10	78	1
a1b5	10	79	1
a1b5	10	80	1
a1b5	10	81	1
a1b5	10	82	1
a1b5	10	83	1
a1b5	10	84	0.22
a1b5	10	85	1
a1b5	10	86	1
a1b5	10	87	0.74
a1b5	10	88	1
a1b5	10	89	1
a1b5	10	90	0.98
a1b5	10	91	1
a1b5	10	92	1
a1b5	10	93	0.76
a1b5	10	94	1
a1b5	10	95	1
a1b5	10	96	1
a1b5	10	97	1
a1b5	10	98	0.94
a1b5	10	99	1
a1b5	30	0	0.9
a1b5	30	1	1
a1b5	30	2	1
a1b5	30	3	1
a1b5	30	4	1
a1b5	30	5	1
a1b5	30	6	1
a1b5	30	7	0.72
a1b5	30	8	1
a1b5	30	9	1
a1b5	30	10	1
a1b5	30	11	1
a1b5	30	12	1
a1b5	30	13	1
a1b5	30	14	0.98
a1b5	30	15	1
a1b5	30	16	1
a1b5	30	17	1
a1b5	30	18	1
a1b5	30	19	1
a1b5	30	20	1
a1b5	30	21	1
a1b5	30	22	1
a1b5	30	23	1
a1b5	30	24	0.8
a1b5	30	25	0.9
a1b5	30	26	1
a1b5	30	27	0.98
a1b5	30	28	1
a1b5	30	29	1
a1b5	30	30	1
a1b5	30	31	1
a1b5	30	32	1
a1b5	30	33	0.88
a1b5	30	34	1
a1b5	30	35	1
a1b5	30	36	1
a1b5	30	37	0.78
a1b5	30	38	1
a1b5	30	39	1
a1b5	30	40	1
a1b5	30	41	1
a1b5	30	42	1
a1b5	30	43	1
a1b5	30	44	1
a1b5	30	45	0.98
a1b5	30	46	1
a1b5	30	47	1
a1b5	30	48	1
a1b5	30	49	1
a1b5	30	50	1
a1b5	30	51	0.92
a1b5	30	52	1
a1b5	30	53	1
a1b5	30	54	1
a1b5	30	55	1
a1b5	30	56	1
a1b5	30	57	1
a1b5	30	58	1
a1b5	30	59	1
a1b5	30	60	1
a1b5	30	61	0.98
a1b5	30	62	0.94
a1b5	30	63	1
a1b5	30	64	0.8
a1b5	30	65	0.8
a1b5	30	66	1
a1b5	30	67	1
a1b5	30	68	0.86
a1b5	30	69	1
a1b5	30	70	1
a1b5	30	71	1
a1b5	30	72	0.98
a1b5	30	73	1
a1b5	30	74	1
a1b5	30	75	0.92
a1b5	30	76	1
a1b5	30	77	1
a1b5	30	78	1
a1b5	30	79	1
a1b5	30	80	1
a1b5	30	81	1
a1b5	30	82	1
a1b5	30	83	0.98
a1b5	30	84	0.14
a1b5	30	85	1
a1b5	30	86	1
a1b5	30	87	0.7
a1b5	30	88	1
a1b5	30	89	1
a1b5	30	90	1
a1b5	30	91	1
a1b5	30	92	1
a1b5	30	93	0.84
a1b5	30	94	1
a1b5	30	95	1
a1b5	30	96	1
a1b5	30	97	1
a1b5	30	98	0.94
a1b5	30	99	1
a1b5	50	0	0.96
a1b5	50	1	1
a1b5	50	2	1
a1b5	50	3	1
a1b5	50	4	1
a1b5	50	5	1
a1b5	50	6	1
a1b5	50	7	0.68
a1b5	50	8	1
a1b5	50	9	1
a1b5	50	10	1
a1b5	50	11	1
a1b5	50	12	1
a1b5	50	13	1
a1b5	50	14	0.98
a1b5	50	15	1
a1b5	50	16	1
a1b5	50	17	1
a1b5	50	18	1
a1b5	50	19	1
a1b5	50	20	1
a1b5	50	21	1
a1b5	50	22	1
a1b5	50	23	1
a1b5	50	24	0.84
a1b5	50	25	0.9
a1b5	50	26	1
a1b5	50	27	0.96
a1b5	50	28	1
a1b5	50	29	1
a1b5	50	30	1
a1b5	50	31	1
a1b5	50	32	1
a1b5	50	33	0.9
a1b5	50	34	1
a1b5	50	35	1
a1b5	50	36	1
a1b5	50	37	0.74
a1b5	50	38	1
a1b5	50	39	1
a1b5	50	40	1
a1b5	50	41	1
a1b5	50	42	1
a1b5	50	43	1
a1b5	50	44	1
a1b5	50	45	0.94
a1b5	50	46	1
a1b5	50	47	1
a1b5	50	48	1
a1b5	50	49	1
a1b5	50	50	1
a1b5	50	51	0.98
a1b5	50	52	1
a1b5	50	53	1
a1b5	50	54	1
a1b5	50	55	1
a1b5	50	56	1
a1b5	50	57	1
a1b5	50	58	1
a1b5	50	59	1
a1b5	50	60	1
a1b5	50	61	0.96
a1b5	50	62	0.88
a1b5	50	63	1
a1b5	50	64	0.86
a1b5	50	65	0.8
a1b5	50	66	1
a1b5	50	67	1
a1b5	50	68	0.9
a1b5	50	69	1
a1b5	50	70	1
a1b5	50	71	1
a1b5	50	72	1
a1b5	50	73	1
a1b5	50	74	1
a1b5	50	75	0.96
a1b5	50	76	1
a1b5	50	77	1
a1b5	50	78	1
a1b5	50	79	1
a1b5	50	80	1
a1b5	50	81	1
a1b5	50	82	1
a1b5	50	83	1
a1b5	50	84	0.82
a1b5	50	85	1
a1b5	50	86	1
a1b5	50	87	0.74
a1b5	50	88	1
a1b5	50	89	1
a1b5	50	90	1
a1b5	50	91	1
a1b5	50	92	1
a1b5	50	93	0.88
a1b5	50	94	1
a1b5	50	95	0.96
a1b5	50	96	1
a1b5	50	97	1
a1b5	50	98	0.96
a1b5	50	99	1
a1b5	70	0	1
a1b5	70	1	1
a1b5	70	2	1
a1b5	70	3	1
a1b5	70	4	1
a1b5	70	5	1
a1b5	70	6	1
a1b5	70	7	0.68
a1b5	70	8	1
a1b5	70	9	1
a1b5	70	10	1
a1b5	70	11	1
a1b5	70	12	1
a1b5	70	13	1
a1b5	70	14	0.98
a1b5	70	15	1
a1b5	70	16	1
a1b5	70	17	1
a1b5	70	18	1
a1b5	70	19	1
a1b5	70	20	1
a1b5	70	21	0.98
a1b5	70	22	1
a1b5	70	23	1
a1b5	70	24	0.82
a1b5	70	25	0.9
a1b5	70	26	1
a1b5	70	27	1
a1b5	70	28	1
a1b5	70	29	1
a1b5	70	30	1
a1b5	70	31	1
a1b5	70	32	1
a1b5	70	33	0.94
a1b5	70	34	1
a1b5	70	35	1
a1b5	70	36	1
a1b5	70	37	0.76
a1b5	70	38	1
a1b5	70	39	1
a1b5	70	40	1
a1b5	70	41	1
a1b5	70	42	1
a1b5	70	43	1
a1b5	70	44	1
a1b5	70	45	0.96
a1b5	70	46	1
a1b5	70	47	1
a1b5	70	48	1
a1b5	70	49	1
a1b5	70	50	1
a1b5	70	51	0.94
a1b5	70	52	1
a1b5	70	53	1
a1b5	70	54	1
a1b5	70	55	1
a1b5	70	56	1
a1b5	70	57	1
a1b5	70	58	1
a1b5	70	59	1
a1b5	70	60	1
a1b5	70	61	0.98
a1b5	70	62	0.88
a1b5	70	63	1
a1b5	70	64	0.78
a1b5	70	65	0.82
a1b5	70	66	1
a1b5	70	67	1
a1b5	70	68	0.92
a1b5	70	69	1
a1b5	70	70	1
a1b5	70	71	1
a1b5	70	72	1
a1b5	70	73	1
a1b5	70	74	1
a1b5	70	75	0.94
a1b5	70	76	1
a1b5	70	77	1
a1b5	70	78	1
a1b5	70	79	1
a1b5	70	80	1
a1b5	70	81	1
a1b5	70	82	1
a1b5	70	83	0.98
a1b5	70	84	0.7
a1b5	70	85	1
a1b5	70	86	1
a1b5	70	87	0.74
a1b5	70	88	1
a1b5	70	89	1
a1b5	70	90	1
a1b5	70	91	1
a1b5	70	92	1
a1b5	70	93	0.86
a1b5	70	94	1
a1b5	70	95	1
a1b5	70	96	1
a1b5	70	97	1
a1b5	70	98	0.96
a1b5	70	99	1
a1b5	90	0	0.94
a1b5	90	1	1
a1b5	90	2	1
a1b5	90	3	1
a1b5	90	4	1
a1b5	90	5	1
a1b5	90	6	1
a1b5	90	7	0.68
a1b5	90	8	1
a1b5	90	9	1
a1b5	90	10	1
a1b5	90	11	1
a1b5	90	12	1
a1b5	90	13	1
a1b5	90	14	1
a1b5	90	15	1
a1b5	90	16	1
a1b5	90	17	1
a1b5	90	18	0.98
a1b5	90	19	1
a1b5	90	20	1
a1b5	90	21	0.96
a1b5	90	22	1
a1b5	90	23	1
a1b5	90	24	0.84
a1b5	90	25	0.82
a1b5	90	26	1
a1b5	90	27	0.94
a1b5	90	28	1
a1b5	90	29	1
a1b5	90	30	1
a1b5	90	31	1
a1b5	90	32	1
a1b5	90	33	0.94
a1b5	90	34	1
a1b5	90	35	1
a1b5	90	36	1
a1b5	90	37	0.78
a1b5	90	38	1
a1b5	90	39	1
a1b5	90	40	1
a1b5	90	41	1
a1b5	90	42	1
a1b5	90	43	1
a1b5	90	44	1
a1b5	90	45	0.96
a1b5	90	46	1
a1b5	90	47	1
a1b5	90	48	1
a1b5	90	49	1
a1b5	90	50	1
a1b5	90	51	0.74
a1b5	90	52	1
a1b5	90	53	1
a1b5	90	54	1
a1b5	90	55	1
a1b5	90	56	1
a1b5	90	57	1
a1b5	90	58	1
a1b5	90	59	1
a1b5	90	60	1
a1b5	90	61	0.96
a1b5	90	62	0.86
a1b5	90	63	1
a1b5	90	64	0.72
a1b5	90	65	0.76
a1b5	90	66	1
a1b5	90	67	1
a1b5	90	68	0.9
a1b5	90	69	1
a1b5	90	70	1
a1b5	90	71	1
a1b5	90	72	1
a1b5	90	73	1
a1b5	90	74	1
a1b5	90	75	0.94
a1b5	90	76	1
a1b5	90	77	1
a1b5	90	78	1
a1b5	90	79	1
a1b5	90	80	1
a1b5	90	81	1
a1b5	90	82	1
a1b5	90	83	1
a1b5	90	84	0.64
a1b5	90	85	1
a1b5	90	86	1
a1b5	90	87	0.74
a1b5	90	88	1
a1b5	90	89	1
a1b5	90	90	1
a1b5	90	91	1
a1b5	90	92	1
a1b5	90	93	0.88
a1b5	90	94	1
a1b5	90	95	0.98
a1b5	90	96	1
a1b5	90	97	1
a1b5	90	98	0.98
a1b5	90	99	1
a1b5	110	0	0.9
a1b5	110	1	1
a1b5	110	2	1
a1b5	110	3	1
a1b5	110	4	1
a1b5	110	5	1
a1b5	110	6	1
a1b5	110	7	0.72
a1b5	110	8	1
a1b5	110	9	1
a1b5	110	10	1
a1b5	110	11	1
a1b5	110	12	1
a1b5	110	13	1
a1b5	110	14	0.96
a1b5	110	15	1
a1b5	110	16	1
a1b5	110	17	1
a1b5	110	18	1
a1b5	110	19	1
a1b5	110	20	1
a1b5	110	21	0.96
a1b5	110	22	1
a1b5	110	23	1
a1b5	110	24	0.76
a1b5	110	25	0.84
a1b5	110	26	1
a1b5	110	27	0.94
a1b5	110	28	1
a1b5	110	29	1
a1b5	110	30	1
a1b5	110	31	1
a1b5	110	32	1
a1b5	110	33	0.92
a1b5	110	34	1
a1b5	110	35	1
a1b5	110	36	1
a1b5	110	37	0.76
a1b5	110	38	1
a1b5	110	39	1
a1b5	110	40	1
a1b5	110	41	1
a1b5	110	42	1
a1b5	110	43	1
a1b5	110	44	1
a1b5	110	45	0.98
a1b5	110	46	1
a1b5	110	47	1
a1b5	110	48	1
a1b5	110	49	1
a1b5	110	50	1
a1b5	110	51	0.94
a1b5	110	52	1
a1b5	110	53	1
a1b5	110	54	1
a1b5	110	55	1
a1b5	110	56	1
a1b5	110	57	1
a1b5	110	58	1
a1b5	110	59	1
a1b5	110	60	1
a1b5	110	61	0.96
a1b5	110	62	0.9
a1b5	110	63	1
a1b5	110	64	0.7
a1b5	110	65	0.8
a1b5	110	66	1
a1b5	110	67	1
a1b5	110	68	0.92
a1b5	110	69	1
a1b5	110	70	1
a1b5	110	71	1
a1b5	110	72	1
a1b5	110	73	1
a1b5	110	74	1
a1b5	110	75	0.94
a1b5	110	76	1
a1b5	110	77	1
a1b5	110	78	1
a1b5	110	79	1
a1b5	110	80	1
a1b5	110	81	1
a1b5	110	82	1
a1b5	110	83	0.98
a1b5	110	84	0.38
a1b5	110	85	1
a1b5	110	86	1
a1b5	110	87	0.7
a1b5	110	88	1
a1b5	110	89	1
a1b5	110	90	1
a1b5	110	91	1
a1b5	110	92	1
a1b5	110	93	0.84
a1b5	110	94	1
a1b5	110	95	0.96
a1b5	110	96	1
a1b5	110	97	1
a1b5	110	98	0.98
a1b5	110	99	1
a1b5	130	0	0.9
a1b5	130	1	1
a1b5	130	2	1
a1b5	130	3	1
a1b5	130	4	1
a1b5	130	5	1
a1b5	130	6	1
a1b5	130	7	0.58
a1b5	130	8	1
a1b5	130	9	1
a1b5	130	10	1
a1b5	130	11	1
a1b5	130	12	1
a1b5	130	13	1
a1b5	130	14	0.94
a1b5	130	15	1
a1b5	130	16	1
a1b5	130	17	1
a1b5	130	18	1
a1b5	130	19	1
a1b5	130	20	1
a1b5	130	21	0.98
a1b5	130	22	1
a1b5	130	23	1
a1b5	130	24	0.78
a1b5	130	25	0.92
a1b5	130	26	1
a1b5	130	27	0.98
a1b5	130	28	1
a1b5	130	29	1
a1b5	130	30	1
a1b5	130	31	1
a1b5	130	32	1
a1b5	130	33	0.92
a1b5	130	34	1
a1b5	130	35	1
a1b5	130	36	1
a1b5	130	37	0.76
a1b5	130	38	1
a1b5	130	39	1
a1b5	130	40	1
a1b5	130	41	1
a1b5	130	42	1
a1b5	130	43	1
a1b5	130	44	1
a1b5	130	45	0.96
a1b5	130	46	1
a1b5	130	47	1
a1b5	130	48	1
a1b5	130	49	1
a1b5	130	50	1
a1b5	130	51	0.96
a1b5	130	52	1
a1b5	130	53	1
a1b5	130	54	1
a1b5	130	55	1
a1b5	130	56	1
a1b5	130	57	1
a1b5	130	58	1
a1b5	130	59	1
a1b5	130	60	1
a1b5	130	61	0.96
a1b5	130	62	0.86
a1b5	130	63	1
a1b5	130	64	0.74
a1b5	130	65	0.78
a1b5	130	66	1
a1b5	130	67	1
a1b5	130	68	0.92
a1b5	130	69	1
a1b5	130	70	1
a1b5	130	71	1
a1b5	130	72	1
a1b5	130	73	1
a1b5	130	74	1
a1b5	130	75	0.96
a1b5	130	76	1
a1b5	130	77	1
a1b5	130	78	1
a1b5	130	79	1
a1b5	130	80	1
a1b5	130	81	1
a1b5	130	82	1
a1b5	130	83	1
a1b5	130	84	0.96
a1b5	130	85	1
a1b5	130	86	1
a1b5	130	87	0.66
a1b5	130	88	1
a1b5	130	89	1
a1b5	130	90	1
a1b5	130	91	1
a1b5	130	92	1
a1b5	130	93	0.9
a1b5	130	94	1
a1b5	130	95	1
a1b5	130	96	1
a1b5	130	97	1
a1b5	130	98	0.98
a1b5	130	99	1
a1b5	150	0	0.98
a1b5	150	1	1
a1b5	150	2	1
a1b5	150	3	1
a1b5	150	4	1
a1b5	150	5	1
a1b5	150	6	1
a1b5	150	7	0.72
a1b5	150	8	1
a1b5	150	9	1
a1b5	150	10	1
a1b5	150	11	1
a1b5	150	12	1
a1b5	150	13	1
a1b5	150	14	0.98
a1b5	150	15	1
a1b5	150	16	1
a1b5	150	17	1
a1b5	150	18	1
a1b5	150	19	1
a1b5	150	20	1
a1b5	150	21	1
a1b5	150	22	1
a1b5	150	23	1
a1b5	150	24	0.84
a1b5	150	25	0.9
a1b5	150	26	1
a1b5	150	27	0.96
a1b5	150	28	1
a1b5	150	29	1
a1b5	150	30	1
a1b5	150	31	1
a1b5	150	32	1
a1b5	150	33	0.94
a1b5	150	34	1
a1b5	150	35	1
a1b5	150	36	1
a1b5	150	37	0.78
a1b5	150	38	1
a1b5	150	39	1
a1b5	150	40	1
a1b5	150	41	1
a1b5	150	42	1
a1b5	150	43	1
a1b5	150	44	1
a1b5	150	45	0.96
a1b5	150	46	1
a1b5	150	47	1
a1b5	150	48	1
a1b5	150	49	1
a1b5	150	50	1
a1b5	150	51	0.94
a1b5	150	52	1
a1b5	150	53	1
a1b5	150	54	1
a1b5	150	55	1
a1b5	150	56	1
a1b5	150	57	1
a1b5	150	58	1
a1b5	150	59	1
a1b5	150	60	1
a1b5	150	61	0.98
a1b5	150	62	0.88
a1b5	150	63	1
a1b5	150	64	0.84
a1b5	150	65	0.74
a1b5	150	66	1
a1b5	150	67	1
a1b5	150	68	0.92
a1b5	150	69	1
a1b5	150	70	1
a1b5	150	71	1
a1b5	150	72	1
a1b5	150	73	1
a1b5	150	74	1
a1b5	150	75	0.96
a1b5	150	76	1
a1b5	150	77	1
a1b5	150	78	1
a1b5	150	79	1
a1b5	150	80	1
a1b5	150	81	1
a1b5	150	82	1
a1b5	150	83	1
a1b5	150	84	0.52
a1b5	150	85	1
a1b5	150	86	1
a1b5	150	87	0.76
a1b5	150	88	1
a1b5	150	89	1
a1b5	150	90	1
a1b5	150	91	1
a1b5	150	92	1
a1b5	150	93	0.9
a1b5	150	94	1
a1b5	150	95	0.96
a1b5	150	96	1
a1b5	150	97	1
a1b5	150	98	0.98
a1b5	150	99	1
a2b5	10	0	1
a2b5	10	1	0.92
a2b5	10	2	0.58
a2b5	10	3	1
a2b5	10	4	1
a2b5	10	5	1
a2b5	10	6	0.48
a2b5	10	7	0.36
a2b5	10	8	0.84
a2b5	10	9	1
a2b5	10	10	1
a2b5	10	11	0.96
a2b5	10	12	1
a2b5	10	13	0.24
a2b5	10	14	0.9
a2b5	10	15	0.94
a2b5	10	16	0.96
a2b5	10	17	0.76
a2b5	10	18	0.98
a2b5	10	19	0.38
a2b5	10	20	0.6
a2b5	10	21	0.66
a2b5	10	22	1
a2b5	10	23	1
a2b5	10	24	0.92
a2b5	10	25	0.98
a2b5	10	26	0.64
a2b5	10	27	0.98
a2b5	10	28	0.16
a2b5	10	29	0.96
a2b5	10	30	1
a2b5	10	31	0.3
a2b5	10	32	1
a2b5	10	33	1
a2b5	10	34	0.94
a2b5	10	35	0.96
a2b5	10	36	0.9
a2b5	10	37	0.94
a2b5	10	38	0.74
a2b5	10	39	0.94
a2b5	10	40	0.98
a2b5	10	41	0.96
a2b5	10	42	0.78
a2b5	10	43	1
a2b5	10	44	0.98
a2b5	10	45	0.52
a2b5	10	46	1
a2b5	10	47	0.92
a2b5	10	48	0.94
a2b5	10	49	0.7
a2b5	10	50	0.88
a2b5	10	51	1
a2b5	10	52	0.12
a2b5	10	53	0.58
a2b5	10	54	0.98
a2b5	10	55	0.3
a2b5	10	56	1
a2b5	10	57	1
a2b5	10	58	0.96
a2b5	10	59	1
a2b5	10	60	0.96
a2b5	10	61	0.58
a2b5	10	62	0.72
a2b5	10	63	1
a2b5	10	64	0.84
a2b5	10	65	1
a2b5	10	66	0.84
a2b5	10	67	1
a2b5	10	68	0.7
a2b5	10	69	0.96
a2b5	10	70	0.94
a2b5	10	71	0.98
a2b5	10	72	1
a2b5	10	73	0.26
a2b5	10	74	0.42
a2b5	10	75	0.58
a2b5	10	76	0.96
a2b5	10	77	0.88
a2b5	10	78	0.94
a2b5	10	79	1
a2b5	10	80	0.14
a2b5	10	81	1
a2b5	10	82	1
a2b5	10	83	0.28
a2b5	10	84	1
a2b5	10	85	0.2
a2b5	10	86	0.9
a2b5	10	87	1
a2b5	10	88	0.92
a2b5	10	89	0.94
a2b5	10	90	0.7
a2b5	10	91	0.94
a2b5	10	92	1
a2b5	10	93	1
a2b5	10	94	0.3
a2b5	10	95	0.82
a2b5	10	96	0.04
a2b5	10	97	0.64
a2b5	10	98	0.9
a2b5	10	99	0.88
a2b5	30	0	1
a2b5	30	1	0.94
a2b5	30	2	0.68
a2b5	30	3	1
a2b5	30	4	1
a2b5	30	5	1
a2b5	30	6	0.5
a2b5	30	7	0.34
a2b5	30	8	0.88
a2b5	30	9	1
a2b5	30	10	1
a2b5	30	11	0.98
a2b5	30	12	1
a2b5	30	13	0.52
a2b5	30	14	1
a2b5	30	15	0.92
a2b5	30	16	0.92
a2b5	30	17	0.92
a2b5	30	18	1
a2b5	30	19	0.66
a2b5	30	20	0.54
a2b5	30	21	0.68
a2b5	30	22	1
a2b5	30	23	0.98
a2b5	30	24	0.96
a2b5	30	25	0.98
a2b5	30	26	0.84
a2b5	30	27	1
a2b5	30	28	0.1
a2b5	30	29	0.96
a2b5	30	30	1
a2b5	30	31	0.36
a2b5	30	32	1
a2b5	30	33	1
a2b5	30	34	0.9
a2b5	30	35	0.98
a2b5	30	36	0.98
a2b5	30	37	0.98
a2b5	30	38	0.74
a2b5	30	39	0.9
a2b5	30	40	1
a2b5	30	41	1
a2b5	30	42	0.64
a2b5	30	43	1
a2b5	30	44	0.98
a2b5	30	45	0.42
a2b5	30	46	1
a2b5	30	47	0.9
a2b5	30	48	0.98
a2b5	30	49	0.78
a2b5	30	50	0.9
a2b5	30	51	1
a2b5	30	52	0.14
a2b5	30	53	0.64
a2b5	30	54	1
a2b5	30	55	0.32
a2b5	30	56	1
a2b5	30	57	0.98
a2b5	30	58	1
a2b5	30	59	0.94
a2b5	30	60	1
a2b5	30	61	0.62
a2b5	30	62	0.8
a2b5	30	63	1
a2b5	30	64	0.9
a2b5	30	65	1
a2b5	30	66	0.9
a2b5	30	67	1
a2b5	30	68	0.66
a2b5	30	69	1
a2b5	30	70	1
a2b5	30	71	1
a2b5	30	72	0.98
a2b5	30	73	0.44
a2b5	30	74	0.5
a2b5	30	75	0.48
a2b5	30	76	0.98
a2b5	30	77	0.86
a2b5	30	78	0.96
a2b5	30	79	0.98
a2b5	30	80	0.22
a2b5	30	81	0.98
a2b5	30	82	0.98
a2b5	30	83	0.32
a2b5	30	84	1
a2b5	30	85	0.2
a2b5	30	86	0.88
a2b5	30	87	1
a2b5	30	88	0.88
a2b5	30	89	0.88
a2b5	30	90	0.68
a2b5	30	91	0.96
a2b5	30	92	1
a2b5	30	93	1
a2b5	30	94	0.32
a2b5	30	95	0.84
a2b5	30	96	0.14
a2b5	30	97	0.74
a2b5	30	98	0.94
a2b5	30	99	0.96
a2b5	50	0	1
a2b5	50	1	1
a2b5	50	2	0.64
a2b5	50	3	1
a2b5	50	4	1
a2b5	50	5	0.98
a2b5	50	6	0.48
a2b5	50	7	0.44
a2b5	50	8	0.9
a2b5	50	9	1
a2b5	50	10	1
a2b5	50	11	0.98
a2b5	50	12	1
a2b5	50	13	0.58
a2b5	50	14	0.96
a2b5	50	15	0.94
a2b5	50	16	0.98
a2b5	50	17	0.96
a2b5	50	18	1
a2b5	50	19	0.52
a2b5	50	20	0.68
a2b5	50	21	0.72
a2b5	50	22	1
a2b5	50	23	1
a2b5	50	24	0.98
a2b5	50	25	0.98
a2b5	50	26	0.84
a2b5	50	27	1
a2b5	50	28	0.58
a2b5	50	29	0.98
a2b5	50	30	1
a2b5	50	31	0.42
a2b5	50	32	1
a2b5	50	33	1
a2b5	50	34	1
a2b5	50	35	0.98
a2b5	50	36	0.96
a2b5	50	37	0.92
a2b5	50	38	0.7
a2b5	50	39	0.58
a2b5	50	40	1
a2b5	50	41	1
a2b5	50	42	0.64
a2b5	50	43	1
a2b5	50	44	0.98
a2b5	50	45	0.48
a2b5	50	46	1
a2b5	50	47	0.96
a2b5	50	48	0.98
a2b5	50	49	0.84
a2b5	50	50	0.9
a2b5	50	51	1
a2b5	50	52	0.44
a2b5	50	53	0.66
a2b5	50	54	1
a2b5	50	55	0.32
a2b5	50	56	1
a2b5	50	57	1
a2b5	50	58	1
a2b5	50	59	1
a2b5	50	60	1
a2b5	50	61	0.5
a2b5	50	62	0.76
a2b5	50	63	1
a2b5	50	64	0.82
a2b5	50	65	1
a2b5	50	66	0.88
a2b5	50	67	1
a2b5	50	68	0.66
a2b5	50	69	0.98
a2b5	50	70	1
a2b5	50	71	0.98
a2b5	50	72	0.98
a2b5	50	73	0.48
a2b5	50	74	0.46
a2b5	50	75	0.58
a2b5	50	76	0.94
a2b5	50	77	0.88
a2b5	50	78	1
a2b5	50	79	1
a2b5	50	80	0.54
a2b5	50	81	1
a2b5	50	82	0.98
a2b5	50	83	0.52
a2b5	50	84	1
a2b5	50	85	0.38
a2b5	50	86	1
a2b5	50	87	1
a2b5	50	88	0.8
a2b5	50	89	0.92
a2b5	50	90	0.66
a2b5	50	91	0.96
a2b5	50	92	1
a2b5	50	93	1
a2b5	50	94	0.54
a2b5	50	95	0.84
a2b5	50	96	0.4
a2b5	50	97	0.68
a2b5	50	98	0.96
a2b5	50	99	0.96
a2b5	70	0	1
a2b5	70	1	0.98
a2b5	70	2	0.56
a2b5	70	3	1
a2b5	70	4	1
a2b5	70	5	1
a2b5	70	6	0.56
a2b5	70	7	0.5
a2b5	70	8	0.86
a2b5	70	9	1
a2b5	70	10	1
a2b5	70	11	1
a2b5	70	12	1
a2b5	70	13	0.72
a2b5	70	14	1
a2b5	70	15	0.94
a2b5	70	16	1
a2b5	70	17	0.9
a2b5	70	18	0.98
a2b5	70	19	0.5
a2b5	70	20	0.56
a2b5	70	21	0.66
a2b5	70	22	1
a2b5	70	23	1
a2b5	70	24	0.94
a2b5	70	25	1
a2b5	70	26	0.84
a2b5	70	27	1
a2b5	70	28	0.58
a2b5	70	29	1
a2b5	70	30	1
a2b5	70	31	0.5
a2b5	70	32	1
a2b5	70	33	1
a2b5	70	34	0.94
a2b5	70	35	1
a2b5	70	36	0.96
a2b5	70	37	0.98
a2b5	70	38	0.8
a2b5	70	39	0.78
a2b5	70	40	1
a2b5	70	41	1
a2b5	70	42	0.68
a2b5	70	43	1
a2b5	70	44	1
a2b5	70	45	0.44
a2b5	70	46	1
a2b5	70	47	0.94
a2b5	70	48	1
a2b5	70	49	0.8
a2b5	70	50	0.96
a2b5	70	51	1
a2b5	70	52	0.76
a2b5	70	53	0.72
a2b5	70	54	1
a2b5	70	55	0.4
a2b5	70	56	1
a2b5	70	57	1
a2b5	70	58	1
a2b5	70	59	0.98
a2b5	70	60	1
a2b5	70	61	0.58
a2b5	70	62	0.62
a2b5	70	63	1
a2b5	70	64	0.82
a2b5	70	65	1
a2b5	70	66	0.86
a2b5	70	67	1
a2b5	70	68	0.72
a2b5	70	69	1
a2b5	70	70	0.98
a2b5	70	71	1
a2b5	70	72	1
a2b5	70	73	0.52
a2b5	70	74	0.44
a2b5	70	75	0.42
a2b5	70	76	1
a2b5	70	77	0.92
a2b5	70	78	1
a2b5	70	79	1
a2b5	70	80	0.84
a2b5	70	81	1
a2b5	70	82	0.98
a2b5	70	83	0.7
a2b5	70	84	1
a2b5	70	85	0.64
a2b5	70	86	0.96
a2b5	70	87	1
a2b5	70	88	0.9
a2b5	70	89	0.9
a2b5	70	90	0.64
a2b5	70	91	0.96
a2b5	70	92	1
a2b5	70	93	1
a2b5	70	94	0.5
a2b5	70	95	0.74
a2b5	70	96	0.7
a2b5	70	97	0.76
a2b5	70	98	0.98
[truncated: 1,201 more rows]

## Sheet: figure_3a
umap1	umap2	token	cluster	model
9.38957	13.3923	<pad>	cluster 1	without_pretrain
10.163	11.8246	<unk>	cluster 7	without_pretrain
9.00834	12.5605	<eos>	cluster 1	without_pretrain
9.18192	11.1848	<sos>	cluster 4	without_pretrain
10.3792	12.2283	<mask>	cluster 7	without_pretrain
10.0987	12.3424	AAA	cluster 7	without_pretrain
11.3838	12.7981	AAC	cluster 3	without_pretrain
11.0653	9.99782	AAG	cluster 2	without_pretrain
11.5601	11.673	AAT	cluster 6	without_pretrain
9.82357	13.2539	ACA	cluster 1	without_pretrain
11.9916	11.1249	ACC	cluster 6	without_pretrain
10.0053	11.2683	ACG	cluster 0	without_pretrain
10.7986	9.61272	ACT	cluster 5	without_pretrain
10.0357	12.6236	AGA	cluster 1	without_pretrain
10.5048	13.301	AGC	cluster 9	without_pretrain
10.2868	10.1664	AGG	cluster 5	without_pretrain
9.42705	12.689	AGT	cluster 1	without_pretrain
12.216	11.5	ATA	cluster 6	without_pretrain
8.54417	11.0377	ATC	cluster 4	without_pretrain
8.65045	11.6336	ATG	cluster 4	without_pretrain
10.1307	13.0283	ATT	cluster 9	without_pretrain
8.86963	10.6559	CAA	cluster 8	without_pretrain
8.94156	11.8345	CAC	cluster 4	without_pretrain
9.66217	10.5784	CAG	cluster 8	without_pretrain
11.3294	10.5298	CAT	cluster 2	without_pretrain
10.5164	10.5038	CCA	cluster 5	without_pretrain
11.9699	10.6931	CCC	cluster 6	without_pretrain
9.90813	10.2805	CCG	cluster 5	without_pretrain
9.01176	12.8872	CCT	cluster 1	without_pretrain
9.62851	12.8307	CGA	cluster 1	without_pretrain
9.63981	11.0994	CGC	cluster 0	without_pretrain
11.8076	11.3148	CGG	cluster 6	without_pretrain
11.4365	12.9065	CGT	cluster 3	without_pretrain
11.4624	11.1147	CTA	cluster 6	without_pretrain
10.7672	10.8648	CTC	cluster 2	without_pretrain
11.3064	12.381	CTG	cluster 3	without_pretrain
10.9438	11.1065	CTT	cluster 2	without_pretrain
11.8262	11.741	GAA	cluster 6	without_pretrain
9.70336	12.0767	GAC	cluster 7	without_pretrain
10.2627	11.4423	GAG	cluster 7	without_pretrain
9.14015	11.3875	GAT	cluster 4	without_pretrain
10.2641	10.7179	GCA	cluster 0	without_pretrain
11.187	11.3386	GCC	cluster 6	without_pretrain
10.1474	11.0558	GCG	cluster 0	without_pretrain
10.8171	12.2395	GCT	cluster 3	without_pretrain
8.62049	12.1315	GGA	cluster 4	without_pretrain
11.3072	12.0577	GGC	cluster 3	without_pretrain
10.4273	11.8389	GGG	cluster 7	without_pretrain
8.77086	12.3024	GGT	cluster 4	without_pretrain
9.32232	10.4349	GTA	cluster 8	without_pretrain
9.67383	11.5594	GTC	cluster 0	without_pretrain
11.0086	11.8132	GTG	cluster 3	without_pretrain
11.6647	10.2089	GTT	cluster 2	without_pretrain
9.10133	10.2071	TAA	cluster 8	without_pretrain
10.2499	9.77418	TAC	cluster 5	without_pretrain
9.71859	11.1705	TAG	cluster 0	without_pretrain
10.5306	12.8043	TAT	cluster 9	without_pretrain
9.50806	9.95939	TCA	cluster 8	without_pretrain
9.22833	10.812	TCC	cluster 8	without_pretrain
11.1724	10.4086	TCG	cluster 2	without_pretrain
10.6489	11.5	TCT	cluster 7	without_pretrain
9.7158	12.4541	TGA	cluster 1	without_pretrain
10.8896	12.7193	TGC	cluster 9	without_pretrain
10.6044	11.6326	TGG	cluster 7	without_pretrain
9.77266	12.0393	TGT	cluster 7	without_pretrain
11.1724	13.209	TTA	cluster 9	without_pretrain
9.28123	12.0303	TTC	cluster 4	without_pretrain
10.561	12.6387	TTG	cluster 9	without_pretrain
11.163	10.9179	TTT	cluster 2	without_pretrain
5.89405	11.1805	<pad>	cluster 4	with_pretrain
5.57754	11.2856	<unk>	cluster 4	with_pretrain
5.87728	11.6153	<eos>	cluster 4	with_pretrain
5.76374	11.4193	<sos>	cluster 4	with_pretrain
5.74624	11.5195	<mask>	cluster 4	with_pretrain
5.50028	8.15564	AAA	cluster 8	with_pretrain
6.94315	7.85739	AAC	cluster 6	with_pretrain
5.7823	8.07079	AAG	cluster 8	with_pretrain
6.8613	7.59584	AAT	cluster 6	with_pretrain
4.69133	8.01459	ACA	cluster 8	with_pretrain
7.80397	7.53235	ACC	cluster 6	with_pretrain
3.85611	8.34875	ACG	cluster 3	with_pretrain
7.7071	7.21745	ACT	cluster 6	with_pretrain
5.50312	7.7324	AGA	cluster 8	with_pretrain
6.68681	7.49252	AGC	cluster 6	with_pretrain
5.72205	7.74788	AGG	cluster 8	with_pretrain
6.9112	7.28954	AGT	cluster 6	with_pretrain
4.99985	7.7843	ATA	cluster 8	with_pretrain
7.53224	7.75395	ATC	cluster 6	with_pretrain
5.02976	7.99891	ATG	cluster 8	with_pretrain
7.41742	7.35266	ATT	cluster 6	with_pretrain
5.1132	9.58717	CAA	cluster 1	with_pretrain
7.19042	8.97901	CAC	cluster 9	with_pretrain
5.76278	9.09415	CAG	cluster 1	with_pretrain
7.96758	9.99659	CAT	cluster 0	with_pretrain
4.86045	9.18743	CCA	cluster 1	with_pretrain
7.77937	8.96294	CCC	cluster 0	with_pretrain
3.627	8.83392	CCG	cluster 3	with_pretrain
8.03689	9.47173	CCT	cluster 0	with_pretrain
3.0743	8.46189	CGA	cluster 3	with_pretrain
3.08558	8.62534	CGC	cluster 3	with_pretrain
3.30982	8.3867	CGG	cluster 3	with_pretrain
2.99071	8.43834	CGT	cluster 3	with_pretrain
5.10094	9.19954	CTA	cluster 1	with_pretrain
7.73731	9.06146	CTC	cluster 0	with_pretrain
5.37258	8.97524	CTG	cluster 1	with_pretrain
7.89314	9.74371	CTT	cluster 0	with_pretrain
5.19845	6.73384	GAA	cluster 5	with_pretrain
6.49776	6.34141	GAC	cluster 2	with_pretrain
5.6655	7.04101	GAG	cluster 5	with_pretrain
6.47964	6.44989	GAT	cluster 2	with_pretrain
4.51751	7.20562	GCA	cluster 5	with_pretrain
7.58913	6.51985	GCC	cluster 2	with_pretrain
3.66192	8.21251	GCG	cluster 3	with_pretrain
7.33447	6.47793	GCT	cluster 2	with_pretrain
5.30879	6.99871	GGA	cluster 5	with_pretrain
6.60221	6.62094	GGC	cluster 2	with_pretrain
5.49304	7.26768	GGG	cluster 5	with_pretrain
6.7326	6.79109	GGT	cluster 2	with_pretrain
4.82516	7.19653	GTA	cluster 5	with_pretrain
7.71403	6.64676	GTC	cluster 2	with_pretrain
4.95359	7.30867	GTG	cluster 5	with_pretrain
7.2861	6.65776	GTT	cluster 2	with_pretrain
5.59233	10.0273	TAA	cluster 7	with_pretrain
6.79164	9.28883	TAC	cluster 9	with_pretrain
6.16732	9.43872	TAG	cluster 7	with_pretrain
6.6654	10.2724	TAT	cluster 9	with_pretrain
5.35838	9.94871	TCA	cluster 7	with_pretrain
7.30336	9.60525	TCC	cluster 9	with_pretrain
3.72522	8.68016	TCG	cluster 3	with_pretrain
7.46209	9.92373	TCT	cluster 9	with_pretrain
5.70386	9.90164	TGA	cluster 7	with_pretrain
6.80809	9.39399	TGC	cluster 9	with_pretrain
6.04047	9.49799	TGG	cluster 7	with_pretrain
6.76028	10.1141	TGT	cluster 9	with_pretrain
5.90971	9.89562	TTA	cluster 7	with_pretrain
7.18197	9.64312	TTC	cluster 9	with_pretrain
6.27709	9.80815	TTG	cluster 7	with_pretrain
7.24344	10.2376	TTT	cluster 9	with_pretrain

## Sheet: figure_3b
ref_name	ref_pos	dmr_label	ctype	pred	group	model
chr10	131762264	50	T	T	TP	hg19
chr18	25757607	63	T	T	TP	hg19
chr2	176946908	31	T	N	FN	hg19
chr5	122426740	73	N	T	FP	hg19
chr20	21488413	12	N	N	TN	hg19
chr16	49314898	44	N	N	TN	hg19
chr9	100615760	52	T	T	TP	hg19
chr17	59477157	3	N	N	TN	hg19
chr7	20824328	92	T	T	TP	hg19
chr16	89005769	68	T	T	TP	hg19
chr2	176950596	31	N	N	TN	hg19
chr9	110251078	59	N	N	TN	hg19
chr16	54965625	11	N	N	TN	hg19
chr10	134600193	0	T	T	TP	hg19
chr20	21492200	12	N	N	TN	hg19
chr20	21490862	12	N	N	TN	hg19
chr4	30720711	75	T	T	TP	hg19
chr15	96897500	47	N	N	TN	hg19
chr20	37354959	51	T	T	TP	hg19
chr2	171572172	8	T	T	TP	hg19
chr18	55104905	71	N	N	TN	hg19
chr19	31842421	36	N	N	TN	hg19
chr1	2985801	9	T	T	TP	hg19
chr16	54319226	6	N	N	TN	hg19
chr2	5832765	64	N	N	TN	hg19
chr20	21496015	12	N	N	TN	hg19
chr18	19751122	57	N	N	TN	hg19
chr15	76634242	17	N	N	TN	hg19
chr15	96886355	47	N	N	TN	hg19
chr7	155165560	88	N	N	TN	hg19
chr4	1398520	5	N	N	TN	hg19
chr13	112722914	53	T	T	TP	hg19
chr15	74423812	34	N	N	TN	hg19
chr2	176948236	31	T	N	FN	hg19
chr5	170735248	4	T	N	FN	hg19
chr8	688982	30	T	T	TP	hg19
chr16	49313758	44	N	N	TN	hg19
chr12	111472173	67	N	N	TN	hg19
chr2	73146109	42	T	T	TP	hg19
chr17	78450340	13	T	T	TP	hg19
chr4	1401398	5	T	T	TP	hg19
chr14	36991278	58	T	T	TP	hg19
chr5	1884284	10	N	N	TN	hg19
chr22	45404822	66	N	N	TN	hg19
chr7	20826392	92	T	N	FN	hg19
chr15	96887011	47	T	T	TP	hg19
chr17	59481771	99	N	N	TN	hg19
chr18	55098538	71	N	N	TN	hg19
chr15	68118395	27	T	T	TP	hg19
chr15	68122632	27	N	N	TN	hg19
chr7	1274217	1	N	N	TN	hg19
chr5	1884191	10	N	N	TN	hg19
chr7	70596968	77	N	N	TN	hg19
chr9	79636720	79	N	N	TN	hg19
chr2	105472867	56	T	T	TP	hg19
chr18	19750792	57	N	N	TN	hg19
chr15	76633053	17	N	N	TN	hg19
chr16	54964214	11	N	N	TN	hg19
chr8	689065	30	T	T	TP	hg19
chr3	138665030	49	T	T	TP	hg19
chr9	129375962	72	N	N	TN	hg19
chr21	38072935	2	N	N	TN	hg19
chr9	112595	87	N	N	TN	hg19
chr16	51189037	26	N	N	TN	hg19
chr13	110438984	19	T	T	TP	hg19
chr10	119306648	69	N	N	TN	hg19
chr9	79634733	79	T	T	TP	hg19
chr15	76633304	17	N	N	TN	hg19
chr5	1883517	10	N	N	TN	hg19
chr5	170738127	4	T	T	TP	hg19
chr21	34398938	46	N	N	TN	hg19
chr5	170741712	4	N	N	TN	hg19
chr4	1399641	5	N	N	TN	hg19
chr6	1391089	74	N	N	TN	hg19
chr7	27211469	7	N	N	TN	hg19
chr1	2986888	9	N	N	TN	hg19
chr9	110251084	59	T	T	TP	hg19
chr10	28033939	33	N	N	TN	hg19
chr15	96892547	47	N	N	TN	hg19
chr15	96888210	47	T	T	TP	hg19
chr2	119607063	83	N	N	TN	hg19
chr15	68118607	27	N	N	TN	hg19
chr21	38068286	2	N	N	TN	hg19
chr5	1881904	10	T	T	TP	hg19
chr8	688355	30	N	N	TN	hg19
chr15	76633007	17	N	N	TN	hg19
chr2	5832865	64	N	N	TN	hg19
chr17	59481082	99	T	T	TP	hg19
chr16	54965746	11	N	N	TN	hg19
chr2	171574167	8	T	N	FN	hg19
chr18	55098593	71	N	N	TN	hg19
chr20	37353785	51	T	T	TP	hg19
chr11	32458651	62	N	N	TN	hg19
chr7	155167730	88	N	N	TN	hg19
chr2	237074654	89	N	N	TN	hg19
chr7	155249895	35	N	N	TN	hg19
chr10	131766438	16	N	N	TN	hg19
chr17	35300108	80	T	T	TP	hg19
chr7	157483492	23	T	N	FN	hg19
chr7	27206709	7	T	T	TP	hg19
chr5	1883277	10	N	N	TN	hg19
chr20	37352022	51	T	T	TP	hg19
chr17	32907311	93	T	T	TP	hg19
chr9	110253645	59	N	N	TN	hg19
chr9	129377240	72	T	T	TP	hg19
chr15	96890145	47	N	T	FP	hg19
chr22	45406363	66	N	N	TN	hg19
chr6	166074301	32	T	T	TP	hg19
chr20	21496301	12	N	N	TN	hg19
chr6	1313724	28	N	N	TN	hg19
chr18	55101864	71	T	T	TP	hg19
chr10	8092603	96	T	T	TP	hg19
chr20	55204544	24	T	T	TP	hg19
chr15	76634605	17	T	T	TP	hg19
chr7	27202218	7	N	N	TN	hg19
chr10	50816944	90	T	N	FN	hg19
chr16	54318543	6	T	T	TP	hg19
chr20	37354734	51	T	T	TP	hg19
chr2	105471273	56	T	N	FN	hg19
chr18	19752048	57	T	T	TP	hg19
chr2	237078585	89	T	T	TP	hg19
chr11	32454690	62	N	T	FP	hg19
chr4	30722528	75	T	T	TP	hg19
chr2	171570041	8	N	N	TN	hg19
chr17	32907662	93	N	N	TN	hg19
chr8	140715509	54	T	T	TP	hg19
chr4	30723669	75	N	N	TN	hg19
chr8	686887	30	N	N	TN	hg19
chr17	8926058	81	N	N	TN	hg19
chr7	27203149	7	N	N	TN	hg19
chr4	30723211	75	N	N	TN	hg19
chr3	123167279	65	T	T	TP	hg19
chr11	32458773	62	T	T	TP	hg19
chr5	2750094	14	N	N	TN	hg19
chr21	34395318	46	T	T	TP	hg19
chr15	74426490	34	T	T	TP	hg19
chr2	5833214	64	T	N	FN	hg19
chr2	176944028	31	N	N	TN	hg19
chr7	27203471	7	N	N	TN	hg19
chr7	27205724	7	N	N	TN	hg19
chr17	59483070	99	T	T	TP	hg19
chr5	170737043	4	T	T	TP	hg19
chr6	1313232	28	T	T	TP	hg19
chr11	32457417	62	T	T	TP	hg19
chr5	1883033	10	T	T	TP	hg19
chr16	54321966	6	N	N	TN	hg19
chr9	115242	87	N	N	TN	hg19
chr7	157481648	23	N	N	TN	hg19
chr15	68119688	27	N	N	TN	hg19
chr3	62354729	55	N	N	TN	hg19
chr10	119304991	69	T	T	TP	hg19
chr2	288979	25	N	T	FP	hg19
chr17	59481611	99	T	T	TP	hg19
chr5	1882813	10	T	T	TP	hg19
chr7	70597690	77	N	N	TN	hg19
chr3	62353470	55	N	N	TN	hg19
chr11	69632909	91	N	N	TN	hg19
chr15	68118383	27	N	N	TN	hg19
chr7	1269330	1	N	N	TN	hg19
chr4	1397363	5	N	N	TN	hg19
chr6	1391438	74	N	N	TN	hg19
chr14	95233856	78	N	N	TN	hg19
chr5	122424577	73	N	N	TN	hg19
chr17	35300895	80	N	N	TN	hg19
chr2	233350185	70	N	N	TN	hg19
chr5	122423621	73	T	N	FN	hg19
chr8	48651514	41	N	N	TN	hg19
chr20	55202947	24	N	N	TN	hg19
chr20	61808071	60	T	T	TP	hg19
chr14	36988701	58	T	T	TP	hg19
chr4	1395860	5	N	N	TN	hg19
chr4	3769315	86	N	N	TN	hg19
chr18	19748619	57	N	N	TN	hg19
chr7	1272005	1	N	N	TN	hg19
chr13	112722097	53	T	T	TP	hg19
chr10	8094685	96	N	N	TN	hg19
chr9	100614950	52	N	N	TN	hg19
chr2	119608024	83	N	T	FP	hg19
chr7	27202112	7	N	N	TN	hg19
chr2	119603048	83	N	N	TN	hg19
chr16	49313219	44	N	N	TN	hg19
chr2	233352431	70	T	T	TP	hg19
chr7	27211726	7	T	T	TP	hg19
chr3	123168396	65	T	T	TP	hg19
chr2	119606549	83	T	T	TP	hg19
chr7	49815788	61	T	T	TP	hg19
chr9	115331	87	N	N	TN	hg19
chr10	124897759	40	N	N	TN	hg19
chr9	114970	87	T	T	TP	hg19
chr5	122425361	73	N	N	TN	hg19
chr15	74422965	34	T	N	FN	hg19
chr5	122423300	73	N	N	TN	hg19
chr14	95238726	78	N	N	TN	hg19
chr17	35296453	80	N	N	TN	hg19
chr10	135043930	97	T	T	TP	hg19
chr20	55200859	24	T	N	FN	hg19
chr6	1312347	28	T	T	TP	hg19
chr9	100613417	52	N	N	TN	hg19
chr9	79635411	79	N	N	TN	hg19
chr15	96893517	47	N	N	TN	hg19
chr20	21492918	12	N	N	TN	hg19
chr18	19750605	57	T	T	TP	hg19
chr10	135044342	97	T	T	TP	hg19
chr11	69631594	91	N	T	FP	hg19
chr10	134598517	0	N	N	TN	hg19
chr4	3768570	86	N	N	TN	hg19
chr14	36990125	58	N	N	TN	hg19
chr3	32860168	98	T	T	TP	hg19
chr8	688943	30	N	N	TN	hg19
chr20	55206167	24	N	N	TN	hg19
chr17	59476764	3	T	T	TP	hg19
chr10	28032030	33	N	N	TN	hg19
chr2	119606198	83	T	T	TP	hg19
chr13	110437738	19	T	N	FN	hg19
chr17	32908177	93	T	T	TP	hg19
chr7	1270916	1	T	T	TP	hg19
chr18	76741790	15	N	N	TN	hg19
chr3	123168346	65	T	T	TP	hg19
chr7	156801399	37	N	N	TN	hg19
chr3	32858727	98	N	N	TN	hg19
chr22	45405154	66	N	N	TN	hg19
chr5	1883299	10	T	T	TP	hg19
chr20	37357763	51	N	N	TN	hg19
chr7	27203232	7	N	N	TN	hg19
chr18	55103626	71	T	T	TP	hg19
chr5	2751734	14	T	T	TP	hg19
chr7	156799635	37	T	N	FN	hg19
chr3	62354968	55	T	T	TP	hg19
chr16	51184666	26	N	N	TN	hg19
chr2	200321380	18	N	N	TN	hg19
chr2	237077872	89	T	T	TP	hg19
chr15	96889748	47	N	N	TN	hg19
chr20	55203807	24	N	N	TN	hg19
chr22	45402255	66	N	N	TN	hg19
chr9	110250441	59	N	N	TN	hg19
chr7	27201790	7	N	N	TN	hg19
chr13	112720733	53	N	N	TN	hg19
chr16	54965915	11	N	N	TN	hg19
chr10	28034216	33	T	N	FN	hg19
chr5	170741393	4	N	N	TN	hg19
chr5	122425052	73	N	N	TN	hg19
chr10	134597944	0	N	N	TN	hg19
chr7	157482381	23	N	N	TN	hg19
chr6	1390774	74	T	T	TP	hg19
chr7	70597032	77	T	T	TP	hg19
chr2	73144242	42	N	N	TN	hg19
chr17	59481231	99	N	N	TN	hg19
chr20	55202705	24	N	N	TN	hg19
chr5	122424602	73	T	T	TP	hg19
chr7	49815715	61	N	N	TN	hg19
chr7	1275595	1	T	T	TP	hg19
chr13	100636723	21	T	T	TP	hg19
chr16	51183891	26	T	T	TP	hg19
chr13	100635158	21	T	T	TP	hg19
chr17	78450370	13	T	T	TP	hg19
chr16	89005650	68	N	N	TN	hg19
chr7	1270796	1	N	N	TN	hg19
chr13	112721203	53	T	T	TP	hg19
chr2	200324805	18	N	N	TN	hg19
chr6	166076099	32	N	N	TN	hg19
chr7	155168183	88	T	T	TP	hg19
chr17	35296351	80	N	N	TN	hg19
chr18	76740543	15	T	T	TP	hg19
chr2	119602511	83	N	N	TN	hg19
chr16	54323738	6	N	N	TN	hg19
chr21	34396825	46	N	N	TN	hg19
chr2	236578227	84	T	T	TP	hg19
chr13	112722246	53	T	T	TP	hg19
chr15	96897386	47	N	N	TN	hg19
chr8	10588856	39	T	T	TP	hg19
chr16	49315085	44	N	N	TN	hg19
chr2	73142528	42	T	T	TP	hg19
chr8	10589433	39	T	N	FN	hg19
chr9	100616800	52	N	N	TN	hg19
chr10	119302162	69	N	N	TN	hg19
chr8	10587977	39	T	T	TP	hg19
chr16	51189706	26	T	T	TP	hg19
chr14	95239787	78	N	N	TN	hg19
chr13	100636058	21	T	T	TP	hg19
chr17	35298732	80	N	N	TN	hg19
chr8	140715907	54	T	T	TP	hg19
chr2	171569851	8	T	T	TP	hg19
chr7	193539	29	T	T	TP	hg19
chr13	53419409	43	N	N	TN	hg19
chr9	129377127	72	N	N	TN	hg19
chr7	20824062	92	T	T	TP	hg19
chr7	157491197	23	T	N	FN	hg19
chr18	55098973	71	T	N	FN	hg19
chr6	137243277	85	T	T	TP	hg19
chr21	34399823	46	T	T	TP	hg19
chr13	110437650	19	T	T	TP	hg19
chr11	2160950	38	N	N	TN	hg19
chr20	21489586	12	N	N	TN	hg19
chr7	70598101	77	T	N	FN	hg19
chr21	34400744	46	T	N	FN	hg19
chr7	155251032	35	N	N	TN	hg19
chr2	176948935	31	N	N	TN	hg19
chr19	30718983	94	N	N	TN	hg19
chr2	119606952	83	T	N	FN	hg19
chr7	70596222	77	T	T	TP	hg19
chr21	38065696	2	T	T	TP	hg19
chr16	54967324	11	N	N	TN	hg19
chr13	100635250	21	T	T	TP	hg19
chr8	10591937	39	N	N	TN	hg19
chr2	176944026	31	N	N	TN	hg19
chr21	38066585	2	N	N	TN	hg19
chr14	95240342	78	T	T	TP	hg19
chr20	21494558	12	T	T	TP	hg19
chr20	37352068	51	T	T	TP	hg19
chr10	131769974	16	T	T	TP	hg19
chr9	133538573	48	N	N	TN	hg19
chr7	27211255	7	T	T	TP	hg19
chr5	122426690	73	T	T	TP	hg19
chr13	110438488	19	T	T	TP	hg19
chr17	59481810	99	N	N	TN	hg19
chr20	55203939	24	T	N	FN	hg19
chr3	32857736	98	N	N	TN	hg19
chr6	166076432	32	T	T	TP	hg19
chr17	59475240	3	N	N	TN	hg19
chr17	32907885	93	T	T	TP	hg19
chr12	130647533	76	N	N	TN	hg19
chr18	25755295	63	N	N	TN	hg19
chr20	55203308	24	N	N	TN	hg19
chr5	170742138	4	N	N	TN	hg19
chr13	100624031	22	T	T	TP	hg19
chr9	133540335	48	T	T	TP	hg19
chr15	96894672	47	N	N	TN	hg19
chr18	55097932	71	N	T	FP	hg19
chr15	96885737	47	N	N	TN	hg19
chr15	96895048	47	N	N	TN	hg19
chr15	76635979	17	N	N	TN	hg19
chr2	119603335	83	T	T	TP	hg19
chr7	156795318	37	N	N	TN	hg19
chr7	27206437	7	N	N	TN	hg19
chr7	70597354	77	N	T	FP	hg19
chr4	3768467	86	T	T	TP	hg19
chr5	170737028	4	N	N	TN	hg19
chr4	30721456	75	N	N	TN	hg19
chr9	110252987	59	N	N	TN	hg19
chr7	27206774	7	N	N	TN	hg19
chr21	38072114	2	T	T	TP	hg19
chr17	35299281	80	N	N	TN	hg19
chr5	1884713	10	T	T	TP	hg19
chr8	48650034	41	N	N	TN	hg19
chr17	8926720	81	N	N	TN	hg19
chr17	59472971	3	N	N	TN	hg19
chr15	74426893	34	N	N	TN	hg19
chr2	73143028	42	T	T	TP	hg19
chr17	59478494	3	N	N	TN	hg19
chr15	96885887	47	T	T	TP	hg19
chr7	157485170	23	N	N	TN	hg19
chr20	21493394	12	T	T	TP	hg19
chr7	1275323	1	T	T	TP	hg19
chr11	32460190	62	N	N	TN	hg19
chr9	100615088	52	N	N	TN	hg19
chr7	157486809	23	N	T	FP	hg19
chr9	79636935	79	T	T	TP	hg19
chr17	8926457	81	T	T	TP	hg19
chr5	1880784	10	T	T	TP	hg19
chr2	287228	25	N	N	TN	hg19
chr17	59476072	3	T	T	TP	hg19
chr15	96896413	47	N	N	TN	hg19
chr18	55100240	71	T	T	TP	hg19
chr2	171574610	8	N	N	TN	hg19
chr10	131766290	16	N	N	TN	hg19
chr2	119605015	83	N	N	TN	hg19
chr21	34398307	46	T	T	TP	hg19
chr5	170743360	4	N	N	TN	hg19
chr20	37355551	51	T	T	TP	hg19
chr11	32461049	62	N	N	TN	hg19
chr2	73142727	42	N	N	TN	hg19
chr2	176947429	31	N	N	TN	hg19
chr19	30718933	94	N	N	TN	hg19
chr2	176950879	31	N	N	TN	hg19
chr20	37351722	51	T	N	FN	hg19
chr8	140715051	54	N	N	TN	hg19
chr12	111473681	67	T	T	TP	hg19
chr19	1469578	45	N	N	TN	hg19
chr5	170741986	4	T	T	TP	hg19
chr2	237077800	89	N	N	TN	hg19
chr7	155167963	88	T	T	TP	hg19
chr10	131761352	50	N	N	TN	hg19
chr14	36990460	58	T	T	TP	hg19
chr5	170736575	4	T	T	TP	hg19
chr10	119305696	69	N	N	TN	hg19
chr7	27208578	7	N	N	TN	hg19
chr3	62355025	55	T	N	FN	hg19
chr16	51185224	26	N	N	TN	hg19
chr10	8094542	96	T	T	TP	hg19
chr2	171568864	8	N	N	TN	hg19
chr7	27203742	7	N	N	TN	hg19
chr20	37355453	51	T	T	TP	hg19
chr6	1311881	28	T	T	TP	hg19
chr10	124896500	40	N	N	TN	hg19
chr4	30721483	75	N	N	TN	hg19
chr2	73143143	42	N	N	TN	hg19
chr13	112724056	53	T	T	TP	hg19
chr5	122422848	73	N	N	TN	hg19
chr7	155249597	35	N	N	TN	hg19
chr7	27210120	7	N	N	TN	hg19
chr2	171573770	8	N	N	TN	hg19
chr17	78450160	13	T	T	TP	hg19
chr7	156801940	37	N	N	TN	hg19
chr2	119605802	83	T	T	TP	hg19
chr10	134597444	0	N	N	TN	hg19
chr9	129378059	72	N	N	TN	hg19
chr16	89005687	68	N	N	TN	hg19
chr17	35298865	80	N	N	TN	hg19
chr6	137242637	85	T	T	TP	hg19
chr17	32906436	93	N	N	TN	hg19
chr10	131764164	50	N	N	TN	hg19
chr16	49313657	44	N	N	TN	hg19
chr2	5833579	64	T	T	TP	hg19
chr18	19750562	57	T	T	TP	hg19
chr2	176948098	31	N	N	TN	hg19
chr20	61807925	60	T	T	TP	hg19
chr3	138663310	49	T	T	TP	hg19
chr6	1312349	28	N	N	TN	hg19
chr8	10591796	39	T	N	FN	hg19
chr7	155249536	35	N	N	TN	hg19
chr16	49316629	44	N	N	TN	hg19
chr15	68122458	27	T	T	TP	hg19
chr16	89005926	68	N	N	TN	hg19
chr9	100614033	52	N	N	TN	hg19
chr13	100635502	21	N	T	FP	hg19
chr6	166077133	32	T	T	TP	hg19
chr2	171568867	8	N	N	TN	hg19
chr19	1469560	45	T	T	TP	hg19
chr15	74425480	34	T	T	TP	hg19
chr14	95236101	78	N	N	TN	hg19
chr14	95239702	78	T	N	FN	hg19
chr10	135044126	97	N	N	TN	hg19
chr7	1272777	1	T	T	TP	hg19
chr7	49813501	61	T	T	TP	hg19
chr7	157481349	23	N	N	TN	hg19
chr7	155167095	88	T	T	TP	hg19
chr2	237075654	89	N	N	TN	hg19
chr7	1270406	1	N	N	TN	hg19
chr17	79369560	20	N	N	TN	hg19
chr5	2750079	14	N	N	TN	hg19
chr10	119301806	69	T	T	TP	hg19
chr7	70596428	77	T	T	TP	hg19
chr20	21493355	12	N	N	TN	hg19
chr22	45404417	66	T	T	TP	hg19
chr7	155251111	35	T	T	TP	hg19
chr7	1269060	1	T	T	TP	hg19
chr1	2985557	9	N	N	TN	hg19
chr16	51190359	26	T	N	FN	hg19
chr2	119606111	83	T	T	TP	hg19
chr10	124893378	40	N	N	TN	hg19
chr13	53420056	43	N	N	TN	hg19
chr5	170744146	4	N	T	FP	hg19
chr18	19748184	57	N	T	FP	hg19
chr7	155249632	35	N	N	TN	hg19
chr15	96898150	47	T	T	TP	hg19
chr7	155166478	88	N	N	TN	hg19
chr3	62357498	55	N	N	TN	hg19
chr18	55104819	71	N	N	TN	hg19
chr9	129375173	72	T	T	TP	hg19
chr18	55101942	71	N	N	TN	hg19
chr2	73145184	42	T	T	TP	hg19
chr21	34397133	46	T	T	TP	hg19
chr7	155250864	35	N	N	TN	hg19
chr12	130646896	76	N	N	TN	hg19
chr20	55205218	24	T	T	TP	hg19
chr5	122423429	73	N	N	TN	hg19
chr2	119607317	83	T	T	TP	hg19
chr7	155249344	35	T	T	TP	hg19
chr14	95234186	78	N	N	TN	hg19
chr5	170742058	4	N	N	TN	hg19
chr9	110252746	59	T	T	TP	hg19
chr2	236578713	84	N	N	TN	hg19
chr15	74426165	34	N	N	TN	hg19
chr18	76737080	15	N	N	TN	hg19
chr16	49315631	44	T	T	TP	hg19
chr8	10590394	39	T	T	TP	hg19
chr3	123167244	65	N	N	TN	hg19
chr2	119602487	83	N	T	FP	hg19
chr14	36990110	58	N	N	TN	hg19
chr20	55203200	24	N	N	TN	hg19
chr17	35300791	80	N	N	TN	hg19
chr6	1314259	28	N	N	TN	hg19
chr1	2987865	9	N	N	TN	hg19
chr2	200322277	18	N	N	TN	hg19
chr8	10591795	39	N	T	FP	hg19
chr9	112986	87	N	N	TN	hg19
chr7	157488442	23	N	N	TN	hg19
chr7	156796953	37	T	T	TP	hg19
chr5	122425292	73	T	T	TP	hg19
chr4	1398151	5	N	N	TN	hg19
chr7	1277484	1	T	T	TP	hg19
chr16	54965124	11	T	T	TP	hg19
chr5	170743863	4	N	N	TN	hg19
chr20	37356292	51	N	N	TN	hg19
chr2	176947620	31	N	N	TN	hg19
chr10	28033443	33	N	N	TN	hg19
chr5	2752358	14	T	N	FN	hg19
chr18	55099516	71	N	N	TN	hg19
chr15	74424831	34	N	N	TN	hg19
chr18	76737372	15	T	T	TP	hg19
chr15	96884848	47	N	N	TN	hg19
chr15	76630201	17	T	N	FN	hg19
chr3	62353825	55	N	N	TN	hg19
chr10	50821431	90	T	T	TP	hg19
chr2	236579324	84	N	N	TN	hg19
chr7	155166509	88	T	T	TP	hg19
chr14	95237295	78	T	N	FN	hg19
chr4	1396876	5	T	T	TP	hg19
chr1	2987577	9	T	T	TP	hg19
chr16	49316399	44	N	N	TN	hg19
chr20	61807974	60	N	N	TN	hg19
chr20	55204182	24	T	T	TP	hg19
chr2	176946611	31	N	N	TN	hg19
chr7	155167556	88	T	T	TP	hg19
chr3	62353880	55	N	N	TN	hg19
chr12	130648155	76	T	T	TP	hg19
chr16	51188839	26	T	N	FN	hg19
chr10	134600272	0	N	N	TN	hg19
chr10	28032775	33	N	N	TN	hg19
chr14	36990236	58	N	N	TN	hg19
chr7	27205615	7	N	N	TN	hg19
chr13	100635627	21	N	N	TN	hg19
chr2	73145609	42	T	T	TP	hg19
chr10	134601896	0	T	T	TP	hg19
chr15	68121433	27	N	N	TN	hg19
chr16	54962698	11	T	T	TP	hg19
chr3	138664044	49	T	T	TP	hg19
chr3	62358395	55	T	N	FN	hg19
chr16	54322324	6	N	N	TN	hg19
chr21	38074235	2	T	T	TP	hg19
chr14	95234160	78	T	T	TP	hg19
chr13	53421392	43	T	T	TP	hg19
chr2	73143694	42	T	T	TP	hg19
chr7	155168597	88	N	T	FP	hg19
chr14	36991331	58	N	N	TN	hg19
chr9	112457	87	T	T	TP	hg19
chr4	1398022	5	T	T	TP	hg19
chr8	140716807	54	T	N	FN	hg19
chr7	155168495	88	N	N	TN	hg19
chr17	35298522	80	N	T	FP	hg19
chr10	50816770	90	T	T	TP	hg19
chr17	59474381	3	T	T	TP	hg19
chr12	111473889	67	T	T	TP	hg19
chr4	1397980	5	T	T	TP	hg19
chr16	49313123	44	N	N	TN	hg19
chr2	233351873	70	N	N	TN	hg19
chr2	105473180	56	T	T	TP	hg19
chr5	2749904	14	N	N	TN	hg19
chr2	176946343	31	N	N	TN	hg19
chr7	156796962	37	N	N	TN	hg19
chr7	157490258	23	T	T	TP	hg19
chr9	115553	87	N	T	FP	hg19
chr5	1886171	10	N	N	TN	hg19
chr10	50817137	90	N	N	TN	hg19
chr9	100614855	52	N	N	TN	hg19
chr9	79637334	79	N	N	TN	hg19
chr7	156801570	37	N	N	TN	hg19
chr4	1400598	5	N	N	TN	hg19
chr5	170739441	4	T	T	TP	hg19
chr9	79633411	79	T	T	TP	hg19
chr6	166073938	32	T	T	TP	hg19
chr7	1275789	1	T	T	TP	hg19
chr20	37353391	51	N	N	TN	hg19
chr20	37356806	51	T	T	TP	hg19
chr6	137242858	85	T	T	TP	hg19
chr8	10587032	39	N	N	TN	hg19
chr9	79634109	79	N	N	TN	hg19
chr6	137242155	85	N	N	TN	hg19
chr13	100636661	21	N	N	TN	hg19
chr13	112724157	53	N	N	TN	hg19
chr3	62357865	55	N	N	TN	hg19
chr7	70597330	77	N	N	TN	hg19
chr13	100636017	21	T	T	TP	hg19
chr2	171574865	8	T	T	TP	hg19
chr9	100613422	52	N	N	TN	hg19
chr4	1400924	5	N	N	TN	hg19
chr2	171569069	8	N	N	TN	hg19
chr3	138665970	49	T	T	TP	hg19
chr6	137241657	85	N	N	TN	hg19
chr9	133540092	48	T	T	TP	hg19
chr20	37356989	51	T	T	TP	hg19
chr16	54322578	6	N	N	TN	hg19
chr10	50816822	90	N	N	TN	hg19
chr21	38068495	2	N	N	TN	hg19
chr9	114726	87	N	N	TN	hg19
chr5	122423732	73	N	N	TN	hg19
chr21	38068457	2	T	T	TP	hg19
chr5	122425720	73	N	N	TN	hg19
chr9	112814	87	N	N	TN	hg19
chr16	89005305	68	T	T	TP	hg19
chr10	119304289	69	N	N	TN	hg19
chr4	30720623	75	T	N	FN	hg19
chr17	35297314	80	N	N	TN	hg19
chr12	130646924	76	N	N	TN	hg19
chr20	37355429	51	N	N	TN	hg19
chr2	105469896	56	N	N	TN	hg19
chr6	166075541	32	T	T	TP	hg19
chr8	48649755	41	N	N	TN	hg19
chr10	8092701	96	T	T	TP	hg19
chr9	79635495	79	N	N	TN	hg19
chr7	20825097	92	T	T	TP	hg19
chr7	155252579	35	N	N	TN	hg19
chr10	124897938	40	T	T	TP	hg19
chr10	28032758	33	N	N	TN	hg19
chr13	112723708	53	T	T	TP	hg19
chr15	96888558	47	N	N	TN	hg19
chr10	134598715	0	T	T	TP	hg19
chr16	89007545	68	T	T	TP	hg19
chr4	1399800	5	N	N	TN	hg19
chr14	95233983	78	T	T	TP	hg19
chr14	95237458	78	N	N	TN	hg19
chr5	170736342	4	N	N	TN	hg19
chr7	20824400	92	N	N	TN	hg19
chr20	21486804	12	T	T	TP	hg19
chr8	140714708	54	T	T	TP	hg19
chr13	100620724	22	N	N	TN	hg19
chr15	74424915	34	N	N	TN	hg19
chr10	119304750	69	T	T	TP	hg19
chr4	30723413	75	N	N	TN	hg19
chr13	53421104	43	T	T	TP	hg19
chr15	68118547	27	T	T	TP	hg19
chr9	110252771	59	N	N	TN	hg19
chr20	55203518	24	N	N	TN	hg19
chr18	19748270	57	N	N	TN	hg19
chr8	48649628	41	N	N	TN	hg19
chr17	35298592	80	T	T	TP	hg19
chr9	100617331	52	T	T	TP	hg19
chr18	55103453	71	T	T	TP	hg19
chr11	32460509	62	N	N	TN	hg19
chr15	76633466	17	N	N	TN	hg19
chr2	176944780	31	N	N	TN	hg19
chr11	32458375	62	N	N	TN	hg19
chr20	37355139	51	N	N	TN	hg19
chr2	5833685	64	T	T	TP	hg19
chr18	76741735	15	N	T	FP	hg19
chr9	133539158	48	N	N	TN	hg19
chr12	111473869	67	N	N	TN	hg19
chr13	112722402	53	N	N	TN	hg19
chr2	237078144	89	N	N	TN	hg19
chr16	89006562	68	T	T	TP	hg19
chr7	157481344	23	N	N	TN	hg19
chr8	689008	30	N	N	TN	hg19
chr17	59481011	99	T	T	TP	hg19
chr7	27208503	7	T	T	TP	hg19
chr7	157485989	23	N	N	TN	hg19
chr13	100634814	21	T	T	TP	hg19
chr3	123167020	65	T	T	TP	hg19
chr2	233351311	70	N	N	TN	hg19
chr7	155249909	35	N	N	TN	hg19
chr16	54322887	6	N	N	TN	hg19
chr9	79636750	79	N	N	TN	hg19
chr18	55101035	71	N	N	TN	hg19
chr3	62355408	55	T	T	TP	hg19
chr13	110437020	19	N	N	TN	hg19
chr2	200323911	18	N	N	TN	hg19
chr18	76741922	15	N	N	TN	hg19
chr11	32460951	62	T	N	FN	hg19
chr2	200321097	18	N	N	TN	hg19
chr18	55101643	71	T	T	TP	hg19
chr11	2158823	38	N	N	TN	hg19
chr8	689330	30	T	T	TP	hg19
chr21	34398332	46	N	N	TN	hg19
chr7	1275068	1	N	N	TN	hg19
chr11	32457095	62	N	N	TN	hg19
chr16	49316099	44	N	N	TN	hg19
chr12	111472143	67	T	T	TP	hg19
chr15	96893733	47	T	T	TP	hg19
chr2	171574035	8	T	N	FN	hg19
chr19	34114218	82	N	N	TN	hg19
chr21	38068931	2	N	N	TN	hg19
chr15	68118732	27	N	N	TN	hg19
chr18	76736892	15	N	N	TN	hg19
chr20	55202011	24	T	T	TP	hg19
chr5	122424480	73	N	N	TN	hg19
chr2	176947426	31	N	N	TN	hg19
chr4	3768829	86	N	N	TN	hg19
chr13	100636790	21	N	N	TN	hg19
chr15	96885773	47	T	T	TP	hg19
chr14	36992294	58	N	N	TN	hg19
chr13	112722309	53	N	N	TN	hg19
chr3	62358306	55	T	T	TP	hg19
chr9	112706	87	T	T	TP	hg19
chr6	166074756	32	N	N	TN	hg19
chr2	5831529	64	T	T	TP	hg19
chr14	95239613	78	N	N	TN	hg19
chr17	79368105	20	N	N	TN	hg19
chr6	166075788	32	N	N	TN	hg19
chr6	1391069	74	T	T	TP	hg19
chr2	119604238	83	N	N	TN	hg19
chr12	111471284	67	N	N	TN	hg19
chr15	96898367	47	N	N	TN	hg19
chr17	35301066	80	T	T	TP	hg19
chr9	100617880	52	N	N	TN	hg19
chr10	28035757	33	N	N	TN	hg19
chr4	30724617	75	T	T	TP	hg19
chr2	176948354	31	N	N	TN	hg19
chr14	36989272	58	T	T	TP	hg19
chr5	122424507	73	N	N	TN	hg19
chr17	35299911	80	T	T	TP	hg19
chr6	137242520	85	T	T	TP	hg19
chr15	96893721	47	T	N	FN	hg19
chr15	68119211	27	N	N	TN	hg19
chr9	110253128	59	N	N	TN	hg19
chr12	111471186	67	T	T	TP	hg19
chr11	32458098	62	N	N	TN	hg19
chr17	78450664	13	N	N	TN	hg19
chr3	62360520	55	N	N	TN	hg19
chr10	119305111	69	T	T	TP	hg19
chr9	114441	87	T	T	TP	hg19
chr7	157490254	23	T	T	TP	hg19
chr10	119306573	69	N	N	TN	hg19
chr15	96897791	47	N	N	TN	hg19
chr21	38067009	2	T	T	TP	hg19
chr2	5832440	64	N	N	TN	hg19
chr18	76740310	15	T	T	TP	hg19
chr10	131765526	16	N	N	TN	hg19
chr2	176943379	31	T	T	TP	hg19
chr15	96893554	47	N	N	TN	hg19
chr15	76631648	17	T	T	TP	hg19
chr15	76630541	17	N	N	TN	hg19
chr5	170738741	4	T	T	TP	hg19
chr17	35296281	80	N	N	TN	hg19
chr9	79636428	79	N	N	TN	hg19
chr7	27207911	7	N	N	TN	hg19
chr3	62356357	55	T	T	TP	hg19
chr7	20825947	92	N	N	TN	hg19
chr17	79367801	20	N	N	TN	hg19
chr16	54964918	11	T	T	TP	hg19
chr17	59473362	3	T	T	TP	hg19
chr10	50816892	90	N	N	TN	hg19
chr15	76633037	17	N	N	TN	hg19
chr21	38067792	2	N	N	TN	hg19
chr10	134599192	0	T	T	TP	hg19
chr2	176946327	31	N	N	TN	hg19
chr6	1313335	28	T	T	TP	hg19
chr5	2749300	14	N	N	TN	hg19
chr7	27210324	7	T	T	TP	hg19
chr8	140716729	54	N	N	TN	hg19
chr13	110437188	19	N	N	TN	hg19
chr5	2750277	14	T	N	FN	hg19
chr10	134599782	0	N	N	TN	hg19
chr10	28035467	33	T	N	FN	hg19
chr21	38066377	2	N	N	TN	hg19
chr22	45404907	66	N	N	TN	hg19
chr3	32858769	98	T	T	TP	hg19
chr16	54325144	6	N	N	TN	hg19
chr15	96894536	47	N	N	TN	hg19
chr17	59474870	3	T	T	TP	hg19
chr17	79367953	20	N	N	TN	hg19
chr5	2750893	14	T	T	TP	hg19
chr7	155252365	35	T	T	TP	hg19
chr17	32906295	93	N	N	TN	hg19
chr2	236578393	84	T	T	TP	hg19
chr16	54965865	11	N	N	TN	hg19
chr15	74424994	34	T	T	TP	hg19
chr15	68118198	27	N	N	TN	hg19
chr16	51188838	26	N	N	TN	hg19
chr6	166074256	32	T	T	TP	hg19
chr17	32908149	93	N	N	TN	hg19
chr11	32456577	62	N	N	TN	hg19
chr4	1398841	5	N	N	TN	hg19
chr5	1885409	10	T	T	TP	hg19
chr20	37354436	51	N	N	TN	hg19
chr2	233350860	70	N	N	TN	hg19
chr9	79636167	79	N	N	TN	hg19
chr2	176944189	31	N	N	TN	hg19
chr18	25755356	63	N	N	TN	hg19
chr5	122425396	73	N	N	TN	hg19
chr13	53420688	43	N	N	TN	hg19
chr7	157481241	23	T	T	TP	hg19
chr7	155165787	88	N	N	TN	hg19
chr12	130646386	76	N	N	TN	hg19
chr16	54965732	11	T	T	TP	hg19
chr18	55101043	71	T	N	FN	hg19
chr16	54962978	11	T	T	TP	hg19
chr12	130647934	76	N	N	TN	hg19
chr15	74425308	34	N	N	TN	hg19
chr17	59475278	3	N	N	TN	hg19
chr20	55201562	24	N	N	TN	hg19
chr14	95238004	78	N	N	TN	hg19
chr7	27206824	7	N	N	TN	hg19
chr4	1397154	5	T	T	TP	hg19
chr10	131763935	50	T	T	TP	hg19
chr21	34400846	46	N	N	TN	hg19
chr16	54318569	6	T	T	TP	hg19
chr18	25756778	63	T	T	TP	hg19
chr6	1314045	28	N	N	TN	hg19
chr2	200321426	18	T	T	TP	hg19
chr6	137243200	85	N	N	TN	hg19
chr16	89007576	68	T	T	TP	hg19
chr13	53421594	43	T	T	TP	hg19
chr5	122425872	73	T	T	TP	hg19
chr4	1396524	5	T	T	TP	hg19
chr15	68118084	27	N	N	TN	hg19
chr17	59481419	99	T	T	TP	hg19
chr15	96890369	47	T	T	TP	hg19
chr2	176943241	31	T	T	TP	hg19
chr2	233352667	70	T	T	TP	hg19
chr8	48651523	41	N	N	TN	hg19
chr5	1885954	10	T	T	TP	hg19
chr10	28031880	33	N	N	TN	hg19
chr15	96895795	47	T	N	FN	hg19
chr10	28035473	33	N	N	TN	hg19
chr17	35298221	80	N	N	TN	hg19
chr10	50819145	90	T	T	TP	hg19
chr13	53422420	43	N	N	TN	hg19
chr10	135044928	97	N	N	TN	hg19
chr2	105469662	56	T	T	TP	hg19
chr18	19749741	57	N	N	TN	hg19
chr2	233352378	70	N	N	TN	hg19
chr10	119303398	69	T	T	TP	hg19
chr5	1881882	10	N	N	TN	hg19
chr2	237075213	89	T	N	FN	hg19
chr10	131766925	16	N	N	TN	hg19
chr10	8092085	96	T	T	TP	hg19
chr17	78450809	13	T	T	TP	hg19
chr14	36991742	58	T	T	TP	hg19
chr2	200324428	18	T	T	TP	hg19
chr16	49313936	44	N	N	TN	hg19
chr7	27206494	7	N	N	TN	hg19
chr7	27202309	7	T	T	TP	hg19
chr9	139741370	95	N	N	TN	hg19
chr7	157486855	23	T	T	TP	hg19
chr15	96894011	47	N	N	TN	hg19
chr21	34397973	46	N	N	TN	hg19
chr7	27208825	7	T	T	TP	hg19
chr2	5831016	64	N	N	TN	hg19
chr7	27211285	7	T	T	TP	hg19
chr7	49814065	61	N	N	TN	hg19
chr17	32907924	93	N	N	TN	hg19
chr10	28034994	33	N	N	TN	hg19
chr14	95237022	78	T	T	TP	hg19
chr2	237078222	89	N	N	TN	hg19
chr20	21496663	12	T	T	TP	hg19
chr18	76736930	15	N	N	TN	hg19
chr4	30721468	75	N	N	TN	hg19
chr18	55104391	71	T	T	TP	hg19
chr13	112721316	53	T	T	TP	hg19
chr10	50817662	90	T	T	TP	hg19
chr1	2986503	9	T	T	TP	hg19
chr16	54321361	6	N	N	TN	hg19
chr15	96890516	47	T	N	FN	hg19
chr2	287526	25	T	T	TP	hg19
chr9	139741546	95	N	N	TN	hg19
chr6	137243824	85	T	T	TP	hg19
chr5	170744207	4	N	N	TN	hg19
chr16	89005697	68	T	N	FN	hg19
chr2	176950485	31	T	T	TP	hg19
chr3	62355577	55	N	T	FP	hg19
chr7	156798918	37	N	N	TN	hg19
chr13	53421593	43	N	N	TN	hg19
chr7	27211109	7	N	N	TN	hg19
chr3	32859975	98	T	T	TP	hg19
chr10	50818666	90	N	N	TN	hg19
chr16	51189987	26	N	N	TN	hg19
chr2	237077781	89	N	N	TN	hg19
chr6	1312900	28	T	T	TP	hg19
chr16	54320790	6	T	T	TP	hg19
chr4	1397460	5	T	T	TP	hg19
chr7	49815658	61	T	T	TP	hg19
chr18	55101343	71	T	T	TP	hg19
chr2	237076416	89	N	N	TN	hg19
chr5	2752691	14	T	N	FN	hg19
chr1	2987248	9	T	T	TP	hg19
chr15	96890561	47	N	N	TN	hg19
chr1	2986389	9	T	T	TP	hg19
chr7	193095	29	N	N	TN	hg19
chr16	89007268	68	N	N	TN	hg19
chr9	139741574	95	T	T	TP	hg19
chr17	59473463	3	T	T	TP	hg19
chr13	112721661	53	T	T	TP	hg19
chr16	54967713	11	N	N	TN	hg19
chr7	20824003	92	T	T	TP	hg19
chr14	95233924	78	T	T	TP	hg19
chr3	62359568	55	N	N	TN	hg19
chr2	176947940	31	N	N	TN	hg19
chr19	31842674	36	N	N	TN	hg19
chr20	37353415	51	T	T	TP	hg19
chr5	122422783	73	N	N	TN	hg19
chr10	134601660	0	N	N	TN	hg19
chr8	688817	30	T	T	TP	hg19
chr6	1311709	28	N	N	TN	hg19
chr7	157481759	23	T	T	TP	hg19
chr7	157491364	23	T	T	TP	hg19
chr2	171570221	8	N	N	TN	hg19
chr20	37354908	51	N	N	TN	hg19
chr15	96891440	47	N	N	TN	hg19
chr7	1270103	1	N	N	TN	hg19
chr6	1314252	28	T	T	TP	hg19
chr6	1312261	28	T	T	TP	hg19
chr15	76630106	17	N	N	TN	hg19
chr13	53420437	43	T	N	FN	hg19
chr7	157483863	23	T	N	FN	hg19
chr10	135044527	97	T	T	TP	hg19
chr18	76741975	15	N	N	TN	hg19
chr20	61809134	60	T	T	TP	hg19
chr8	140714835	54	N	N	TN	hg19
chr16	49315583	44	T	T	TP	hg19
chr15	74426063	34	T	N	FN	hg19
chr18	76741577	15	N	N	TN	hg19
chr17	8926212	81	N	N	TN	hg19
chr21	38064689	2	N	N	TN	hg19
chr12	130648344	76	N	N	TN	hg19
chr21	38067087	2	N	N	TN	hg19
chr2	5833133	64	T	T	TP	hg19
chr3	138663749	49	N	N	TN	hg19
chr2	200323152	18	N	N	TN	hg19
chr9	139738867	95	T	T	TP	hg19
chr7	27205745	7	T	T	TP	hg19
chr7	156797962	37	N	N	TN	hg19
chr10	134600849	0	N	N	TN	hg19
chr15	74425137	34	N	N	TN	hg19
chr18	55099448	71	N	N	TN	hg19
chr17	32908379	93	T	N	FN	hg19
chr20	21492677	12	T	T	TP	hg19
chr5	122423668	73	N	T	FP	hg19
chr3	32858139	98	N	N	TN	hg19
chr13	112723735	53	T	T	TP	hg19
chr9	113833	87	N	N	TN	hg19
chr17	79369198	20	N	N	TN	hg19
chr2	105472311	56	T	T	TP	hg19
chr10	50819504	90	N	N	TN	hg19
chr13	53420603	43	N	N	TN	hg19
chr21	38065117	2	N	N	TN	hg19
chr10	50820875	90	T	T	TP	hg19
chr14	95234833	78	N	N	TN	hg19
chr18	55098887	71	T	T	TP	hg19
chr7	49814371	61	N	N	TN	hg19
chr10	124893082	40	N	N	TN	hg19
chr7	1272319	1	N	N	TN	hg19
chr7	192184	29	N	N	TN	hg19
chr5	1886739	10	T	T	TP	hg19
chr8	686855	30	T	T	TP	hg19
chr2	176947194	31	N	N	TN	hg19
chr10	119303042	69	N	N	TN	hg19
chr15	96898604	47	N	N	TN	hg19
chr2	237076621	89	N	N	TN	hg19
chr10	131762253	50	T	T	TP	hg19
chr9	113619	87	N	N	TN	hg19
chr13	110437225	19	T	T	TP	hg19
chr9	133540229	48	T	T	TP	hg19
chr6	166076867	32	N	N	TN	hg19
chr10	131771298	16	T	T	TP	hg19
chr11	32457598	62	T	T	TP	hg19
chr14	95239741	78	N	N	TN	hg19
chr10	124893509	40	N	N	TN	hg19
chr10	134599922	0	N	N	TN	hg19
chr7	70596295	77	N	N	TN	hg19
chr9	139739736	95	T	N	FN	hg19
chr15	96894409	47	N	N	TN	hg19
chr10	134599680	0	N	N	TN	hg19
chr4	30724664	75	T	T	TP	hg19
chr17	79367227	20	N	N	TN	hg19
chr16	54324754	6	N	N	TN	hg19
chr5	1887565	10	N	N	TN	hg19
chr20	21487769	12	T	T	TP	hg19
chr20	21488297	12	N	N	TN	hg19
chr3	32860405	98	N	N	TN	hg19
chr10	8091586	96	N	N	TN	hg19
chr20	55200756	24	N	N	TN	hg19
chr15	68119807	27	T	T	TP	hg19
chr4	3768797	86	N	N	TN	hg19
chr13	110438133	19	N	N	TN	hg19
chr2	105472900	56	T	T	TP	hg19
chr20	21491917	12	T	T	TP	hg19
chr7	155249915	35	N	N	TN	hg19
chr7	155249444	35	N	N	TN	hg19
chr3	123168302	65	T	T	TP	hg19
chr9	100613732	52	T	N	FN	hg19
chr9	112528	87	N	N	TN	hg19
chr10	131763812	50	N	N	TN	hg19
chr2	171568850	8	N	N	TN	hg19
chr7	157481609	23	N	N	TN	hg19
chr9	129375763	72	N	N	TN	hg19
chr19	1467818	45	T	T	TP	hg19
chr18	76737115	15	N	N	TN	hg19
chr10	8094653	96	T	N	FN	hg19
chr2	288633	25	T	T	TP	hg19
chr18	25758128	63	N	N	TN	hg19
chr2	105472793	56	T	T	TP	hg19
chr5	1887348	10	N	N	TN	hg19
chr15	76632682	17	T	N	FN	hg19
chr2	171573729	8	N	N	TN	hg19
chr15	68122562	27	N	N	TN	hg19
chr18	25756075	63	N	N	TN	hg19
chr20	55201997	24	N	N	TN	hg19
chr8	10591000	39	N	N	TN	hg19
chr7	20823531	92	N	N	TN	hg19
chr7	156797848	37	T	T	TP	hg19
chr7	155168141	88	N	N	TN	hg19
chr14	95239149	78	T	T	TP	hg19
chr5	170737747	4	T	T	TP	hg19
chr13	112723653	53	T	N	FN	hg19
chr20	21487346	12	N	N	TN	hg19
chr9	115597	87	T	T	TP	hg19
chr2	290306	25	N	N	TN	hg19
chr8	686971	30	N	N	TN	hg19
chr5	122424636	73	N	N	TN	hg19
chr10	50821087	90	T	T	TP	hg19
chr10	124893262	40	N	N	TN	hg19
chr15	68121641	27	N	N	TN	hg19
chr18	76737392	15	T	T	TP	hg19
chr14	95237923	78	N	N	TN	hg19
chr17	79367950	20	N	N	TN	hg19
chr7	155249640	35	N	N	TN	hg19
chr7	1277361	1	N	N	TN	hg19
chr7	155249461	35	N	N	TN	hg19
chr10	119301960	69	T	T	TP	hg19
chr14	36992073	58	N	N	TN	hg19
chr11	69631752	91	T	T	TP	hg19
chr7	27210058	7	N	N	TN	hg19
chr10	119306603	69	N	N	TN	hg19
chr10	131768539	16	T	N	FN	hg19
chr9	79634630	79	N	N	TN	hg19
chr3	62356133	55	N	N	TN	hg19
chr5	170742478	4	N	N	TN	hg19
chr18	55104155	71	N	N	TN	hg19
chr21	34399811	46	T	T	TP	hg19
chr17	59481977	99	N	N	TN	hg19
chr17	59479111	3	N	N	TN	hg19
chr2	288177	25	T	T	TP	hg19
chr2	290147	25	N	T	FP	hg19
chr7	157489445	23	T	T	TP	hg19
chr15	96895250	47	N	N	TN	hg19
chr6	1313927	28	T	T	TP	hg19
chr7	27206269	7	N	N	TN	hg19
chr7	20823972	92	N	N	TN	hg19
chr9	110251953	59	T	T	TP	hg19
chr9	129377084	72	N	N	TN	hg19
chr5	170742521	4	N	N	TN	hg19
chr2	200324187	18	T	T	TP	hg19
chr2	287608	25	T	T	TP	hg19
chr20	37357920	51	N	N	TN	hg19
chr5	2748620	14	N	N	TN	hg19
chr8	688733	30	T	N	FN	hg19
chr16	54319812	6	T	T	TP	hg19
chr2	200323165	18	T	T	TP	hg19
chr7	27204441	7	N	N	TN	hg19
chr14	36990094	58	T	T	TP	hg19
chr15	96898069	47	N	T	FP	hg19
chr13	100621854	22	N	N	TN	hg19
chr5	170736051	4	T	T	TP	hg19
chr19	30718591	94	N	N	TN	hg19
chr9	79633684	79	T	T	TP	hg19
chr6	1312843	28	N	N	TN	hg19
chr8	10592063	39	T	N	FN	hg19
chr17	78450071	13	T	T	TP	hg19
chr18	55104942	71	T	T	TP	hg19
chr17	59478575	3	N	N	TN	hg19
chr10	124894014	40	N	N	TN	hg19
chr17	8925450	81	T	N	FN	hg19
chr17	32906571	93	N	N	TN	hg19
chr7	157486204	23	N	N	TN	hg19
chr9	79636959	79	T	N	FN	hg19
chr18	55101624	71	N	N	TN	hg19
chr5	2751561	14	T	T	TP	hg19
chr9	79636263	79	T	T	TP	hg19
chr21	38064480	2	N	N	TN	hg19
chr13	100622307	22	N	N	TN	hg19
chr17	78449231	13	N	N	TN	hg19
chr2	171571176	8	T	N	FN	hg19
chr15	76634166	17	T	N	FN	hg19
chr10	119301107	69	T	N	FN	hg19
chr13	100623477	22	T	T	TP	hg19
chr13	100620377	22	N	N	TN	hg19
chr7	27209486	7	T	T	TP	hg19
chr21	34401152	46	N	N	TN	hg19
chr20	37356807	51	T	T	TP	hg19
chr21	34399242	46	T	T	TP	hg19
chr14	95237990	78	T	T	TP	hg19
chr7	49815399	61	T	T	TP	hg19
chr21	34396764	46	N	N	TN	hg19
chr2	171570787	8	T	T	TP	hg19
chr9	115039	87	N	N	TN	hg19
chr18	76738178	15	N	N	TN	hg19
chr3	123167699	65	T	T	TP	hg19
chr18	55101155	71	N	N	TN	hg19
chr7	49812711	61	T	N	FN	hg19
chr18	55101915	71	N	N	TN	hg19
chr15	68117145	27	T	T	TP	hg19
chr2	176943572	31	T	T	TP	hg19
chr15	96898181	47	N	N	TN	hg19
chr7	70597767	77	T	T	TP	hg19
chr18	55101720	71	N	N	TN	hg19
chr2	288089	25	N	N	TN	hg19
chr7	49813419	61	T	T	TP	hg19
chr7	1276815	1	N	N	TN	hg19
chr2	233350538	70	T	T	TP	hg19
chr9	139741312	95	N	N	TN	hg19
chr2	200324232	18	N	N	TN	hg19
chr13	100635486	21	N	N	TN	hg19
chr20	55202888	24	T	T	TP	hg19
chr7	157488395	23	N	N	TN	hg19
chr18	19748515	57	T	N	FN	hg19
chr7	27206081	7	N	N	TN	hg19
chr7	49815322	61	N	N	TN	hg19
chr6	137241907	85	N	N	TN	hg19
chr20	21492945	12	N	N	TN	hg19
chr17	35296330	80	N	N	TN	hg19
chr9	110250295	59	T	T	TP	hg19
chr15	68120532	27	N	N	TN	hg19
chr7	1276757	1	T	T	TP	hg19
chr15	96894759	47	N	N	TN	hg19
chr20	61808276	60	N	N	TN	hg19
chr17	59476768	3	T	T	TP	hg19
chr13	100623819	22	N	T	FP	hg19
chr10	28035859	33	N	N	TN	hg19
chr17	78449857	13	N	N	TN	hg19
chr19	1467906	45	T	T	TP	hg19
chr5	170739544	4	N	N	TN	hg19
chr6	1313098	28	T	T	TP	hg19
chr10	8094301	96	N	N	TN	hg19
chr7	1274762	1	N	N	TN	hg19
chr5	170740358	4	N	N	TN	hg19
chr2	176947950	31	N	N	TN	hg19
chr2	176944209	31	N	N	TN	hg19
chr2	289487	25	N	N	TN	hg19
chr22	45404886	66	N	N	TN	hg19
chr18	76738571	15	N	N	TN	hg19
chr7	20827242	92	N	N	TN	hg19
chr4	30721322	75	N	N	TN	hg19
chr7	155164524	88	N	N	TN	hg19
chr2	176949927	31	N	N	TN	hg19
chr10	28033555	33	N	N	TN	hg19
chr10	131767384	16	N	N	TN	hg19
chr18	25755555	63	T	N	FN	hg19
chr10	131769067	16	N	N	TN	hg19
chr14	36991331	58	T	N	FN	hg19
chr14	36991179	58	N	N	TN	hg19
chr5	122424953	73	T	T	TP	hg19
chr11	32457135	62	T	T	TP	hg19
chr17	59478178	3	N	N	TN	hg19
chr21	34395487	46	N	N	TN	hg19
chr10	131769722	16	N	N	TN	hg19
chr21	38068644	2	N	T	FP	hg19
chr6	166076174	32	N	N	TN	hg19
chr5	170743640	4	N	N	TN	hg19
chr13	100636386	21	N	N	TN	hg19
chr18	25756831	63	N	N	TN	hg19
chr5	170735103	4	N	N	TN	hg19
chr18	55101524	71	N	N	TN	hg19
chr3	62352946	55	T	T	TP	hg19
chr19	1469364	45	N	N	TN	hg19
chr21	38066375	2	N	N	TN	hg19
chr10	28035647	33	N	N	TN	hg19
chr7	155252821	35	N	T	FP	hg19
chr9	110253168	59	N	N	TN	hg19
chr7	155250011	35	T	T	TP	hg19
chr20	37357755	51	N	N	TN	hg19
chr20	21496746	12	T	N	FN	hg19
chr13	100621426	22	N	N	TN	hg19
chr15	76631986	17	N	N	TN	hg19
chr10	124894230	40	T	T	TP	hg19
chr15	96894088	47	T	N	FN	hg19
chr4	3768760	86	N	N	TN	hg19
chr20	21492270	12	N	N	TN	hg19
chr16	54317106	6	N	N	TN	hg19
chr10	50817138	90	T	T	TP	hg19
chr9	114687	87	N	N	TN	hg19
chr16	51183836	26	T	T	TP	hg19
chr9	79636697	79	N	T	FP	hg19
chr17	32908325	93	T	T	TP	hg19
chr10	134601084	0	N	N	TN	hg19
chr16	54323874	6	N	N	TN	hg19
chr16	54967090	11	T	T	TP	hg19
chr11	2162284	38	T	T	TP	hg19
chr17	59477959	3	N	N	TN	hg19
chr9	79637807	79	N	N	TN	hg19
chr2	236579915	84	N	N	TN	hg19
chr7	27211001	7	N	N	TN	hg19
chr7	27207282	7	T	T	TP	hg19
chr12	130648024	76	T	T	TP	hg19
chr10	131768204	16	N	N	TN	hg19
chr2	233352711	70	N	N	TN	hg19
chr7	1277270	1	N	N	TN	hg19
chr9	79636065	79	T	T	TP	hg19
chr8	688907	30	N	N	TN	hg19
chr15	76630657	17	T	T	TP	hg19
chr11	69632008	91	N	N	TN	hg19
chr22	45405610	66	T	T	TP	hg19
chr21	34396589	46	N	N	TN	hg19
chr9	114745	87	T	T	TP	hg19
chr10	131761941	50	T	T	TP	hg19
chr15	96889695	47	N	N	TN	hg19
chr10	119306533	69	N	N	TN	hg19
chr5	1886313	10	N	N	TN	hg19
chr15	96890248	47	T	T	TP	hg19
chr6	166076486	32	T	T	TP	hg19
chr7	156801886	37	T	T	TP	hg19
chr2	176949004	31	N	N	TN	hg19
chr2	176943319	31	T	T	TP	hg19
chr10	28033423	33	T	T	TP	hg19
chr2	73143366	42	N	N	TN	hg19
chr10	8092754	96	T	T	TP	hg19
chr17	79368030	20	N	N	TN	hg19
chr9	100615589	52	T	T	TP	hg19
chr15	96892195	47	N	N	TN	hg19
chr7	1275478	1	T	T	TP	hg19
chr7	1269111	1	T	T	TP	hg19
chr13	53420665	43	N	N	TN	hg19
chr9	100614964	52	N	N	TN	hg19
chr20	37351831	51	T	T	TP	hg19
chr11	32459519	62	N	N	TN	hg19
chr7	156798914	37	T	N	FN	hg19
chr20	21491634	12	T	T	TP	hg19
chr5	122424319	73	N	N	TN	hg19
chr5	170742725	4	T	T	TP	hg19
chr17	79366763	20	N	N	TN	hg19
chr4	1401204	5	T	T	TP	hg19
chr5	122422210	73	T	T	TP	hg19
chr2	5834214	64	N	N	TN	hg19
chr3	62357212	55	N	N	TN	hg19
chr21	34395824	46	T	T	TP	hg19
chr11	32459005	62	N	N	TN	hg19
chr2	171573913	8	N	N	TN	hg19
chr15	96892704	47	N	N	TN	hg19
chr19	34113943	82	N	N	TN	hg19
chr15	74424840	34	N	N	TN	hg19
chr7	27206512	7	T	T	TP	hg19
chr20	21490710	12	T	T	TP	hg19
chr10	119301433	69	N	N	TN	hg19
chr5	170740738	4	N	N	TN	hg19
chr7	155164967	88	T	T	TP	hg19
chr2	171574047	8	N	N	TN	hg19
chr21	38074401	2	T	N	FN	hg19
chr19	30718402	94	T	T	TP	hg19
chr2	5830886	64	T	N	FN	hg19
chr7	1275653	1	N	N	TN	hg19
chr6	1313228	28	T	T	TP	hg19
chr21	38069761	2	N	N	TN	hg19
chr8	140716235	54	T	T	TP	hg19
chr10	131765225	16	N	N	TN	hg19
chr15	76630311	17	T	T	TP	hg19
chr10	131762357	50	T	T	TP	hg19
chr2	119605007	83	N	N	TN	hg19
chr17	35298412	80	N	N	TN	hg19
chr10	124897065	40	N	N	TN	hg19
chr4	30720846	75	T	N	FN	hg19
chr7	1275212	1	N	N	TN	hg19
chr20	21496361	12	N	N	TN	hg19
chr10	134602481	0	N	N	TN	hg19
chr10	134602111	0	N	N	TN	hg19
chr12	111474006	67	T	T	TP	hg19
chr18	55099814	71	T	T	TP	hg19
chr15	96891888	47	N	N	TN	hg19
chr10	131768890	16	T	T	TP	hg19
chr7	193102	29	T	T	TP	hg19
chr20	61809890	60	N	N	TN	hg19
chr8	140716009	54	T	T	TP	hg19
chr2	176946220	31	N	N	TN	hg19
chr22	45405730	66	T	T	TP	hg19
chr17	8926380	81	T	T	TP	hg19
chr2	171570949	8	N	N	TN	hg19
chr9	129376782	72	N	N	TN	hg19
chr17	8925474	81	T	T	TP	hg19
chr12	130646200	76	N	N	TN	hg19
chr9	79633293	79	N	N	TN	hg19
chr16	54321216	6	N	N	TN	hg19
chr8	10591235	39	N	T	FP	hg19
chr10	131767493	16	N	N	TN	hg19
chr10	131765788	16	N	N	TN	hg19
chr20	21492634	12	N	N	TN	hg19
chr2	289630	25	T	T	TP	hg19
chr10	28030465	33	N	N	TN	hg19
chr17	79368266	20	T	N	FN	hg19
chr13	110437489	19	N	N	TN	hg19
chr2	176947064	31	N	N	TN	hg19
chr20	61808604	60	T	T	TP	hg19
chr9	100616555	52	N	N	TN	hg19
chr9	112589	87	T	N	FN	hg19
chr7	20826707	92	T	T	TP	hg19
chr2	237077814	89	N	N	TN	hg19
chr10	131767971	16	N	N	TN	hg19
chr10	28032159	33	N	N	TN	hg19
chr10	131769217	16	T	T	TP	hg19
chr2	119602543	83	T	T	TP	hg19
chr17	32906380	93	N	N	TN	hg19
chr6	166078180	32	T	T	TP	hg19
chr15	96897147	47	N	N	TN	hg19
chr15	68117445	27	T	N	FN	hg19
chr21	38065551	2	N	N	TN	hg19
chr18	19748269	57	T	T	TP	hg19
chr14	36992103	58	N	N	TN	hg19
chr15	96889806	47	N	N	TN	hg19
chr8	10591646	39	N	N	TN	hg19
chr5	170743744	4	T	T	TP	hg19
chr21	38064179	2	N	N	TN	hg19
chr20	21491176	12	N	N	TN	hg19
chr9	112884	87	N	N	TN	hg19
chr15	96891757	47	N	T	FP	hg19
chr10	131767160	16	N	N	TN	hg19
chr7	20824369	92	N	N	TN	hg19
chr5	2752690	14	T	N	FN	hg19
chr7	155251852	35	N	N	TN	hg19
chr7	157490965	23	T	T	TP	hg19
chr19	34112351	82	N	N	TN	hg19
chr5	1884368	10	T	T	TP	hg19
chr7	1268961	1	N	N	TN	hg19
chr2	200321972	18	T	T	TP	hg19
chr15	76634559	17	T	N	FN	hg19
chr2	236579893	84	T	T	TP	hg19
chr9	79636349	79	N	N	TN	hg19
chr5	1885733	10	N	N	TN	hg19
chr15	68121664	27	N	N	TN	hg19
chr2	237078484	89	T	T	TP	hg19
chr20	21488498	12	T	T	TP	hg19
chr7	193708	29	T	T	TP	hg19
chr20	55204380	24	N	N	TN	hg19
chr8	48650379	41	N	N	TN	hg19
chr7	27204794	7	N	N	TN	hg19
chr13	100635505	21	N	N	TN	hg19
chr16	54324267	6	N	N	TN	hg19
chr14	95234326	78	T	T	TP	hg19
chr8	687322	30	N	N	TN	hg19
chr5	170740725	4	N	N	TN	hg19
chr8	686828	30	T	T	TP	hg19
chr10	135042908	97	N	N	TN	hg19
chr10	124896256	40	N	N	TN	hg19
chr22	45406330	66	N	N	TN	hg19
chr13	53422237	43	T	T	TP	hg19
chr2	119603542	83	T	T	TP	hg19
chr2	171572179	8	T	T	TP	hg19
chr17	8926417	81	T	T	TP	hg19
chr16	89005463	68	N	N	TN	hg19
chr10	131762061	50	T	T	TP	hg19
chr18	55099161	71	N	T	FP	hg19
chr15	96898148	47	T	T	TP	hg19
chr13	100624324	22	T	T	TP	hg19
chr10	131770517	16	N	N	TN	hg19
chr3	32860078	98	T	T	TP	hg19
chr5	170738092	4	N	N	TN	hg19
chr2	176950526	31	T	N	FN	hg19
chr13	112721637	53	N	N	TN	hg19
chr9	133536178	48	N	N	TN	hg19
chr7	27207290	7	T	N	FN	hg19
chr16	51190298	26	N	N	TN	hg19
chr13	100635478	21	N	N	TN	hg19
chr8	687736	30	N	N	TN	hg19
chr5	1886353	10	N	N	TN	hg19
chr21	34396788	46	N	N	TN	hg19
chr16	54965600	11	N	N	TN	hg19
chr18	19751982	57	T	T	TP	hg19
chr7	157486110	23	T	T	TP	hg19
chr2	119606775	83	T	T	TP	hg19
chr12	130648691	76	N	N	TN	hg19
chr7	156800813	37	T	T	TP	hg19
chr7	27202355	7	T	T	TP	hg19
chr2	5830602	64	T	N	FN	hg19
chr6	1312561	28	T	T	TP	hg19
chr21	34397749	46	N	N	TN	hg19
chr2	5833645	64	N	N	TN	hg19
chr6	166073955	32	T	T	TP	hg19
chr6	137242083	85	N	N	TN	hg19
chr20	21491994	12	T	T	TP	hg19
chr14	36991596	58	T	T	TP	hg19
chr13	53421723	43	N	N	TN	hg19
chr4	30722751	75	T	T	TP	hg19
chr9	139740962	95	T	T	TP	hg19
chr2	5834223	64	N	N	TN	hg19
chr15	68119697	27	N	N	TN	hg19
chr2	5833654	64	N	N	TN	hg19
chr21	38073180	2	T	T	TP	hg19
chr14	95236058	78	N	N	TN	hg19
chr9	114639	87	T	T	TP	hg19
chr17	59481167	99	N	N	TN	hg19
chr11	32459201	62	N	N	TN	hg19
chr9	113814	87	T	T	TP	hg19
chr2	200324079	18	N	N	TN	hg19
chr8	688433	30	T	T	TP	hg19
chr16	89005709	68	T	T	TP	hg19
chr20	21489543	12	T	T	TP	hg19
chr16	54323261	6	N	N	TN	hg19
chr14	36987897	58	T	T	TP	hg19
chr15	74423809	34	T	N	FN	hg19
chr10	131768940	16	T	T	TP	hg19
chr7	27204822	7	N	N	TN	hg19
chr13	53421228	43	N	N	TN	hg19
chr12	130648701	76	N	N	TN	hg19
chr2	237075633	89	N	N	TN	hg19
chr10	131770542	16	T	T	TP	hg19
chr21	34395663	46	T	T	TP	hg19
chr17	32908622	93	N	N	TN	hg19
chr7	27204835	7	N	N	TN	hg19
chr7	157491192	23	T	N	FN	hg19
chr2	200321418	18	N	N	TN	hg19
chr10	131766224	16	N	N	TN	hg19
chr15	74421757	34	N	N	TN	hg19
chr13	112722475	53	N	N	TN	hg19
chr15	96894199	47	N	N	TN	hg19
chr2	105472955	56	T	N	FN	hg19
chr10	131762025	50	T	T	TP	hg19
chr20	55203807	24	N	N	TN	hg19
chr2	119608055	83	N	N	TN	hg19
chr17	35298952	80	N	N	TN	hg19
chr20	21491083	12	N	N	TN	hg19
chr13	112722153	53	T	T	TP	hg19
chr3	62359395	55	N	N	TN	hg19
chr12	111471391	67	N	T	FP	hg19
chr17	32908419	93	T	T	TP	hg19
chr13	110440294	19	N	N	TN	hg19
chr7	27203569	7	N	N	TN	hg19
chr20	21492570	12	N	N	TN	hg19
chr19	31841948	36	T	N	FN	hg19
chr11	32458308	62	N	N	TN	hg19
chr21	34399691	46	N	N	TN	hg19
chr2	237078238	89	N	N	TN	hg19
chr3	123168814	65	T	T	TP	hg19
chr20	21490070	12	T	N	FN	hg19
chr10	135043802	97	N	N	TN	hg19
chr5	2749114	14	T	T	TP	hg19
chr2	176944397	31	N	N	TN	hg19
chr2	73143474	42	T	T	TP	hg19
chr21	38069357	2	N	N	TN	hg19
chr16	54325043	6	N	N	TN	hg19
chr14	36990737	58	N	N	TN	hg19
chr15	74425578	34	N	N	TN	hg19
chr21	38073532	2	N	N	TN	hg19
chr2	171574784	8	N	N	TN	hg19
chr2	176944264	31	N	N	TN	hg19
chr9	115198	87	T	T	TP	hg19
chr10	124894421	40	T	T	TP	hg19
chr5	170743105	4	N	N	TN	hg19
chr2	200323300	18	N	N	TN	hg19
chr2	290190	25	N	N	TN	hg19
chr20	37356670	51	N	N	TN	hg19
chr10	119304675	69	N	N	TN	hg19
chr18	76736786	15	T	N	FN	hg19
chr10	119305369	69	N	N	TN	hg19
chr5	2752748	14	N	N	TN	hg19
chr15	74424315	34	N	N	TN	hg19
chr18	55101335	71	N	N	TN	hg19
chr8	686836	30	N	N	TN	hg19
chr16	49313639	44	N	N	TN	hg19
chr13	53420285	43	T	T	TP	hg19
chr21	38069234	2	N	N	TN	hg19
chr2	176945753	31	N	N	TN	hg19
chr18	25755535	63	T	T	TP	hg19
chr7	70598197	77	N	N	TN	hg19
chr17	35296339	80	N	N	TN	hg19
chr3	32859977	98	N	N	TN	hg19
chr15	68120827	27	N	N	TN	hg19
chr2	176947025	31	N	N	TN	hg19
chr17	35296727	80	N	N	TN	hg19
chr3	62360068	55	N	N	TN	hg19
chr17	79369029	20	N	N	TN	hg19
chr3	123166964	65	T	T	TP	hg19
chr21	34400989	46	N	N	TN	hg19
chr15	96895313	47	N	N	TN	hg19
chr5	122422210	73	T	T	TP	hg19
chr9	133538969	48	N	N	TN	hg19
chr17	8926708	81	T	T	TP	hg19
chr20	21486571	12	N	N	TN	hg19
chr14	95239649	78	T	T	TP	hg19
chr9	129375652	72	N	N	TN	hg19
chr5	1883500	10	N	N	TN	hg19
chr16	51189676	26	T	T	TP	hg19
chr7	156795538	37	N	N	TN	hg19
chr16	51187476	26	N	N	TN	hg19
chr8	10589949	39	N	N	TN	hg19
chr9	100615517	52	T	T	TP	hg19
chr9	129377773	72	N	N	TN	hg19
chr9	79633751	79	N	N	TN	hg19
chr20	21489319	12	N	N	TN	hg19
chr7	156798471	37	N	N	TN	hg19
chr18	55102565	71	T	T	TP	hg19
chr17	59481130	99	N	N	TN	hg19
chr5	1887483	10	T	T	TP	hg19
chr3	138665937	49	N	N	TN	hg19
chr7	155165682	88	N	N	TN	hg19
chr6	166078219	32	N	N	TN	hg19
chr21	34401152	46	N	N	TN	hg19
chr9	114945	87	N	N	TN	hg19
chr7	192997	29	T	T	TP	hg19
chr21	34399413	46	N	N	TN	hg19
chr7	27211380	7	T	T	TP	hg19
chr21	38072485	2	T	T	TP	hg19
chr6	1313252	28	T	T	TP	hg19
chr15	96893194	47	N	N	TN	hg19
chr3	62356568	55	N	N	TN	hg19
chr9	139740522	95	T	T	TP	hg19
chr7	27207239	7	T	N	FN	hg19
chr9	79636045	79	N	N	TN	hg19
chr1	2984418	9	N	N	TN	hg19
chr9	79633444	79	N	N	TN	hg19
chr9	133536666	48	N	N	TN	hg19
chr5	1887208	10	T	T	TP	hg19
chr4	1400534	5	N	N	TN	hg19
chr10	8094347	96	N	T	FP	hg19
chr5	2748194	14	T	T	TP	hg19
chr7	70598017	77	N	N	TN	hg19
chr7	156795365	37	N	N	TN	hg19
chr9	133539557	48	N	N	TN	hg19
chr21	38068510	2	N	N	TN	hg19
chr21	38068973	2	N	N	TN	hg19
chr7	1275028	1	N	N	TN	hg19
chr10	131765387	16	T	T	TP	hg19
chr6	137243803	85	N	N	TN	hg19
chr7	155252598	35	T	T	TP	hg19
chr15	68119438	27	N	N	TN	hg19
chr2	233350802	70	T	T	TP	hg19
chr15	74424323	34	T	T	TP	hg19
chr15	96888380	47	N	N	TN	hg19
chr3	62360481	55	T	T	TP	hg19
chr8	10587895	39	T	N	FN	hg19
chr15	68122523	27	N	N	TN	hg19
chr7	70596810	77	N	N	TN	hg19
chr11	32459049	62	N	N	TN	hg19
chr9	113978	87	T	T	TP	hg19
chr15	68117562	27	T	T	TP	hg19
chr20	21496369	12	N	N	TN	hg19
chr3	123166810	65	T	T	TP	hg19
chr10	135043878	97	T	T	TP	hg19
chr6	137241972	85	N	N	TN	hg19
chr14	95236583	78	N	N	TN	hg19
chr10	134600168	0	T	T	TP	hg19
chr19	30719945	94	T	N	FN	hg19
chr10	119305334	69	T	T	TP	hg19
chr5	122422495	73	T	T	TP	hg19
chr5	2752520	14	N	N	TN	hg19
chr18	76739785	15	N	N	TN	hg19
chr6	1311763	28	N	N	TN	hg19
chr2	237075654	89	N	N	TN	hg19
chr3	138663506	49	T	N	FN	hg19
chr7	1273090	1	T	T	TP	hg19
chr16	54963436	11	N	N	TN	hg19
chr3	32859210	98	N	N	TN	hg19
chr2	176943158	31	N	N	TN	hg19
chr15	96898423	47	T	N	FN	hg19
chr4	30724005	75	N	N	TN	hg19
chr5	1885058	10	N	N	TN	hg19
chr18	19749523	57	T	T	TP	hg19
chr15	96887078	47	N	N	TN	hg19
chr4	1396589	5	N	N	TN	hg19
chr2	171570541	8	N	N	TN	hg19
chr2	176947810	31	N	N	TN	hg19
chr7	49815401	61	N	N	TN	hg19
chr5	170738192	4	T	T	TP	hg19
chr11	2161980	38	T	T	TP	hg19
chr2	171572302	8	T	N	FN	hg19
chr13	53421292	43	N	N	TN	hg19
chr9	139740675	95	T	T	TP	hg19
chr15	96890172	47	N	N	TN	hg19
chr20	37355799	51	N	N	TN	hg19
chr16	54316543	6	N	N	TN	hg19
chr18	76737265	15	N	N	TN	hg19
chr2	176947484	31	N	N	TN	hg19
chr20	61807950	60	N	N	TN	hg19
chr2	237076434	89	T	T	TP	hg19
chr10	131764144	50	N	N	TN	hg19
chr15	68122568	27	N	N	TN	hg19
chr7	155166569	88	N	N	TN	hg19
chr20	21489928	12	T	T	TP	hg19
chr7	1269549	1	N	N	TN	hg19
chr7	156795692	37	T	T	TP	hg19
chr2	5831178	64	T	T	TP	hg19
chr5	170743548	4	T	T	TP	hg19
chr6	1390521	74	N	N	TN	hg19
chr19	1467737	45	T	T	TP	hg19
chr2	236579059	84	N	N	TN	hg19
chr4	30722144	75	T	T	TP	hg19
chr5	170735166	4	N	N	TN	hg19
chr5	2748197	14	T	N	FN	hg19
chr2	119607417	83	N	N	TN	hg19
chr17	78452648	13	N	N	TN	hg19
chr15	96887249	47	N	N	TN	hg19
chr2	176948778	31	N	N	TN	hg19
chr18	76737534	15	N	N	TN	hg19
chr2	5834066	64	N	N	TN	hg19
chr7	193230	29	T	T	TP	hg19
chr3	62353051	55	T	N	FN	hg19
chr13	53422197	43	T	T	TP	hg19
chr4	1399714	5	N	N	TN	hg19
chr20	21491972	12	N	N	TN	hg19
chr2	119606434	83	T	T	TP	hg19
chr5	1883409	10	T	T	TP	hg19
chr16	54964204	11	T	T	TP	hg19
chr9	110253666	59	T	N	FN	hg19
chr2	73145459	42	T	T	TP	hg19
chr10	119305461	69	N	N	TN	hg19
chr5	1886946	10	N	N	TN	hg19
chr7	27204859	7	N	N	TN	hg19
chr12	111471906	67	T	T	TP	hg19
chr18	76737477	15	N	N	TN	hg19
chr10	124896893	40	T	T	TP	hg19
chr22	45404770	66	N	N	TN	hg19
chr10	131768715	16	N	N	TN	hg19
chr15	96891878	47	T	N	FN	hg19
chr21	34399401	46	T	T	TP	hg19
chr15	74426524	34	N	N	TN	hg19
chr18	55101999	71	T	T	TP	hg19
chr17	8925619	81	T	T	TP	hg19
chr4	30722554	75	N	N	TN	hg19
chr2	5833502	64	T	N	FN	hg19
chr13	53422254	43	T	T	TP	hg19
chr2	119607792	83	T	T	TP	hg19
chr20	55202958	24	N	N	TN	hg19
chr10	131770731	16	N	N	TN	hg19
chr2	176943769	31	T	T	TP	hg19
chr19	34114127	82	N	N	TN	hg19
chr7	155167290	88	N	N	TN	hg19
chr3	62354422	55	T	T	TP	hg19
chr2	73145613	42	T	T	TP	hg19
chr21	38067988	2	T	T	TP	hg19
chr21	38068190	2	T	T	TP	hg19
chr13	53422943	43	N	N	TN	hg19
chr13	53421587	43	T	T	TP	hg19
chr5	122422187	73	T	T	TP	hg19
chr13	53420530	43	T	T	TP	hg19
chr5	170744181	4	T	T	TP	hg19
chr5	122423381	73	N	N	TN	hg19
chr9	129375639	72	T	N	FN	hg19
chr10	28033082	33	N	N	TN	hg19
chr13	100632379	21	N	N	TN	hg19
chr10	28035903	33	N	N	TN	hg19
chr17	59482195	99	N	N	TN	hg19
chr10	28033835	33	N	N	TN	hg19
chr10	134598752	0	T	N	FN	hg19
chr18	55104212	71	N	N	TN	hg19
chr2	5831908	64	T	T	TP	hg19
chr9	133540301	48	N	N	TN	hg19
chr7	155252921	35	T	T	TP	hg19
chr20	21490208	12	N	N	TN	hg19
chr17	59482320	99	N	N	TN	hg19
chr2	119604121	83	T	N	FN	hg19
chr2	5833273	64	T	N	FN	hg19
chr2	237075909	89	T	T	TP	hg19
chr2	5834063	64	N	N	TN	hg19
chr17	59475509	3	T	T	TP	hg19
chr5	1887292	10	T	T	TP	hg19
chr6	1312552	28	T	T	TP	hg19
chr5	2752539	14	N	N	TN	hg19
chr21	38072352	2	T	T	TP	hg19
chr13	110439935	19	T	N	FN	hg19
chr20	61808587	60	N	N	TN	hg19
chr13	53422593	43	N	N	TN	hg19
chr2	119606674	83	N	N	TN	hg19
chr3	138663231	49	N	T	FP	hg19
chr2	73143039	42	N	N	TN	hg19
chr16	54321632	6	T	T	TP	hg19
chr7	157486049	23	T	T	TP	hg19
chr12	111471996	67	N	N	TN	hg19
chr2	171572421	8	T	T	TP	hg19
chr8	48650476	41	T	T	TP	hg19
chr20	37358160	51	T	T	TP	hg19
chr16	51187106	26	N	N	TN	hg19
chr15	96888278	47	T	N	FN	hg19
chr2	171572144	8	N	N	TN	hg19
chr10	28035033	33	T	T	TP	hg19
chr7	157482001	23	T	T	TP	hg19
chr2	289267	25	N	N	TN	hg19
chr7	157481575	23	T	T	TP	hg19
chr9	100616947	52	T	T	TP	hg19
chr11	32457598	62	T	T	TP	hg19
chr5	1885034	10	N	N	TN	hg19
chr10	119305114	69	N	N	TN	hg19
chr2	5832498	64	T	T	TP	hg19
chr13	100623692	22	T	T	TP	hg19
chr9	112683	87	N	N	TN	hg19
chr3	62355140	55	N	N	TN	hg19
chr2	233352282	70	N	N	TN	hg19
chr19	31841831	36	T	T	TP	hg19
chr10	131762371	50	T	T	TP	hg19
chr10	50819566	90	N	N	TN	hg19
chr7	155167721	88	N	N	TN	hg19
chr2	73143396	42	N	N	TN	hg19
chr6	166078016	32	N	N	TN	hg19
chr6	166074073	32	T	T	TP	hg19
chr10	131762212	50	T	T	TP	hg19
chr7	156798137	37	T	T	TP	hg19
chr15	68117498	27	N	N	TN	hg19
chr15	74423927	34	T	T	TP	hg19
chr13	53419805	43	T	T	TP	hg19
chr5	170744157	4	T	N	FN	hg19
chr5	122425710	73	T	T	TP	hg19
chr17	32908452	93	T	T	TP	hg19
chr3	32858722	98	T	T	TP	hg19
chr20	55206081	24	N	N	TN	hg19
chr17	8926773	81	T	T	TP	hg19
chr15	76635888	17	T	T	TP	hg19
chr3	123167173	65	N	N	TN	hg19
chr7	155166373	88	N	N	TN	hg19
chr7	1273911	1	T	N	FN	hg19
chr21	34395170	46	N	N	TN	hg19
chr14	95235208	78	N	N	TN	hg19
chr2	119607700	83	T	T	TP	hg19
chr5	2748879	14	T	T	TP	hg19
chr16	89006128	68	N	N	TN	hg19
chr5	2748448	14	N	N	TN	hg19
chr18	55104849	71	N	N	TN	hg19
chr17	79368939	20	N	N	TN	hg19
chr7	157483972	23	N	N	TN	hg19
chr4	30722710	75	T	T	TP	hg19
chr18	55102528	71	N	N	TN	hg19
chr2	200324453	18	N	N	TN	hg19
chr7	156797731	37	N	N	TN	hg19
chr5	2750661	14	T	T	TP	hg19
chr7	157483419	23	N	N	TN	hg19
chr22	45402378	66	N	N	TN	hg19
chr14	36991778	58	N	N	TN	hg19
chr19	31840023	36	N	N	TN	hg19
chr9	139740468	95	T	T	TP	hg19
chr4	1398966	5	T	N	FN	hg19
chr17	59481891	99	T	T	TP	hg19
chr10	119304669	69	N	N	TN	hg19
chr10	28035425	33	T	T	TP	hg19
chr16	54323678	6	N	N	TN	hg19
chr12	130645633	76	T	T	TP	hg19
chr20	55199913	24	N	N	TN	hg19
chr15	74424527	34	N	N	TN	hg19
chr20	55199867	24	N	T	FP	hg19
chr16	54318524	6	T	T	TP	hg19
chr20	21492898	12	T	N	FN	hg19
chr6	1311035	28	N	N	TN	hg19
chr1	2985179	9	T	T	TP	hg19
chr3	62353780	55	N	N	TN	hg19
chr5	1881721	10	N	N	TN	hg19
chr10	131769243	16	T	N	FN	hg19
chr16	54322774	6	N	N	TN	hg19
chr6	166077718	32	T	T	TP	hg19
chr14	95239064	78	N	N	TN	hg19
chr3	62353380	55	N	N	TN	hg19
chr15	76636152	17	T	T	TP	hg19
chr7	1276578	1	T	T	TP	hg19
chr7	156795984	37	N	N	TN	hg19
chr12	130648458	76	N	N	TN	hg19
chr2	200324780	18	N	N	TN	hg19
chr18	76738981	15	N	N	TN	hg19
chr7	20824284	92	N	N	TN	hg19
chr14	95234391	78	N	N	TN	hg19
chr7	27205036	7	T	T	TP	hg19
chr16	54317600	6	N	N	TN	hg19
chr21	34400954	46	N	N	TN	hg19
chr20	21496439	12	N	N	TN	hg19
chr15	96886017	47	T	T	TP	hg19
chr17	35300908	80	T	T	TP	hg19
chr2	176943707	31	T	T	TP	hg19
chr20	55203188	24	N	N	TN	hg19
chr6	1388989	74	T	N	FN	hg19
chr10	119303065	69	T	T	TP	hg19
chr19	31842507	36	T	T	TP	hg19
chr3	32858934	98	T	T	TP	hg19
chr5	122422541	73	N	N	TN	hg19
chr16	49315125	44	T	N	FN	hg19
chr10	119305419	69	N	N	TN	hg19
chr6	166073994	32	T	T	TP	hg19
chr2	237076995	89	T	T	TP	hg19
chr13	53421009	43	N	N	TN	hg19
chr17	59473552	3	T	T	TP	hg19
chr16	54322929	6	N	N	TN	hg19
chr5	1886270	10	N	N	TN	hg19
chr9	133539587	48	T	T	TP	hg19
chr6	166075455	32	N	N	TN	hg19
chr20	37356767	51	T	T	TP	hg19
chr11	32456621	62	T	T	TP	hg19
chr2	119603925	83	N	N	TN	hg19
chr15	76633149	17	N	N	TN	hg19
chr6	1391258	74	N	N	TN	hg19
chr10	124895100	40	N	N	TN	hg19
chr16	54317387	6	T	T	TP	hg19
chr6	1314193	28	N	N	TN	hg19
chr20	21487504	12	N	N	TN	hg19
chr10	131770736	16	T	T	TP	hg19
chr6	1313574	28	T	T	TP	hg19
chr7	49813467	61	T	T	TP	hg19
chr9	133536032	48	N	N	TN	hg19
chr17	8926440	81	T	T	TP	hg19
chr17	35299430	80	N	N	TN	hg19
chr10	119304949	69	T	T	TP	hg19
chr5	170742824	4	T	T	TP	hg19
chr9	79633624	79	N	N	TN	hg19
chr16	54315972	6	N	N	TN	hg19
chr10	135043009	97	N	N	TN	hg19
chr1	2984231	9	N	N	TN	hg19
chr15	96891373	47	T	N	FN	hg19
chr1	2987755	9	T	T	TP	hg19
chr17	78449908	13	N	N	TN	hg19
chr15	74423180	34	N	N	TN	hg19
chr17	59475550	3	T	T	TP	hg19
chr13	112721185	53	N	N	TN	hg19
chr7	1270464	1	N	N	TN	hg19
chr19	1466979	45	T	T	TP	hg19
chr19	34112509	82	T	T	TP	hg19
chr18	55098221	71	N	N	TN	hg19
chr18	55101354	71	N	N	TN	hg19
chr8	687511	30	T	T	TP	hg19
chr9	113502	87	T	T	TP	hg19
chr18	55098296	71	N	N	TN	hg19
chr17	59483348	99	N	N	TN	hg19
chr17	35299435	80	N	N	TN	hg19
chr7	49814583	61	N	N	TN	hg19
chr3	138663831	49	T	T	TP	hg19
chr9	100616496	52	T	T	TP	hg19
chr9	110251501	59	T	T	TP	hg19
chr17	59473828	3	N	N	TN	hg19
chr3	32859447	98	N	N	TN	hg19
chr17	78452169	13	N	N	TN	hg19
chr10	131767478	16	N	N	TN	hg19
chr2	236578951	84	N	N	TN	hg19
chr17	59473685	3	T	T	TP	hg19
chr21	38071808	2	T	T	TP	hg19
chr17	78450905	13	N	N	TN	hg19
chr15	76634583	17	N	N	TN	hg19
chr20	21489544	12	T	T	TP	hg19
chr5	170739428	4	N	N	TN	hg19
chr2	236579801	84	N	N	TN	hg19
chr7	27210239	7	N	N	TN	hg19
chr10	119302077	69	N	N	TN	hg19
chr5	1886319	10	N	N	TN	hg19
chr2	171570227	8	N	N	TN	hg19
chr13	53421726	43	T	T	TP	hg19
chr10	119304241	69	T	T	TP	hg19
chr18	76738494	15	N	T	FP	hg19
chr4	1402160	5	T	T	TP	hg19
chr2	171568239	8	T	T	TP	hg19
chr6	137241590	85	N	N	TN	hg19
chr19	31841799	36	T	T	TP	hg19
chr2	289576	25	N	N	TN	hg19
chr7	27211678	7	N	N	TN	hg19
chr2	237077596	89	N	N	TN	hg19
chr7	27201739	7	T	N	FN	hg19
chr2	171569504	8	T	T	TP	hg19
chr11	69633914	91	N	N	TN	hg19
chr19	1467664	45	N	N	TN	hg19
chr5	1883230	10	N	N	TN	hg19
chr2	176949217	31	T	T	TP	hg19
chr17	79366593	20	T	T	TP	hg19
chr5	122425618	73	T	T	TP	hg19
chr17	79369181	20	N	N	TN	hg19
chr17	79367864	20	T	T	TP	hg19
chr10	50817092	90	N	N	TN	hg19
chr16	54318851	6	N	N	TN	hg19
chr3	62353729	55	N	N	TN	hg19
chr9	129377743	72	N	N	TN	hg19
chr7	1270308	1	N	N	TN	hg19
chr2	236580143	84	N	N	TN	hg19
chr22	45402752	66	N	N	TN	hg19
chr9	79634773	79	N	N	TN	hg19
chr20	55205639	24	N	N	TN	hg19
chr15	68119660	27	T	N	FN	hg19
chr15	96890325	47	N	N	TN	hg19
chr7	156796061	37	T	T	TP	hg19
chr2	236579786	84	N	N	TN	hg19
chr15	76635770	17	N	N	TN	hg19
chr10	131768473	16	N	N	TN	hg19
chr7	49812860	61	N	N	TN	hg19
chr17	59474930	3	T	T	TP	hg19
chr6	166077150	32	N	N	TN	hg19
chr5	1886138	10	N	N	TN	hg19
chr14	36988795	58	N	N	TN	hg19
chr12	130647249	76	T	N	FN	hg19
chr9	133537935	48	T	T	TP	hg19
chr21	34399851	46	N	N	TN	hg19
chr7	155164785	88	N	N	TN	hg19
chr17	78449885	13	T	T	TP	hg19
chr20	21492592	12	T	T	TP	hg19
chr5	170738901	4	N	N	TN	hg19
chr14	95238840	78	N	N	TN	hg19
chr11	2162158	38	T	T	TP	hg19
chr17	8925906	81	T	T	TP	hg19
chr2	176943331	31	T	T	TP	hg19
chr15	96895934	47	N	N	TN	hg19
chr5	170739828	4	T	T	TP	hg19
chr17	79370035	20	T	T	TP	hg19
chr2	105472795	56	T	T	TP	hg19
chr7	155251590	35	T	T	TP	hg19
chr14	36988287	58	T	T	TP	hg19
chr19	1468575	45	N	N	TN	hg19
chr2	200323003	18	T	T	TP	hg19
chr2	171571429	8	N	N	TN	hg19
chr9	133540249	48	N	N	TN	hg19
chr17	79367597	20	T	T	TP	hg19
chr7	155249206	35	N	N	TN	hg19
chr16	54324494	6	N	N	TN	hg19
chr2	73145993	42	N	N	TN	hg19
chr3	62356237	55	N	N	TN	hg19
chr14	95235095	78	N	N	TN	hg19
chr11	32461049	62	N	N	TN	hg19
chr7	155250757	35	T	T	TP	hg19
chr9	129377208	72	T	T	TP	hg19
chr10	119303359	69	T	N	FN	hg19
chr6	137241759	85	N	N	TN	hg19
chr21	34399473	46	T	T	TP	hg19
chr20	21489683	12	T	T	TP	hg19
chr13	100621805	22	T	T	TP	hg19
chr2	176946578	31	T	T	TP	hg19
chr17	35296881	80	T	T	TP	hg19
chr13	100623086	22	T	T	TP	hg19
chr13	100636114	21	N	T	FP	hg19
chr16	51187116	26	T	T	TP	hg19
chr16	54965104	11	T	T	TP	hg19
chr11	69634436	91	N	N	TN	hg19
chr4	1396939	5	N	N	TN	hg19
chr21	38068258	2	T	T	TP	hg19
chr15	96893676	47	N	N	TN	hg19
chr16	49315485	44	N	N	TN	hg19
chr2	233350961	70	N	N	TN	hg19
chr2	119606418	83	T	N	FN	hg19
chr7	27205606	7	N	N	TN	hg19
chr19	31839662	36	T	T	TP	hg19
chr10	119303173	69	N	N	TN	hg19
chr9	110250175	59	N	N	TN	hg19
chr10	28033289	33	N	N	TN	hg19
chr18	55104066	71	N	N	TN	hg19
chr5	170736686	4	T	N	FN	hg19
chr21	38066252	2	N	N	TN	hg19
chr5	2749662	14	N	N	TN	hg19
chr21	38064250	2	N	N	TN	hg19
chr10	124897414	40	N	N	TN	hg19
chr16	51187193	26	T	T	TP	hg19
chr10	119300827	69	N	T	FP	hg19
chr10	131768550	16	N	N	TN	hg19
chr7	1273087	1	N	N	TN	hg19
chr10	124897848	40	T	T	TP	hg19
chr16	51187223	26	N	N	TN	hg19
chr8	686993	30	N	N	TN	hg19
chr2	200323632	18	N	N	TN	hg19
chr15	96885573	47	N	N	TN	hg19
chr21	38069990	2	N	N	TN	hg19
chr22	45403004	66	T	T	TP	hg19
chr16	54964218	11	T	T	TP	hg19
chr4	1398596	5	N	N	TN	hg19
chr10	50818955	90	N	N	TN	hg19
chr21	38072472	2	N	T	FP	hg19
chr21	38064232	2	T	T	TP	hg19
chr17	59480417	99	T	T	TP	hg19
chr5	170744129	4	N	N	TN	hg19
chr20	37356515	51	N	N	TN	hg19
chr7	156795027	37	T	T	TP	hg19
chr11	32460291	62	N	N	TN	hg19
chr9	100617466	52	N	N	TN	hg19
chr18	25758306	63	N	T	FP	hg19
chr6	1311665	28	T	T	TP	hg19
chr22	45402745	66	N	N	TN	hg19
chr19	31842976	36	T	T	TP	hg19
chr13	112724402	53	N	N	TN	hg19
chr18	55099179	71	T	T	TP	hg19
chr7	1275990	1	T	T	TP	hg19
chr10	124896813	40	T	T	TP	hg19
chr21	38067826	2	T	T	TP	hg19
chr2	237077525	89	T	T	TP	hg19
chr13	100621572	22	N	N	TN	hg19
chr20	37354869	51	T	N	FN	hg19
chr9	133537041	48	N	N	TN	hg19
chr15	76632504	17	N	N	TN	hg19
chr12	111472250	67	N	N	TN	hg19
chr19	30718434	94	N	N	TN	hg19
chr7	20826041	92	N	N	TN	hg19
chr2	287302	25	T	T	TP	hg19
chr3	123168403	65	N	N	TN	hg19
chr9	79634296	79	N	N	TN	hg19
chr2	119603475	83	T	T	TP	hg19
chr3	62352976	55	T	N	FN	hg19
chr5	170740630	4	T	T	TP	hg19
chr15	76631125	17	T	N	FN	hg19
chr18	55104764	71	T	T	TP	hg19
chr7	27209051	7	N	N	TN	hg19
chr10	131760851	50	N	N	TN	hg19
chr10	28032854	33	N	N	TN	hg19
chr15	76635882	17	N	N	TN	hg19
chr20	21488173	12	N	N	TN	hg19
chr20	21490688	12	T	T	TP	hg19
chr2	200323969	18	T	N	FN	hg19
chr18	55101521	71	T	T	TP	hg19
chr10	8094503	96	N	N	TN	hg19
chr20	21492485	12	T	T	TP	hg19
chr10	134598405	0	N	N	TN	hg19
chr10	119304025	69	T	T	TP	hg19
chr15	74424578	34	N	N	TN	hg19
chr18	76741988	15	T	T	TP	hg19
chr6	166077483	32	T	T	TP	hg19
chr21	34395201	46	T	T	TP	hg19
chr8	10590787	39	N	N	TN	hg19
chr6	166077851	32	N	N	TN	hg19
chr13	100633061	21	T	T	TP	hg19
chr10	131765874	16	T	T	TP	hg19
chr7	155164834	88	N	N	TN	hg19
chr6	1311704	28	T	N	FN	hg19
chr5	1882174	10	N	N	TN	hg19
chr2	200323868	18	T	T	TP	hg19
chr13	112721581	53	T	N	FN	hg19
chr20	55206866	24	T	T	TP	hg19
chr2	236580037	84	N	N	TN	hg19
chr7	157491188	23	N	N	TN	hg19
chr9	139741425	95	N	N	TN	hg19
chr6	1314073	28	T	T	TP	hg19
chr1	2986911	9	T	T	TP	hg19
chr15	74428186	34	T	T	TP	hg19
chr2	200324374	18	T	T	TP	hg19
chr17	59482660	99	T	T	TP	hg19
chr5	1881091	10	T	N	FN	hg19
chr2	5833191	64	T	T	TP	hg19
chr2	105469700	56	N	N	TN	hg19
chr16	54322851	6	N	N	TN	hg19
chr17	78451865	13	T	T	TP	hg19
chr15	74427091	34	T	T	TP	hg19
chr7	1270363	1	N	N	TN	hg19
chr13	100635650	21	T	T	TP	hg19
chr5	170738483	4	N	N	TN	hg19
chr2	73145067	42	N	N	TN	hg19
[truncated: 67,763 more rows]

## Sheet: figure_3c
loss	ctype_acc	step	dataset	model
-0.155102	0.515	0	train	with pretrain
-0.154918	0.535	1	train	with pretrain
-0.14869	0.51	2	train	with pretrain
-0.158473	0.518333	3	train	with pretrain
-0.153715	0.485	4	train	with pretrain
-0.155998	0.503333	5	train	with pretrain
-0.153728	0.511667	6	train	with pretrain
-0.158405	0.531667	7	train	with pretrain
-0.153713	0.558333	8	train	with pretrain
-0.153632	0.548333	9	train	with pretrain
-0.155161	0.55	10	train	with pretrain
-0.146965	0.538333	11	train	with pretrain
-0.147476	0.546667	12	train	with pretrain
-0.159785	0.583333	13	train	with pretrain
-0.154203	0.525	14	train	with pretrain
-0.161029	0.565	15	train	with pretrain
-0.160133	0.531667	16	train	with pretrain
-0.173092	0.583333	17	train	with pretrain
-0.172604	0.57	18	train	with pretrain
-0.168607	0.56	19	train	with pretrain
-0.16788	0.566667	20	train	with pretrain
-0.175233	0.621667	21	train	with pretrain
-0.184563	0.618333	22	train	with pretrain
-0.184476	0.581667	23	train	with pretrain
-0.192817	0.613333	24	train	with pretrain
-0.210414	0.651667	25	train	with pretrain
-0.21528	0.646667	26	train	with pretrain
-0.259585	0.701667	27	train	with pretrain
-0.243675	0.68	28	train	with pretrain
-0.29195	0.73	29	train	with pretrain
-0.302528	0.728333	30	train	with pretrain
-0.264178	0.695	31	train	with pretrain
-0.283946	0.713333	32	train	with pretrain
-0.292893	0.716667	33	train	with pretrain
-0.285967	0.708333	34	train	with pretrain
-0.299553	0.721667	35	train	with pretrain
-0.28255	0.705	36	train	with pretrain
-0.316188	0.73	37	train	with pretrain
-0.309158	0.705	38	train	with pretrain
-0.293239	0.7	39	train	with pretrain
-0.296968	0.710843	40	train	with pretrain
-0.334653	0.773333	41	train	with pretrain
-0.319663	0.756667	42	train	with pretrain
-0.33593	0.765	43	train	with pretrain
-0.363807	0.79	44	train	with pretrain
-0.369335	0.781667	45	train	with pretrain
-0.330159	0.76	46	train	with pretrain
-0.354004	0.783333	47	train	with pretrain
-0.345652	0.763333	48	train	with pretrain
-0.35036	0.763333	49	train	with pretrain
-0.371375	0.793333	50	train	with pretrain
-0.362293	0.796667	51	train	with pretrain
-0.36489	0.763333	52	train	with pretrain
-0.37965	0.796667	53	train	with pretrain
-0.375778	0.788333	54	train	with pretrain
-0.421198	0.828333	55	train	with pretrain
-0.404508	0.825	56	train	with pretrain
-0.411171	0.826667	57	train	with pretrain
-0.415775	0.851667	58	train	with pretrain
-0.453856	0.846667	59	train	with pretrain
-0.446115	0.871667	60	train	with pretrain
-0.430786	0.853333	61	train	with pretrain
-0.468836	0.87	62	train	with pretrain
-0.47454	0.87	63	train	with pretrain
-0.444889	0.85	64	train	with pretrain
-0.508816	0.873333	65	train	with pretrain
-0.46144	0.875	66	train	with pretrain
-0.541097	0.885	67	train	with pretrain
-0.522978	0.881667	68	train	with pretrain
-0.622708	0.928333	69	train	with pretrain
-0.520718	0.89	70	train	with pretrain
-0.521559	0.89	71	train	with pretrain
-0.547527	0.896667	72	train	with pretrain
-0.517614	0.885	73	train	with pretrain
-0.538154	0.893333	74	train	with pretrain
-0.565489	0.905	75	train	with pretrain
-0.508706	0.881667	76	train	with pretrain
-0.544613	0.891667	77	train	with pretrain
-0.523457	0.891667	78	train	with pretrain
-0.572686	0.911667	79	train	with pretrain
-0.528452	0.895009	80	train	with pretrain
-0.553361	0.893333	81	train	with pretrain
-0.558202	0.898333	82	train	with pretrain
-0.643041	0.923333	83	train	with pretrain
-0.591624	0.905	84	train	with pretrain
-0.614296	0.903333	85	train	with pretrain
-0.633172	0.921667	86	train	with pretrain
-0.629085	0.925	87	train	with pretrain
-0.585982	0.908333	88	train	with pretrain
-0.617598	0.915	89	train	with pretrain
-0.640385	0.923333	90	train	with pretrain
-0.660616	0.923333	91	train	with pretrain
-0.584378	0.916667	92	train	with pretrain
-0.688032	0.935	93	train	with pretrain
-0.601341	0.908333	94	train	with pretrain
-0.680582	0.926667	95	train	with pretrain
-0.605643	0.921667	96	train	with pretrain
-0.55925	0.9	97	train	with pretrain
-0.574483	0.91	98	train	with pretrain
-0.659763	0.928333	99	train	with pretrain
-0.687685	0.931667	100	train	with pretrain
-0.644524	0.923333	101	train	with pretrain
-0.602235	0.905	102	train	with pretrain
-0.634983	0.923333	103	train	with pretrain
-0.620947	0.918333	104	train	with pretrain
-0.648132	0.921667	105	train	with pretrain
-0.63638	0.92	106	train	with pretrain
-0.607836	0.913333	107	train	with pretrain
-0.702685	0.935	108	train	with pretrain
-0.566283	0.905	109	train	with pretrain
-0.629499	0.918333	110	train	with pretrain
-0.703547	0.943333	111	train	with pretrain
-0.683341	0.928333	112	train	with pretrain
-0.722146	0.943333	113	train	with pretrain
-0.593331	0.918333	114	train	with pretrain
-0.566473	0.905	115	train	with pretrain
-0.561992	0.906667	116	train	with pretrain
-0.617398	0.925	117	train	with pretrain
-0.68068	0.928333	118	train	with pretrain
-0.627078	0.928333	119	train	with pretrain
-0.629948	0.920826	120	train	with pretrain
-0.705345	0.936667	121	train	with pretrain
-0.704132	0.93	122	train	with pretrain
-0.635702	0.913333	123	train	with pretrain
-0.801094	0.95	124	train	with pretrain
-0.768848	0.946667	125	train	with pretrain
-0.729743	0.935	126	train	with pretrain
-0.631008	0.915	127	train	with pretrain
-0.809284	0.943333	128	train	with pretrain
-0.808696	0.943333	129	train	with pretrain
-0.775958	0.946667	130	train	with pretrain
-0.749477	0.943333	131	train	with pretrain
-0.821386	0.956667	132	train	with pretrain
-0.644454	0.925	133	train	with pretrain
-0.753929	0.936667	134	train	with pretrain
-0.705329	0.926667	135	train	with pretrain
-0.740024	0.94	136	train	with pretrain
-0.742902	0.936667	137	train	with pretrain
-0.686321	0.928333	138	train	with pretrain
-0.741214	0.938333	139	train	with pretrain
-0.737884	0.928333	140	train	with pretrain
-0.783535	0.94	141	train	with pretrain
-0.739563	0.94	142	train	with pretrain
-0.739364	0.938333	143	train	with pretrain
-0.741424	0.945	144	train	with pretrain
-0.840931	0.95	145	train	with pretrain
-0.82453	0.938333	146	train	with pretrain
-0.736384	0.931667	147	train	with pretrain
-0.688418	0.921667	148	train	with pretrain
-0.798499	0.95	149	train	with pretrain
-0.74534	0.936667	150	train	with pretrain
-0.785821	0.943333	151	train	with pretrain
-0.664933	0.923333	152	train	with pretrain
-0.867219	0.946667	153	train	with pretrain
-0.736855	0.938333	154	train	with pretrain
-0.735069	0.941667	155	train	with pretrain
-0.790973	0.941667	156	train	with pretrain
-0.805745	0.95	157	train	with pretrain
-0.763148	0.938333	158	train	with pretrain
-0.722675	0.935	159	train	with pretrain
-0.681953	0.93	160	train	with pretrain
-0.836534	0.950086	161	train	with pretrain
-0.880756	0.958333	162	train	with pretrain
-0.87828	0.956667	163	train	with pretrain
-0.843379	0.951667	164	train	with pretrain
-0.825622	0.938333	165	train	with pretrain
-0.917346	0.955	166	train	with pretrain
-0.896542	0.951667	167	train	with pretrain
-1.01088	0.963333	168	train	with pretrain
-0.966579	0.956667	169	train	with pretrain
-0.845501	0.943333	170	train	with pretrain
-1.01516	0.968333	171	train	with pretrain
-0.943253	0.955	172	train	with pretrain
-0.921013	0.956667	173	train	with pretrain
-0.984433	0.963333	174	train	with pretrain
-0.968905	0.966667	175	train	with pretrain
-0.854838	0.948333	176	train	with pretrain
-0.889116	0.956667	177	train	with pretrain
-0.915021	0.955	178	train	with pretrain
-0.816817	0.936667	179	train	with pretrain
-0.940607	0.971667	180	train	with pretrain
-0.827305	0.94	181	train	with pretrain
-0.938766	0.955	182	train	with pretrain
-0.851461	0.943333	183	train	with pretrain
-0.881082	0.946667	184	train	with pretrain
-0.871132	0.948333	185	train	with pretrain
-0.837777	0.95	186	train	with pretrain
-0.884241	0.951667	187	train	with pretrain
-1.05173	0.971667	188	train	with pretrain
-0.963983	0.96	189	train	with pretrain
-0.862662	0.951667	190	train	with pretrain
-0.847002	0.955	191	train	with pretrain
-0.88761	0.946667	192	train	with pretrain
-0.84972	0.943333	193	train	with pretrain
-0.815506	0.94	194	train	with pretrain
-0.82026	0.948333	195	train	with pretrain
-0.833479	0.94	196	train	with pretrain
-0.875908	0.953333	197	train	with pretrain
-0.767384	0.93	198	train	with pretrain
-0.791189	0.938333	199	train	with pretrain
-0.796594	0.951667	200	train	with pretrain
-0.791472	0.946644	201	train	with pretrain
-1.06705	0.968333	202	train	with pretrain
-1.11863	0.975	203	train	with pretrain
-1.03956	0.968333	204	train	with pretrain
-1.03154	0.958333	205	train	with pretrain
-0.831792	0.94	206	train	with pretrain
-1.12048	0.976667	207	train	with pretrain
-1.01361	0.965	208	train	with pretrain
-1.10487	0.97	209	train	with pretrain
-1.03626	0.96	210	train	with pretrain
-1.01935	0.961667	211	train	with pretrain
-1.02456	0.961667	212	train	with pretrain
-1.02102	0.965	213	train	with pretrain
-0.923565	0.961667	214	train	with pretrain
-1.04244	0.963333	215	train	with pretrain
-1.21265	0.973333	216	train	with pretrain
-1.00136	0.951667	217	train	with pretrain
-1.14287	0.976667	218	train	with pretrain
-1.02536	0.968333	219	train	with pretrain
-1.0692	0.968333	220	train	with pretrain
-0.934116	0.951667	221	train	with pretrain
-1.01399	0.96	222	train	with pretrain
-1.03281	0.961667	223	train	with pretrain
-1.00559	0.963333	224	train	with pretrain
-0.995145	0.963333	225	train	with pretrain
-1.01696	0.958333	226	train	with pretrain
-0.987476	0.956667	227	train	with pretrain
-1.04365	0.961667	228	train	with pretrain
-0.908929	0.953333	229	train	with pretrain
-1.0104	0.953333	230	train	with pretrain
-1.02854	0.963333	231	train	with pretrain
-0.93779	0.956667	232	train	with pretrain
-0.961536	0.96	233	train	with pretrain
-0.984843	0.96	234	train	with pretrain
-0.935905	0.951667	235	train	with pretrain
-1.06413	0.961667	236	train	with pretrain
-1.06101	0.96	237	train	with pretrain
-0.995415	0.955	238	train	with pretrain
-0.850334	0.94	239	train	with pretrain
-1.03765	0.963333	240	train	with pretrain
-0.944167	0.948365	241	train	with pretrain
-1.19336	0.971667	242	train	with pretrain
-1.14104	0.971667	243	train	with pretrain
-1.10634	0.965	244	train	with pretrain
-1.03842	0.971667	245	train	with pretrain
-1.13585	0.97	246	train	with pretrain
-1.2358	0.978333	247	train	with pretrain
-1.1623	0.968333	248	train	with pretrain
-1.05669	0.968333	249	train	with pretrain
-1.21877	0.971667	250	train	with pretrain
-1.20437	0.975	251	train	with pretrain
-1.15988	0.97	252	train	with pretrain
-1.03356	0.966667	253	train	with pretrain
-1.06539	0.968333	254	train	with pretrain
-1.17941	0.97	255	train	with pretrain
-1.1193	0.97	256	train	with pretrain
-1.2222	0.986667	257	train	with pretrain
-1.2188	0.975	258	train	with pretrain
-1.13589	0.961667	259	train	with pretrain
-1.12229	0.965	260	train	with pretrain
-1.08859	0.963333	261	train	with pretrain
-1.05116	0.96	262	train	with pretrain
-1.2167	0.978333	263	train	with pretrain
-1.03772	0.965	264	train	with pretrain
-1.13109	0.966667	265	train	with pretrain
-1.02321	0.956667	266	train	with pretrain
-1.12355	0.973333	267	train	with pretrain
-1.02109	0.95	268	train	with pretrain
-1.08745	0.968333	269	train	with pretrain
-1.18061	0.971667	270	train	with pretrain
-1.02486	0.96	271	train	with pretrain
-1.09849	0.963333	272	train	with pretrain
-1.08327	0.968333	273	train	with pretrain
-1.1301	0.968333	274	train	with pretrain
-0.949847	0.955	275	train	with pretrain
-1.03823	0.955	276	train	with pretrain
-1.2266	0.975	277	train	with pretrain
-1.08886	0.963333	278	train	with pretrain
-0.989566	0.95	279	train	with pretrain
-1.151	0.968333	280	train	with pretrain
-1.06944	0.966667	281	train	with pretrain
-1.12321	0.965577	282	train	with pretrain
-1.46589	0.991667	283	train	with pretrain
-1.36994	0.988333	284	train	with pretrain
-1.30025	0.978333	285	train	with pretrain
-1.20066	0.98	286	train	with pretrain
-1.17622	0.965	287	train	with pretrain
-1.33704	0.975	288	train	with pretrain
-1.31935	0.983333	289	train	with pretrain
-1.23391	0.98	290	train	with pretrain
-1.2677	0.973333	291	train	with pretrain
-1.11183	0.975	292	train	with pretrain
-1.25152	0.98	293	train	with pretrain
-1.16812	0.975	294	train	with pretrain
-1.30825	0.975	295	train	with pretrain
-1.10544	0.966667	296	train	with pretrain
-1.41183	0.98	297	train	with pretrain
-1.17697	0.976667	298	train	with pretrain
-1.15823	0.98	299	train	with pretrain
-1.02439	0.961667	300	train	with pretrain
-1.14887	0.973333	301	train	with pretrain
-1.27483	0.978333	302	train	with pretrain
-1.08935	0.96	303	train	with pretrain
-1.15376	0.968333	304	train	with pretrain
-1.31457	0.975	305	train	with pretrain
-1.06094	0.956667	306	train	with pretrain
-1.33873	0.983333	307	train	with pretrain
-1.00286	0.963333	308	train	with pretrain
-1.20092	0.971667	309	train	with pretrain
-1.15017	0.97	310	train	with pretrain
-1.14925	0.966667	311	train	with pretrain
-1.07578	0.963333	312	train	with pretrain
-1.08693	0.965	313	train	with pretrain
-1.25106	0.973333	314	train	with pretrain
-1.21083	0.976667	315	train	with pretrain
-1.0196	0.948333	316	train	with pretrain
-1.20245	0.97	317	train	with pretrain
-1.10414	0.96	318	train	with pretrain
-0.965602	0.943333	319	train	with pretrain
-1.05038	0.958333	320	train	with pretrain
-1.06142	0.965	321	train	with pretrain
-1.31055	0.979346	322	train	with pretrain
-1.36384	0.986667	323	train	with pretrain
-1.19449	0.97	324	train	with pretrain
-1.24749	0.973333	325	train	with pretrain
-1.37161	0.983333	326	train	with pretrain
-1.28795	0.98	327	train	with pretrain
-1.24755	0.976667	328	train	with pretrain
-1.18109	0.975	329	train	with pretrain
-1.38096	0.986667	330	train	with pretrain
-1.26542	0.978333	331	train	with pretrain
-1.38182	0.981667	332	train	with pretrain
-1.217	0.978333	333	train	with pretrain
-1.27572	0.97	334	train	with pretrain
-1.22051	0.97	335	train	with pretrain
-1.16382	0.97	336	train	with pretrain
-1.29515	0.978333	337	train	with pretrain
-1.15302	0.961667	338	train	with pretrain
-1.35606	0.976667	339	train	with pretrain
-1.15264	0.968333	340	train	with pretrain
-1.38965	0.985	341	train	with pretrain
-1.22324	0.966667	342	train	with pretrain
-1.14745	0.965	343	train	with pretrain
-1.25272	0.973333	344	train	with pretrain
-1.40894	0.98	345	train	with pretrain
-1.29985	0.98	346	train	with pretrain
-1.32394	0.973333	347	train	with pretrain
-1.18682	0.965	348	train	with pretrain
-1.30053	0.978333	349	train	with pretrain
-1.19607	0.97	350	train	with pretrain
-1.16495	0.971667	351	train	with pretrain
-1.21732	0.971667	352	train	with pretrain
-1.12967	0.96	353	train	with pretrain
-1.30384	0.976667	354	train	with pretrain
-1.20807	0.968333	355	train	with pretrain
-1.23121	0.973333	356	train	with pretrain
-1.25128	0.973333	357	train	with pretrain
-1.21698	0.966667	358	train	with pretrain
-1.2185	0.975	359	train	with pretrain
-1.25707	0.97	360	train	with pretrain
-1.21873	0.968333	361	train	with pretrain
-1.14621	0.965577	362	train	with pretrain
-1.44134	0.983333	363	train	with pretrain
-1.34165	0.975	364	train	with pretrain
-1.24005	0.98	365	train	with pretrain
-1.30378	0.98	366	train	with pretrain
-1.21624	0.978333	367	train	with pretrain
-1.31121	0.981667	368	train	with pretrain
-1.30537	0.98	369	train	with pretrain
-1.21606	0.973333	370	train	with pretrain
-1.31583	0.976667	371	train	with pretrain
-1.09368	0.965	372	train	with pretrain
-1.39335	0.981667	373	train	with pretrain
-1.24452	0.968333	374	train	with pretrain
-1.45549	0.985	375	train	with pretrain
-1.32295	0.973333	376	train	with pretrain
-1.29283	0.976667	377	train	with pretrain
-1.31353	0.973333	378	train	with pretrain
-1.27341	0.98	379	train	with pretrain
-1.29874	0.981667	380	train	with pretrain
-1.20173	0.968333	381	train	with pretrain
-1.33843	0.975	382	train	with pretrain
-1.37043	0.976667	383	train	with pretrain
-1.16094	0.968333	384	train	with pretrain
-1.23921	0.97	385	train	with pretrain
-1.22215	0.973333	386	train	with pretrain
-1.30018	0.975	387	train	with pretrain
-1.29787	0.983333	388	train	with pretrain
-1.2109	0.97	389	train	with pretrain
-1.3528	0.978333	390	train	with pretrain
-1.27865	0.971667	391	train	with pretrain
-1.27417	0.971667	392	train	with pretrain
-1.36957	0.981667	393	train	with pretrain
-1.10803	0.956667	394	train	with pretrain
-1.32546	0.973333	395	train	with pretrain
-1.17918	0.965	396	train	with pretrain
-1.25095	0.97	397	train	with pretrain
-1.22665	0.971667	398	train	with pretrain
-1.27012	0.973333	399	train	with pretrain
-1.27055	0.966667	400	train	with pretrain
-1.33262	0.976667	401	train	with pretrain
-1.17125	0.963855	402	train	with pretrain
-1.27494	0.973333	403	train	with pretrain
-1.38743	0.981667	404	train	with pretrain
-1.38447	0.983333	405	train	with pretrain
-1.3704	0.976667	406	train	with pretrain
-1.37332	0.985	407	train	with pretrain
-1.50954	0.983333	408	train	with pretrain
-1.40444	0.983333	409	train	with pretrain
-1.16837	0.971667	410	train	with pretrain
-1.2939	0.975	411	train	with pretrain
-1.39566	0.985	412	train	with pretrain
-1.40587	0.978333	413	train	with pretrain
-1.47361	0.983333	414	train	with pretrain
-1.44067	0.985	415	train	with pretrain
-1.34359	0.976667	416	train	with pretrain
-1.41242	0.976667	417	train	with pretrain
-1.41284	0.981667	418	train	with pretrain
-1.49011	0.985	419	train	with pretrain
-1.32749	0.98	420	train	with pretrain
-1.15012	0.97	421	train	with pretrain
-1.40692	0.986667	422	train	with pretrain
-1.34788	0.978333	423	train	with pretrain
-1.32972	0.968333	424	train	with pretrain
-1.40504	0.975	425	train	with pretrain
-1.30272	0.975	426	train	with pretrain
-1.34992	0.976667	427	train	with pretrain
-1.06127	0.958333	428	train	with pretrain
-1.30433	0.973333	429	train	with pretrain
-1.1993	0.961667	430	train	with pretrain
-1.19743	0.97	431	train	with pretrain
-1.29042	0.971667	432	train	with pretrain
-1.35181	0.975	433	train	with pretrain
-1.46951	0.986667	434	train	with pretrain
-1.21087	0.965	435	train	with pretrain
-1.43636	0.98	436	train	with pretrain
-1.37465	0.983333	437	train	with pretrain
-1.37568	0.976667	438	train	with pretrain
-1.24537	0.98	439	train	with pretrain
-1.34521	0.976667	440	train	with pretrain
-1.30908	0.973333	441	train	with pretrain
-1.20059	0.97	442	train	with pretrain
-1.48877	0.981067	443	train	with pretrain
-1.4849	0.99	444	train	with pretrain
-1.63328	0.986667	445	train	with pretrain
-1.31609	0.976667	446	train	with pretrain
-1.43156	0.986667	447	train	with pretrain
-1.57456	0.986667	448	train	with pretrain
-1.33615	0.981667	449	train	with pretrain
-1.54022	0.983333	450	train	with pretrain
-1.5286	0.983333	451	train	with pretrain
-1.58893	0.988333	452	train	with pretrain
-1.60156	0.985	453	train	with pretrain
-1.5547	0.985	454	train	with pretrain
-1.46329	0.981667	455	train	with pretrain
-1.44343	0.981667	456	train	with pretrain
-1.70041	0.991667	457	train	with pretrain
-1.30898	0.975	458	train	with pretrain
-1.44472	0.98	459	train	with pretrain
-1.3641	0.975	460	train	with pretrain
-1.51091	0.98	461	train	with pretrain
-1.40996	0.98	462	train	with pretrain
-1.39054	0.975	463	train	with pretrain
-1.48326	0.983333	464	train	with pretrain
-1.61953	0.991667	465	train	with pretrain
-1.4847	0.98	466	train	with pretrain
-1.34987	0.975	467	train	with pretrain
-1.2187	0.976667	468	train	with pretrain
-1.29215	0.975	469	train	with pretrain
-1.39168	0.983333	470	train	with pretrain
-1.26372	0.97	471	train	with pretrain
-1.28189	0.975	472	train	with pretrain
-1.32311	0.976667	473	train	with pretrain
-1.43737	0.978333	474	train	with pretrain
-1.51814	0.985	475	train	with pretrain
-1.34199	0.971667	476	train	with pretrain
-1.29978	0.97	477	train	with pretrain
-1.46872	0.98	478	train	with pretrain
-1.23304	0.97	479	train	with pretrain
-1.28552	0.973333	480	train	with pretrain
-1.35275	0.976667	481	train	with pretrain
-1.29711	0.971667	482	train	with pretrain
-1.10075	0.95525	483	train	with pretrain
-1.43439	0.985	484	train	with pretrain
-1.61125	0.988333	485	train	with pretrain
-1.60088	0.988333	486	train	with pretrain
-1.49313	0.985	487	train	with pretrain
-1.38883	0.98	488	train	with pretrain
-1.49177	0.981667	489	train	with pretrain
-1.33583	0.973333	490	train	with pretrain
-1.55008	0.985	491	train	with pretrain
-1.55501	0.988333	492	train	with pretrain
-1.53603	0.98	493	train	with pretrain
-1.37302	0.973333	494	train	with pretrain
-1.46988	0.981667	495	train	with pretrain
-1.18741	0.965	496	train	with pretrain
-1.32961	0.978333	497	train	with pretrain
-1.56678	0.988333	498	train	with pretrain
-1.13912	0.97	499	train	with pretrain
-1.42275	0.981667	500	train	with pretrain
-1.39548	0.978333	501	train	with pretrain
-1.38201	0.975	502	train	with pretrain
-1.38081	0.975	503	train	with pretrain
-1.37948	0.975	504	train	with pretrain
-1.40995	0.98	505	train	with pretrain
-1.478	0.988333	506	train	with pretrain
-1.47778	0.981667	507	train	with pretrain
-1.33613	0.98	508	train	with pretrain
-1.45769	0.978333	509	train	with pretrain
-1.52659	0.983333	510	train	with pretrain
-1.33171	0.971667	511	train	with pretrain
-1.34417	0.976667	512	train	with pretrain
-1.35374	0.976667	513	train	with pretrain
-1.42436	0.976667	514	train	with pretrain
-1.2998	0.976667	515	train	with pretrain
-1.34051	0.975	516	train	with pretrain
-1.61362	0.985	517	train	with pretrain
-1.41037	0.978333	518	train	with pretrain
-1.37611	0.983333	519	train	with pretrain
-1.3126	0.975	520	train	with pretrain
-1.21698	0.961667	521	train	with pretrain
-1.20786	0.968333	522	train	with pretrain
-1.42045	0.982788	523	train	with pretrain
-1.4396	0.978333	524	train	with pretrain
-1.27479	0.971667	525	train	with pretrain
-1.53674	0.99	526	train	with pretrain
-1.48642	0.986667	527	train	with pretrain
-1.52856	0.981667	528	train	with pretrain
-1.64471	0.986667	529	train	with pretrain
-1.30118	0.978333	530	train	with pretrain
-1.50575	0.983333	531	train	with pretrain
-1.51636	0.988333	532	train	with pretrain
-1.51373	0.983333	533	train	with pretrain
-1.55496	0.986667	534	train	with pretrain
-1.56938	0.983333	535	train	with pretrain
-1.34585	0.975	536	train	with pretrain
-1.6223	0.983333	537	train	with pretrain
-1.55189	0.983333	538	train	with pretrain
-1.50563	0.985	539	train	with pretrain
-1.41672	0.98	540	train	with pretrain
-1.39244	0.978333	541	train	with pretrain
-1.55877	0.991667	542	train	with pretrain
-1.39709	0.976667	543	train	with pretrain
-1.49289	0.978333	544	train	with pretrain
-1.40025	0.973333	545	train	with pretrain
-1.51925	0.981667	546	train	with pretrain
-1.55304	0.986667	547	train	with pretrain
-1.72502	0.991667	548	train	with pretrain
-1.59382	0.985	549	train	with pretrain
-1.45574	0.976667	550	train	with pretrain
-1.32583	0.976667	551	train	with pretrain
-1.37221	0.978333	552	train	with pretrain
-1.32485	0.975	553	train	with pretrain
-1.41605	0.975	554	train	with pretrain
-1.37884	0.976667	555	train	with pretrain
-1.55546	0.983333	556	train	with pretrain
-1.58112	0.986667	557	train	with pretrain
-1.60363	0.988333	558	train	with pretrain
-1.56634	0.985	559	train	with pretrain
-1.53214	0.986667	560	train	with pretrain
-1.40598	0.976667	561	train	with pretrain
-1.27577	0.973333	562	train	with pretrain
-1.33901	0.973333	563	train	with pretrain
-1.60157	0.987952	564	train	with pretrain
-1.36394	0.981667	565	train	with pretrain
-1.72745	0.99	566	train	with pretrain
-1.49256	0.981667	567	train	with pretrain
-1.46354	0.985	568	train	with pretrain
-1.7319	0.993333	569	train	with pretrain
-1.76282	0.99	570	train	with pretrain
-1.52216	0.985	571	train	with pretrain
-1.77466	0.993333	572	train	with pretrain
-1.37637	0.971667	573	train	with pretrain
-1.58299	0.986667	574	train	with pretrain
-1.38188	0.976667	575	train	with pretrain
-1.52925	0.983333	576	train	with pretrain
-1.45526	0.976667	577	train	with pretrain
-1.60661	0.99	578	train	with pretrain
-1.52841	0.978333	579	train	with pretrain
-1.34942	0.973333	580	train	with pretrain
-1.50286	0.981667	581	train	with pretrain
-1.44781	0.976667	582	train	with pretrain
-1.58325	0.985	583	train	with pretrain
-1.60901	0.99	584	train	with pretrain
-1.49325	0.976667	585	train	with pretrain
-1.43624	0.98	586	train	with pretrain
-1.41245	0.98	587	train	with pretrain
-1.48906	0.98	588	train	with pretrain
-1.49079	0.985	589	train	with pretrain
-1.68422	0.993333	590	train	with pretrain
-1.48526	0.983333	591	train	with pretrain
-1.38393	0.968333	592	train	with pretrain
-1.46293	0.978333	593	train	with pretrain
-1.45356	0.98	594	train	with pretrain
-1.435	0.973333	595	train	with pretrain
-1.44694	0.98	596	train	with pretrain
-1.31757	0.975	597	train	with pretrain
-1.39672	0.973333	598	train	with pretrain
-1.41125	0.975	599	train	with pretrain
-1.37718	0.975	600	train	with pretrain
-1.55652	0.985	601	train	with pretrain
-1.30167	0.975	602	train	with pretrain
-1.4005	0.975	603	train	with pretrain
-1.28108	0.974182	604	train	with pretrain
-1.39333	0.98	605	train	with pretrain
-1.49463	0.976667	606	train	with pretrain
-1.78183	0.993333	607	train	with pretrain
-1.55188	0.983333	608	train	with pretrain
-1.60544	0.991667	609	train	with pretrain
-1.69111	0.99	610	train	with pretrain
-1.54468	0.981667	611	train	with pretrain
-1.42472	0.975	612	train	with pretrain
-1.52159	0.98	613	train	with pretrain
-1.60564	0.991667	614	train	with pretrain
-1.74952	0.995	615	train	with pretrain
-1.62228	0.988333	616	train	with pretrain
-1.62903	0.986667	617	train	with pretrain
-1.49384	0.98	618	train	with pretrain
-1.72291	0.99	619	train	with pretrain
-1.76372	0.993333	620	train	with pretrain
-1.5004	0.978333	621	train	with pretrain
-1.58028	0.986667	622	train	with pretrain
-1.45525	0.975	623	train	with pretrain
-1.32517	0.971667	624	train	with pretrain
-1.53122	0.983333	625	train	with pretrain
-1.73278	0.991667	626	train	with pretrain
-1.50396	0.98	627	train	with pretrain
-1.68721	0.99	628	train	with pretrain
-1.54678	0.983333	629	train	with pretrain
-1.57693	0.986667	630	train	with pretrain
-1.57335	0.981667	631	train	with pretrain
-1.42722	0.985	632	train	with pretrain
-1.60528	0.985	633	train	with pretrain
-1.61751	0.985	634	train	with pretrain
-1.404	0.973333	635	train	with pretrain
-1.40071	0.968333	636	train	with pretrain
-1.50199	0.98	637	train	with pretrain
-1.5728	0.978333	638	train	with pretrain
-1.55613	0.98	639	train	with pretrain
-1.58109	0.981667	640	train	with pretrain
-1.46306	0.978333	641	train	with pretrain
-1.5052	0.988333	642	train	with pretrain
-1.33836	0.975	643	train	with pretrain
-1.51993	0.977625	644	train	with pretrain
-1.64904	0.988333	645	train	with pretrain
-1.52143	0.985	646	train	with pretrain
-1.6439	0.986667	647	train	with pretrain
-1.54735	0.985	648	train	with pretrain
-1.60376	0.986667	649	train	with pretrain
-1.69579	0.995	650	train	with pretrain
-1.66401	0.988333	651	train	with pretrain
-1.62728	0.988333	652	train	with pretrain
-1.55095	0.983333	653	train	with pretrain
-1.59116	0.983333	654	train	with pretrain
-1.57068	0.985	655	train	with pretrain
-1.82177	0.993333	656	train	with pretrain
-1.49074	0.985	657	train	with pretrain
-1.61249	0.988333	658	train	with pretrain
-1.65144	0.988333	659	train	with pretrain
-1.59108	0.99	660	train	with pretrain
-1.74884	0.993333	661	train	with pretrain
-1.56997	0.986667	662	train	with pretrain
-1.49426	0.981667	663	train	with pretrain
-1.53578	0.983333	664	train	with pretrain
-1.67071	0.99	665	train	with pretrain
-1.60976	0.986667	666	train	with pretrain
-1.69192	0.988333	667	train	with pretrain
-1.42785	0.973333	668	train	with pretrain
-1.68047	0.988333	669	train	with pretrain
-1.4552	0.975	670	train	with pretrain
-1.55744	0.983333	671	train	with pretrain
-1.58706	0.986667	672	train	with pretrain
-1.57386	0.981667	673	train	with pretrain
-1.72741	0.99	674	train	with pretrain
-1.35711	0.97	675	train	with pretrain
-1.46431	0.978333	676	train	with pretrain
-1.58891	0.983333	677	train	with pretrain
-1.5426	0.981667	678	train	with pretrain
-1.6185	0.985	679	train	with pretrain
-1.49527	0.978333	680	train	with pretrain
-1.6438	0.986667	681	train	with pretrain
-1.61063	0.985	682	train	with pretrain
-1.50388	0.981667	683	train	with pretrain
-1.55906	0.978333	684	train	with pretrain
-1.51119	0.984509	685	train	with pretrain
-1.8337	0.995	686	train	with pretrain
-1.67956	0.988333	687	train	with pretrain
-1.45171	0.981667	688	train	with pretrain
-1.82066	0.993333	689	train	with pretrain
-1.80833	0.993333	690	train	with pretrain
-1.5967	0.985	691	train	with pretrain
-1.61896	0.99	692	train	with pretrain
-1.71093	0.993333	693	train	with pretrain
-1.82415	0.996667	694	train	with pretrain
-1.67523	0.988333	695	train	with pretrain
-1.47932	0.976667	696	train	with pretrain
-1.44035	0.98	697	train	with pretrain
-1.89176	0.995	698	train	with pretrain
-1.66966	0.99	699	train	with pretrain
-1.58763	0.983333	700	train	with pretrain
-1.58361	0.985	701	train	with pretrain
-1.48461	0.978333	702	train	with pretrain
-1.48121	0.975	703	train	with pretrain
-1.53252	0.981667	704	train	with pretrain
-1.75085	0.991667	705	train	with pretrain
-1.67418	0.986667	706	train	with pretrain
-1.65316	0.985	707	train	with pretrain
-1.94087	0.991667	708	train	with pretrain
-1.52653	0.985	709	train	with pretrain
-1.37609	0.978333	710	train	with pretrain
-1.67749	0.986667	711	train	with pretrain
-1.52796	0.98	712	train	with pretrain
-1.50083	0.98	713	train	with pretrain
-1.32824	0.978333	714	train	with pretrain
-1.6615	0.986667	715	train	with pretrain
-1.60983	0.985	716	train	with pretrain
-1.62489	0.983333	717	train	with pretrain
-1.53836	0.98	718	train	with pretrain
-1.59127	0.986667	719	train	with pretrain
-1.59207	0.983333	720	train	with pretrain
-1.47683	0.975	721	train	with pretrain
-1.61807	0.983333	722	train	with pretrain
-1.59134	0.986667	723	train	with pretrain
-1.55023	0.983333	724	train	with pretrain
-1.39968	0.986231	725	train	with pretrain
-1.91092	0.995	726	train	with pretrain
-1.86526	0.99	727	train	with pretrain
-1.69306	0.993333	728	train	with pretrain
-1.71809	0.991667	729	train	with pretrain
-1.57885	0.986667	730	train	with pretrain
-1.51336	0.986667	731	train	with pretrain
-1.64635	0.991667	732	train	with pretrain
-1.99392	0.996667	733	train	with pretrain
-1.72233	0.988333	734	train	with pretrain
-1.75962	0.988333	735	train	with pretrain
-1.62944	0.991667	736	train	with pretrain
-1.58922	0.985	737	train	with pretrain
-1.48705	0.986667	738	train	with pretrain
-1.68234	0.986667	739	train	with pretrain
-1.62989	0.983333	740	train	with pretrain
-1.587	0.986667	741	train	with pretrain
-1.78776	0.99	742	train	with pretrain
-1.43754	0.976667	743	train	with pretrain
-1.6199	0.981667	744	train	with pretrain
-1.61264	0.988333	745	train	with pretrain
-1.67881	0.986667	746	train	with pretrain
-1.61632	0.988333	747	train	with pretrain
-1.47222	0.976667	748	train	with pretrain
-1.6291	0.99	749	train	with pretrain
-1.75056	0.993333	750	train	with pretrain
-1.68535	0.988333	751	train	with pretrain
-1.93781	0.993333	752	train	with pretrain
-1.56787	0.986667	753	train	with pretrain
-1.59205	0.983333	754	train	with pretrain
-1.47743	0.98	755	train	with pretrain
-1.57951	0.983333	756	train	with pretrain
-1.58326	0.985	757	train	with pretrain
-1.65063	0.988333	758	train	with pretrain
-1.60099	0.983333	759	train	with pretrain
-1.41834	0.973333	760	train	with pretrain
-1.6835	0.986667	761	train	with pretrain
-1.67177	0.99	762	train	with pretrain
-1.4468	0.975	763	train	with pretrain
-1.50271	0.976667	764	train	with pretrain
-1.72517	0.986231	765	train	with pretrain
-2.0405	0.996667	766	train	with pretrain
-1.68528	0.995	767	train	with pretrain
-1.57291	0.988333	768	train	with pretrain
-1.83965	0.996667	769	train	with pretrain
-1.73718	0.986667	770	train	with pretrain
-1.78011	0.99	771	train	with pretrain
-1.743	0.993333	772	train	with pretrain
-1.75785	0.988333	773	train	with pretrain
-1.74461	0.99	774	train	with pretrain
-1.74379	0.995	775	train	with pretrain
-1.71702	0.993333	776	train	with pretrain
-1.73237	0.99	777	train	with pretrain
-1.66585	0.99	778	train	with pretrain
-1.61556	0.99	779	train	with pretrain
-1.78597	0.991667	780	train	with pretrain
-1.58859	0.986667	781	train	with pretrain
-1.64856	0.988333	782	train	with pretrain
-1.66372	0.986667	783	train	with pretrain
-1.45316	0.985	784	train	with pretrain
-1.66814	0.981667	785	train	with pretrain
-1.74176	0.986667	786	train	with pretrain
-1.6258	0.988333	787	train	with pretrain
-1.74188	0.988333	788	train	with pretrain
-1.69961	0.988333	789	train	with pretrain
-1.68684	0.988333	790	train	with pretrain
-1.66743	0.988333	791	train	with pretrain
-1.80331	0.996667	792	train	with pretrain
-1.5764	0.983333	793	train	with pretrain
-1.36124	0.978333	794	train	with pretrain
-1.45493	0.981667	795	train	with pretrain
-1.56085	0.983333	796	train	with pretrain
-1.66186	0.988333	797	train	with pretrain
-1.47261	0.975	798	train	with pretrain
-1.62235	0.986667	799	train	with pretrain
-1.64396	0.983333	800	train	with pretrain
-1.6001	0.988333	801	train	with pretrain
-1.6163	0.985	802	train	with pretrain
-1.65025	0.988333	803	train	with pretrain
-1.46193	0.983333	804	train	with pretrain
-1.73192	0.991394	805	train	with pretrain
-1.79117	0.988333	806	train	with pretrain
-1.75161	0.996667	807	train	with pretrain
-1.79318	0.993333	808	train	with pretrain
-1.53714	0.99	809	train	with pretrain
-1.77047	0.991667	810	train	with pretrain
-1.68365	0.988333	811	train	with pretrain
-1.82154	0.993333	812	train	with pretrain
-1.59203	0.99	813	train	with pretrain
-1.85243	0.991667	814	train	with pretrain
-1.68028	0.988333	815	train	with pretrain
-1.80165	0.995	816	train	with pretrain
-1.80745	0.991667	817	train	with pretrain
-1.66814	0.988333	818	train	with pretrain
-1.58716	0.985	819	train	with pretrain
-1.85298	0.991667	820	train	with pretrain
-1.69844	0.99	821	train	with pretrain
-1.7015	0.988333	822	train	with pretrain
-1.62164	0.983333	823	train	with pretrain
-1.53406	0.99	824	train	with pretrain
-1.69959	0.988333	825	train	with pretrain
-1.8648	0.995	826	train	with pretrain
-1.53745	0.981667	827	train	with pretrain
-1.57404	0.981667	828	train	with pretrain
-1.58433	0.986667	829	train	with pretrain
-1.73735	0.991667	830	train	with pretrain
-1.78034	0.995	831	train	with pretrain
-1.54991	0.985	832	train	with pretrain
-1.78333	0.991667	833	train	with pretrain
-1.51563	0.981667	834	train	with pretrain
-1.57929	0.981667	835	train	with pretrain
-1.79202	0.988333	836	train	with pretrain
-1.52689	0.986667	837	train	with pretrain
-1.63773	0.986667	838	train	with pretrain
-1.65664	0.988333	839	train	with pretrain
-1.74961	0.99	840	train	with pretrain
-1.77395	0.99	841	train	with pretrain
-1.71151	0.99	842	train	with pretrain
-1.679	0.99	843	train	with pretrain
-1.90352	0.995	844	train	with pretrain
-1.74163	0.988333	845	train	with pretrain
-1.67407	0.987952	846	train	with pretrain
-1.86616	0.991667	847	train	with pretrain
-1.74704	0.991667	848	train	with pretrain
-1.72424	0.99	849	train	with pretrain
-1.64849	0.988333	850	train	with pretrain
-1.78574	0.993333	851	train	with pretrain
-1.64545	0.988333	852	train	with pretrain
-1.87183	0.995	853	train	with pretrain
-1.71697	0.985	854	train	with pretrain
-1.68836	0.99	855	train	with pretrain
-1.51626	0.975	856	train	with pretrain
-1.73527	0.986667	857	train	with pretrain
-1.71889	0.988333	858	train	with pretrain
-1.73427	0.99	859	train	with pretrain
-1.8509	0.995	860	train	with pretrain
-1.8602	0.995	861	train	with pretrain
-1.83568	0.991667	862	train	with pretrain
-1.68385	0.988333	863	train	with pretrain
-1.63881	0.988333	864	train	with pretrain
-1.75338	0.993333	865	train	with pretrain
-1.78409	0.988333	866	train	with pretrain
-1.8767	0.995	867	train	with pretrain
-1.64706	0.986667	868	train	with pretrain
-1.57899	0.986667	869	train	with pretrain
-1.67938	0.986667	870	train	with pretrain
-2.02014	0.998333	871	train	with pretrain
-1.61371	0.983333	872	train	with pretrain
-1.71789	0.988333	873	train	with pretrain
-1.73567	0.991667	874	train	with pretrain
-1.89681	0.991667	875	train	with pretrain
-1.7059	0.988333	876	train	with pretrain
-1.91122	0.993333	877	train	with pretrain
-1.86375	0.993333	878	train	with pretrain
-1.67435	0.993333	879	train	with pretrain
-1.67065	0.99	880	train	with pretrain
-1.64075	0.981667	881	train	with pretrain
-1.68454	0.986667	882	train	with pretrain
-1.72638	0.99	883	train	with pretrain
-1.51729	0.978333	884	train	with pretrain
-1.76729	0.988333	885	train	with pretrain
-1.83367	0.993115	886	train	with pretrain
-1.84167	0.988333	887	train	with pretrain
-1.65168	0.99	888	train	with pretrain
-1.77141	0.993333	889	train	with pretrain
-1.78071	0.99	890	train	with pretrain
-1.97977	0.995	891	train	with pretrain
-2.07923	0.998333	892	train	with pretrain
-1.74733	0.995	893	train	with pretrain
-1.68937	0.988333	894	train	with pretrain
-1.56931	0.985	895	train	with pretrain
-1.80525	0.986667	896	train	with pretrain
-1.89807	0.998333	897	train	with pretrain
-1.82055	0.991667	898	train	with pretrain
-1.76652	0.995	899	train	with pretrain
-1.86364	0.993333	900	train	with pretrain
-1.68054	0.986667	901	train	with pretrain
-1.88331	0.993333	902	train	with pretrain
-1.69345	0.985	903	train	with pretrain
-1.80086	0.993333	904	train	with pretrain
-1.64874	0.986667	905	train	with pretrain
-1.73847	0.991667	906	train	with pretrain
-2.02216	0.993333	907	train	with pretrain
-1.69284	0.991667	908	train	with pretrain
-1.71428	0.985	909	train	with pretrain
-1.82499	0.995	910	train	with pretrain
-1.87614	0.993333	911	train	with pretrain
-1.65194	0.983333	912	train	with pretrain
-1.74204	0.991667	913	train	with pretrain
-1.97603	0.995	914	train	with pretrain
-1.65633	0.986667	915	train	with pretrain
-1.81567	0.995	916	train	with pretrain
-1.79548	0.988333	917	train	with pretrain
-1.61041	0.986667	918	train	with pretrain
-1.70568	0.988333	919	train	with pretrain
-1.98728	0.995	920	train	with pretrain
-1.63344	0.988333	921	train	with pretrain
-1.72071	0.99	922	train	with pretrain
-1.77273	0.988333	923	train	with pretrain
-1.71228	0.988333	924	train	with pretrain
-1.80934	0.993333	925	train	with pretrain
-1.90318	0.989673	926	train	with pretrain
-1.70456	0.986667	927	train	with pretrain
-1.73368	0.993333	928	train	with pretrain
-2.03986	0.995	929	train	with pretrain
-1.73135	0.99	930	train	with pretrain
-1.84402	0.995	931	train	with pretrain
-1.8807	0.993333	932	train	with pretrain
-1.70413	0.986667	933	train	with pretrain
-1.93211	0.993333	934	train	with pretrain
-1.82938	0.995	935	train	with pretrain
-1.75853	0.993333	936	train	with pretrain
-1.72508	0.991667	937	train	with pretrain
-1.71021	0.988333	938	train	with pretrain
-1.64224	0.983333	939	train	with pretrain
-1.81307	0.991667	940	train	with pretrain
-2.0021	0.998333	941	train	with pretrain
-1.78973	0.995	942	train	with pretrain
-1.79947	0.99	943	train	with pretrain
-1.75574	0.988333	944	train	with pretrain
-1.99554	0.998333	945	train	with pretrain
-1.64038	0.988333	946	train	with pretrain
-1.93968	0.996667	947	train	with pretrain
-1.77818	0.996667	948	train	with pretrain
-1.84525	0.99	949	train	with pretrain
-1.89056	0.995	950	train	with pretrain
-1.93933	0.993333	951	train	with pretrain
-1.87187	0.996667	952	train	with pretrain
-2.05053	0.996667	953	train	with pretrain
-1.80503	0.993333	954	train	with pretrain
-1.60087	0.985	955	train	with pretrain
-1.84117	0.995	956	train	with pretrain
-1.78292	0.988333	957	train	with pretrain
-1.86582	0.993333	958	train	with pretrain
-1.5686	0.981667	959	train	with pretrain
-1.68716	0.988333	960	train	with pretrain
-1.9183	0.99	961	train	with pretrain
-1.95051	0.995	962	train	with pretrain
-1.88038	0.993333	963	train	with pretrain
-1.5894	0.985	964	train	with pretrain
-1.74638	0.99	965	train	with pretrain
-1.9635	0.995	966	train	with pretrain
-1.96137	0.994836	967	train	with pretrain
-1.78065	0.991667	968	train	with pretrain
-2.05158	0.995	969	train	with pretrain
-1.77772	0.991667	970	train	with pretrain
-1.66555	0.99	971	train	with pretrain
-2.28159	0.998333	972	train	with pretrain
-1.90558	0.996667	973	train	with pretrain
-1.83574	0.99	974	train	with pretrain
-1.93681	0.995	975	train	with pretrain
-1.85595	0.995	976	train	with pretrain
-1.71079	0.988333	977	train	with pretrain
-1.79604	0.993333	978	train	with pretrain
-1.6617	0.99	979	train	with pretrain
-2.07862	0.998333	980	train	with pretrain
-1.78842	0.995	981	train	with pretrain
-1.90366	0.998333	982	train	with pretrain
-1.74365	0.981667	983	train	with pretrain
-1.86285	0.993333	984	train	with pretrain
-1.83688	0.991667	985	train	with pretrain
-1.76034	0.99	986	train	with pretrain
-1.77751	0.986667	987	train	with pretrain
-1.8612	0.991667	988	train	with pretrain
-1.93989	0.996667	989	train	with pretrain
-1.68902	0.983333	990	train	with pretrain
-1.85038	0.988333	991	train	with pretrain
-1.86644	0.995	992	train	with pretrain
-1.64273	0.983333	993	train	with pretrain
-1.83786	0.995	994	train	with pretrain
-1.87067	0.991667	995	train	with pretrain
-1.90685	0.995	996	train	with pretrain
-1.74004	0.993333	997	train	with pretrain
-1.70101	0.991667	998	train	with pretrain
-1.67887	0.986667	999	train	with pretrain
-0.15411	0.554047	10	valid	with pretrain
-0.180059	0.613475	20	valid	with pretrain
-0.280145	0.709982	30	valid	with pretrain
-0.310352	0.708823	40	valid	with pretrain
-0.346834	0.7512	50	valid	with pretrain
-0.417364	0.832644	60	valid	with pretrain
-0.502272	0.884456	70	valid	with pretrain
-0.490413	0.880814	80	valid	with pretrain
-0.579034	0.907466	90	valid	with pretrain
-0.553616	0.904983	100	valid	with pretrain
-0.559003	0.90581	110	valid	with pretrain
-0.571287	0.908293	120	valid	with pretrain
-0.552601	0.902996	130	valid	with pretrain
-0.567749	0.912101	140	valid	with pretrain
-0.548241	0.907962	150	valid	with pretrain
-0.574873	0.91508	160	valid	with pretrain
-0.542916	0.911439	170	valid	with pretrain
-0.522607	0.915577	180	valid	with pretrain
-0.51009	0.917232	190	valid	with pretrain
-0.538234	0.91806	200	valid	with pretrain
-0.510175	0.914087	210	valid	with pretrain
-0.506308	0.911273	220	valid	with pretrain
-0.478596	0.903493	230	valid	with pretrain
-0.47538	0.914749	240	valid	with pretrain
-0.453506	0.909287	250	valid	with pretrain
-0.440625	0.908624	260	valid	with pretrain
-0.451228	0.906141	270	valid	with pretrain
-0.450347	0.90581	280	valid	with pretrain
-0.425623	0.910776	290	valid	with pretrain
-0.413589	0.912266	300	valid	with pretrain
-0.394511	0.906472	310	valid	with pretrain
-0.438119	0.907135	320	valid	with pretrain
-0.406525	0.914584	330	valid	with pretrain
-0.410788	0.908128	340	valid	with pretrain
-0.392951	0.909783	350	valid	with pretrain
-0.390062	0.912763	360	valid	with pretrain
-0.386351	0.904486	370	valid	with pretrain
-0.391531	0.913259	380	valid	with pretrain
-0.380398	0.912432	390	valid	with pretrain
-0.36682	0.906307	400	valid	with pretrain
-0.353202	0.909949	410	valid	with pretrain
-0.357463	0.909452	420	valid	with pretrain
-0.360623	0.907631	430	valid	with pretrain
-0.343969	0.912101	440	valid	with pretrain
-0.35274	0.910445	450	valid	with pretrain
-0.331378	0.913259	460	valid	with pretrain
-0.33704	0.911107	470	valid	with pretrain
-0.346465	0.911107	480	valid	with pretrain
-0.351075	0.91508	490	valid	with pretrain
-0.322955	0.915246	500	valid	with pretrain
-0.331942	0.913094	510	valid	with pretrain
-0.314081	0.91177	520	valid	with pretrain
-0.308666	0.912432	530	valid	with pretrain
-0.313624	0.908955	540	valid	with pretrain
-0.290569	0.915246	550	valid	with pretrain
-0.296631	0.909618	560	valid	with pretrain
-0.297011	0.914418	570	valid	with pretrain
-0.284138	0.912101	580	valid	with pretrain
-0.302002	0.911273	590	valid	with pretrain
-0.296976	0.913259	600	valid	with pretrain
-0.305802	0.915411	610	valid	with pretrain
-0.301536	0.908459	620	valid	with pretrain
-0.295288	0.915577	630	valid	with pretrain
-0.300936	0.910114	640	valid	with pretrain
-0.289447	0.914087	650	valid	with pretrain
-0.26999	0.91508	660	valid	with pretrain
-0.270616	0.916405	670	valid	with pretrain
-0.271212	0.911935	680	valid	with pretrain
-0.267571	0.911107	690	valid	with pretrain
-0.267335	0.914749	700	valid	with pretrain
-0.259398	0.914749	710	valid	with pretrain
-0.267762	0.914584	720	valid	with pretrain
-0.264286	0.91177	730	valid	with pretrain
-0.249858	0.917729	740	valid	with pretrain
-0.257974	0.915577	750	valid	with pretrain
-0.253421	0.912432	760	valid	with pretrain
-0.265	0.915246	770	valid	with pretrain
-0.256159	0.91657	780	valid	with pretrain
-0.263019	0.915908	790	valid	with pretrain
-0.260278	0.91508	800	valid	with pretrain
-0.256421	0.916405	810	valid	with pretrain
-0.251937	0.917894	820	valid	with pretrain
-0.240336	0.914584	830	valid	with pretrain
-0.238046	0.917894	840	valid	with pretrain
-0.239205	0.919053	850	valid	with pretrain
-0.243773	0.91359	860	valid	with pretrain
-0.241817	0.914915	870	valid	with pretrain
-0.236083	0.917729	880	valid	with pretrain
-0.23055	0.917398	890	valid	with pretrain
-0.227229	0.917729	900	valid	with pretrain
-0.22813	0.918888	910	valid	with pretrain
-0.231944	0.91806	920	valid	with pretrain
-0.233117	0.916239	930	valid	with pretrain
-0.230821	0.916073	940	valid	with pretrain
-0.229794	0.917232	950	valid	with pretrain
-0.228342	0.91806	960	valid	with pretrain
-0.225787	0.919384	970	valid	with pretrain
-0.224864	0.918888	980	valid	with pretrain
-0.224483	0.918391	990	valid	with pretrain
-0.152876	0.521667	0	train	without pretrain
-0.151611	0.501667	1	train	without pretrain
-0.146066	0.473333	2	train	without pretrain
-0.150863	0.483333	3	train	without pretrain
-0.166698	0.558333	4	train	without pretrain
-0.146464	0.516667	5	train	without pretrain
-0.157562	0.551667	6	train	without pretrain
-0.161917	0.545	7	train	without pretrain
-0.158424	0.46	8	train	without pretrain
-0.157718	0.476667	9	train	without pretrain
-0.167124	0.485	10	train	without pretrain
-0.172476	0.605	11	train	without pretrain
-0.173905	0.58	12	train	without pretrain
-0.183587	0.668333	13	train	without pretrain
-0.17695	0.496667	14	train	without pretrain
-0.195658	0.53	15	train	without pretrain
-0.188379	0.621667	16	train	without pretrain
-0.193356	0.658333	17	train	without pretrain
-0.220969	0.673333	18	train	without pretrain
-0.0063209	0.448333	19	train	without pretrain
0.00520293	0.498333	20	train	without pretrain
-0.0951675	0.473333	21	train	without pretrain
-0.230609	0.661667	22	train	without pretrain
-0.213674	0.658333	23	train	without pretrain
-0.221485	0.673333	24	train	without pretrain
-0.235986	0.683333	25	train	without pretrain
-0.25009	0.711667	26	train	without pretrain
-0.233606	0.7	27	train	without pretrain
-0.241926	0.685	28	train	without pretrain
-0.246315	0.698333	29	train	without pretrain
-0.233419	0.681667	30	train	without pretrain
-0.234136	0.678333	31	train	without pretrain
-0.245327	0.69	32	train	without pretrain
-0.246714	0.695	33	train	without pretrain
-0.259183	0.715	34	train	without pretrain
-0.260233	0.713333	35	train	without pretrain
-0.25838	0.735	36	train	without pretrain
-0.258189	0.715	37	train	without pretrain
-0.241653	0.705	38	train	without pretrain
-0.237887	0.693333	39	train	without pretrain
-0.229545	0.662651	40	train	without pretrain
-0.241526	0.68	41	train	without pretrain
-0.235673	0.691667	42	train	without pretrain
-0.247777	0.703333	43	train	without pretrain
-0.269637	0.73	44	train	without pretrain
-0.260492	0.705	45	train	without pretrain
-0.273241	0.733333	46	train	without pretrain
-0.271163	0.728333	47	train	without pretrain
-0.270631	0.74	48	train	without pretrain
-0.256654	0.706667	49	train	without pretrain
-0.253475	0.691667	50	train	without pretrain
-0.262417	0.723333	51	train	without pretrain
-0.248416	0.695	52	train	without pretrain
-0.240882	0.671667	53	train	without pretrain
-0.268216	0.736667	54	train	without pretrain
-0.2484	0.721667	55	train	without pretrain
-0.254994	0.695	56	train	without pretrain
-0.257948	0.705	57	train	without pretrain
-0.263269	0.713333	58	train	without pretrain
-0.265869	0.7	59	train	without pretrain
-0.267174	0.723333	60	train	without pretrain
-0.266332	0.718333	61	train	without pretrain
-0.245274	0.66	62	train	without pretrain
-0.249821	0.696667	63	train	without pretrain
-0.245489	0.698333	64	train	without pretrain
-0.271757	0.716667	65	train	without pretrain
-0.264015	0.725	66	train	without pretrain
-0.277614	0.72	67	train	without pretrain
-0.256301	0.726667	68	train	without pretrain
-0.267824	0.72	69	train	without pretrain
-0.264079	0.71	70	train	without pretrain
-0.263136	0.711667	71	train	without pretrain
-0.154596	0.663333	72	train	without pretrain
-0.209352	0.705	73	train	without pretrain
-0.275055	0.733333	74	train	without pretrain
-0.246388	0.71	75	train	without pretrain
-0.272774	0.721667	76	train	without pretrain
-0.250073	0.716667	77	train	without pretrain
-0.250854	0.698333	78	train	without pretrain
-0.254609	0.723333	79	train	without pretrain
-0.234945	0.681583	80	train	without pretrain
-0.259411	0.711667	81	train	without pretrain
-0.203234	0.688333	82	train	without pretrain
-0.217561	0.695	83	train	without pretrain
-0.257345	0.715	84	train	without pretrain
-0.27131	0.723333	85	train	without pretrain
-0.22245	0.66	86	train	without pretrain
-0.244725	0.683333	87	train	without pretrain
-0.258505	0.71	88	train	without pretrain
-0.259993	0.71	89	train	without pretrain
-0.23172	0.678333	90	train	without pretrain
-0.272942	0.723333	91	train	without pretrain
-0.2895	0.745	92	train	without pretrain
-0.276795	0.725	93	train	without pretrain
-0.287838	0.753333	94	train	without pretrain
-0.252298	0.711667	95	train	without pretrain
-0.272176	0.728333	96	train	without pretrain
-0.282788	0.726667	97	train	without pretrain
-0.274809	0.733333	98	train	without pretrain
-0.266724	0.708333	99	train	without pretrain
-0.277151	0.725	100	train	without pretrain
-0.271043	0.733333	101	train	without pretrain
-0.282777	0.723333	102	train	without pretrain
-0.285731	0.743333	103	train	without pretrain
-0.297039	0.75	104	train	without pretrain
-0.241901	0.715	105	train	without pretrain
-0.276389	0.728333	106	train	without pretrain
-0.272804	0.715	107	train	without pretrain
-0.246607	0.691667	108	train	without pretrain
-0.267386	0.733333	109	train	without pretrain
-0.184742	0.688333	110	train	without pretrain
-0.182745	0.683333	111	train	without pretrain
-0.242935	0.706667	112	train	without pretrain
-0.263198	0.723333	113	train	without pretrain
-0.280355	0.756667	114	train	without pretrain
-0.255726	0.705	115	train	without pretrain
-0.277851	0.735	116	train	without pretrain
-0.236177	0.675	117	train	without pretrain
-0.237069	0.693333	118	train	without pretrain
-0.264254	0.711667	119	train	without pretrain
-0.257007	0.703959	120	train	without pretrain
-0.264606	0.715	121	train	without pretrain
-0.2673	0.721667	122	train	without pretrain
-0.301107	0.753333	123	train	without pretrain
-0.250311	0.711667	124	train	without pretrain
-0.21846	0.706667	125	train	without pretrain
-0.271891	0.723333	126	train	without pretrain
-0.270365	0.745	127	train	without pretrain
-0.263362	0.72	128	train	without pretrain
-0.274587	0.738333	129	train	without pretrain
-0.23749	0.691667	130	train	without pretrain
-0.255272	0.705	131	train	without pretrain
-0.225168	0.685	132	train	without pretrain
-0.260075	0.698333	133	train	without pretrain
-0.260001	0.715	134	train	without pretrain
-0.273739	0.715	135	train	without pretrain
-0.230325	0.698333	136	train	without pretrain
-0.257055	0.741667	137	train	without pretrain
-0.265959	0.728333	138	train	without pretrain
-0.257747	0.7	139	train	without pretrain
-0.249249	0.711667	140	train	without pretrain
-0.209293	0.686667	141	train	without pretrain
-0.23903	0.708333	142	train	without pretrain
-0.169191	0.641667	143	train	without pretrain
-0.223199	0.681667	144	train	without pretrain
-0.179555	0.573333	145	train	without pretrain
-0.18165	0.603333	146	train	without pretrain
-0.224831	0.721667	147	train	without pretrain
-0.220988	0.661667	148	train	without pretrain
-0.188089	0.631667	149	train	without pretrain
-0.208629	0.663333	150	train	without pretrain
-0.215373	0.67	151	train	without pretrain
-0.242811	0.711667	152	train	without pretrain
-0.234052	0.705	153	train	without pretrain
-0.217385	0.681667	154	train	without pretrain
-0.216187	0.695	155	train	without pretrain
-0.219646	0.685	156	train	without pretrain
-0.239734	0.706667	157	train	without pretrain
-0.208285	0.653333	158	train	without pretrain
-0.194421	0.683333	159	train	without pretrain
-0.201939	0.678333	160	train	without pretrain
-0.198706	0.681583	161	train	without pretrain
-0.164672	0.64	162	train	without pretrain
-0.198836	0.673333	163	train	without pretrain
-0.181055	0.64	164	train	without pretrain
-0.202021	0.67	165	train	without pretrain
-0.215151	0.681667	166	train	without pretrain
-0.19713	0.665	167	train	without pretrain
-0.20692	0.66	168	train	without pretrain
-0.217416	0.681667	169	train	without pretrain
-0.21204	0.671667	170	train	without pretrain
-0.2248	0.685	171	train	without pretrain
-0.210453	0.675	172	train	without pretrain
-0.203508	0.628333	173	train	without pretrain
-0.204326	0.648333	174	train	without pretrain
-0.230111	0.671667	175	train	without pretrain
-0.212991	0.655	176	train	without pretrain
-0.200103	0.646667	177	train	without pretrain
-0.20287	0.651667	178	train	without pretrain
-0.217378	0.655	179	train	without pretrain
-0.200042	0.651667	180	train	without pretrain
-0.230157	0.691667	181	train	without pretrain
-0.224384	0.655	182	train	without pretrain
-0.21365	0.656667	183	train	without pretrain
-0.229376	0.676667	184	train	without pretrain
-0.221397	0.663333	185	train	without pretrain
-0.200655	0.65	186	train	without pretrain
-0.190613	0.631667	187	train	without pretrain
-0.177552	0.631667	188	train	without pretrain
-0.198848	0.668333	189	train	without pretrain
-0.17333	0.635	190	train	without pretrain
-0.194752	0.66	191	train	without pretrain
-0.185832	0.625	192	train	without pretrain
-0.158831	0.565	193	train	without pretrain
-0.0804334	0.443333	194	train	without pretrain
-0.092521	0.465	195	train	without pretrain
-0.0956411	0.476667	196	train	without pretrain
-0.132523	0.521667	197	train	without pretrain
-0.15146	0.506667	198	train	without pretrain
-0.137051	0.518333	199	train	without pretrain
-0.131077	0.53	200	train	without pretrain
-0.140407	0.557659	201	train	without pretrain
-0.104316	0.506667	202	train	without pretrain
-0.11585	0.506667	203	train	without pretrain
-0.13861	0.525	204	train	without pretrain
-0.154614	0.528333	205	train	without pretrain
-0.161821	0.531667	206	train	without pretrain
-0.164993	0.58	207	train	without pretrain
-0.160446	0.515	208	train	without pretrain
-0.15815	0.485	209	train	without pretrain
-0.152778	0.446667	210	train	without pretrain
-0.157552	0.483333	211	train	without pretrain
-0.158785	0.466667	212	train	without pretrain
-0.160002	0.501667	213	train	without pretrain
-0.163188	0.57	214	train	without pretrain
-0.162831	0.536667	215	train	without pretrain
-0.164812	0.561667	216	train	without pretrain
-0.162925	0.545	217	train	without pretrain
-0.155346	0.505	218	train	without pretrain
-0.156869	0.511667	219	train	without pretrain
-0.164475	0.551667	220	train	without pretrain
-0.158337	0.513333	221	train	without pretrain
-0.160788	0.535	222	train	without pretrain
-0.163777	0.561667	223	train	without pretrain
-0.16243	0.591667	224	train	without pretrain
-0.16247	0.56	225	train	without pretrain
-0.161775	0.56	226	train	without pretrain
-0.163249	0.576667	227	train	without pretrain
-0.164254	0.608333	228	train	without pretrain
-0.164165	0.598333	229	train	without pretrain
-0.166251	0.58	230	train	without pretrain
-0.161497	0.528333	231	train	without pretrain
-0.162608	0.538333	232	train	without pretrain
-0.16133	0.535	233	train	without pretrain
-0.155812	0.498333	234	train	without pretrain
-0.164359	0.545	235	train	without pretrain
-0.159177	0.515	236	train	without pretrain
-0.16221	0.53	237	train	without pretrain
-0.162323	0.55	238	train	without pretrain
-0.162644	0.565	239	train	without pretrain
-0.163216	0.58	240	train	without pretrain
-0.163437	0.600688	241	train	without pretrain
-0.1632	0.565	242	train	without pretrain
-0.164472	0.601667	243	train	without pretrain
-0.16282	0.538333	244	train	without pretrain
-0.164044	0.563333	245	train	without pretrain
-0.163831	0.57	246	train	without pretrain
-0.160431	0.525	247	train	without pretrain
-0.16329	0.555	248	train	without pretrain
-0.163734	0.553333	249	train	without pretrain
-0.161659	0.53	250	train	without pretrain
-0.164959	0.591667	251	train	without pretrain
-0.1632	0.558333	252	train	without pretrain
-0.165705	0.576667	253	train	without pretrain
-0.163796	0.548333	254	train	without pretrain
-0.162211	0.533333	255	train	without pretrain
-0.164543	0.58	256	train	without pretrain
-0.167259	0.666667	257	train	without pretrain
-0.16456	0.583333	258	train	without pretrain
-0.165457	0.603333	259	train	without pretrain
-0.167296	0.628333	260	train	without pretrain
-0.135882	0.53	261	train	without pretrain
-0.126878	0.461667	262	train	without pretrain
-0.0558759	0.36	263	train	without pretrain
-0.0904594	0.483333	264	train	without pretrain
-0.0855934	0.465	265	train	without pretrain
-0.113165	0.458333	266	train	without pretrain
-0.162743	0.553333	267	train	without pretrain
-0.162772	0.553333	268	train	without pretrain
-0.159588	0.53	269	train	without pretrain
-0.156796	0.496667	270	train	without pretrain
-0.125795	0.498333	271	train	without pretrain
-0.116057	0.468333	272	train	without pretrain
-0.11848	0.458333	273	train	without pretrain
-0.127113	0.47	274	train	without pretrain
-0.132567	0.466667	275	train	without pretrain
-0.131788	0.455	276	train	without pretrain
-0.145864	0.486667	277	train	without pretrain
-0.145231	0.46	278	train	without pretrain
-0.149539	0.471667	279	train	without pretrain
-0.153219	0.458333	280	train	without pretrain
-0.156512	0.466667	281	train	without pretrain
-0.159844	0.511188	282	train	without pretrain
-0.161762	0.548333	283	train	without pretrain
-0.155494	0.503333	284	train	without pretrain
-0.155812	0.52	285	train	without pretrain
-0.159521	0.543333	286	train	without pretrain
-0.149662	0.5	287	train	without pretrain
-0.158669	0.538333	288	train	without pretrain
-0.158838	0.535	289	train	without pretrain
-0.160399	0.54	290	train	without pretrain
-0.159961	0.531667	291	train	without pretrain
-0.158239	0.516667	292	train	without pretrain
-0.163256	0.57	293	train	without pretrain
-0.159507	0.518333	294	train	without pretrain
-0.159038	0.506667	295	train	without pretrain
-0.160265	0.548333	296	train	without pretrain
-0.160725	0.566667	297	train	without pretrain
-0.15946	0.518333	298	train	without pretrain
-0.160304	0.551667	299	train	without pretrain
-0.1604	0.545	300	train	without pretrain
-0.159695	0.526667	301	train	without pretrain
-0.16065	0.536667	302	train	without pretrain
-0.161211	0.541667	303	train	without pretrain
-0.156605	0.496667	304	train	without pretrain
-0.161905	0.546667	305	train	without pretrain
-0.159181	0.521667	306	train	without pretrain
-0.162448	0.551667	307	train	without pretrain
-0.161273	0.545	308	train	without pretrain
-0.160764	0.54	309	train	without pretrain
-0.159931	0.531667	310	train	without pretrain
-0.163042	0.555	311	train	without pretrain
-0.155775	0.498333	312	train	without pretrain
-0.158892	0.523333	313	train	without pretrain
-0.161556	0.546667	314	train	without pretrain
-0.1633	0.566667	315	train	without pretrain
-0.159229	0.518333	316	train	without pretrain
-0.156681	0.488333	317	train	without pretrain
-0.160524	0.533333	318	train	without pretrain
-0.158816	0.506667	319	train	without pretrain
-0.160602	0.538333	320	train	without pretrain
-0.159005	0.506667	321	train	without pretrain
-0.160478	0.535284	322	train	without pretrain
-0.159983	0.533333	323	train	without pretrain
-0.160562	0.541667	324	train	without pretrain
-0.160743	0.555	325	train	without pretrain
-0.160597	0.535	326	train	without pretrain
-0.158498	0.505	327	train	without pretrain
-0.158835	0.51	328	train	without pretrain
-0.160875	0.541667	329	train	without pretrain
-0.157555	0.496667	330	train	without pretrain
-0.161839	0.548333	331	train	without pretrain
-0.161039	0.54	332	train	without pretrain
-0.160166	0.531667	333	train	without pretrain
-0.161586	0.54	334	train	without pretrain
-0.159024	0.52	335	train	without pretrain
-0.162393	0.553333	336	train	without pretrain
-0.157596	0.508333	337	train	without pretrain
-0.159084	0.518333	338	train	without pretrain
-0.160833	0.536667	339	train	without pretrain
-0.158264	0.511667	340	train	without pretrain
-0.161601	0.553333	341	train	without pretrain
-0.159873	0.525	342	train	without pretrain
-0.161827	0.553333	343	train	without pretrain
-0.16068	0.538333	344	train	without pretrain
-0.159991	0.521667	345	train	without pretrain
-0.160953	0.536667	346	train	without pretrain
-0.161833	0.553333	347	train	without pretrain
-0.162954	0.568333	348	train	without pretrain
-0.159375	0.52	349	train	without pretrain
-0.159467	0.523333	350	train	without pretrain
-0.157479	0.506667	351	train	without pretrain
-0.161547	0.548333	352	train	without pretrain
-0.157482	0.508333	353	train	without pretrain
-0.161063	0.536667	354	train	without pretrain
-0.158777	0.51	355	train	without pretrain
-0.160603	0.536667	356	train	without pretrain
-0.158634	0.511667	357	train	without pretrain
-0.159854	0.521667	358	train	without pretrain
-0.161387	0.555	359	train	without pretrain
-0.160027	0.54	360	train	without pretrain
-0.158974	0.51	361	train	without pretrain
-0.161384	0.555938	362	train	without pretrain
-0.159829	0.526667	363	train	without pretrain
-0.160345	0.53	364	train	without pretrain
-0.160041	0.526667	365	train	without pretrain
-0.161007	0.543333	366	train	without pretrain
-0.164087	0.581667	367	train	without pretrain
-0.159368	0.521667	368	train	without pretrain
-0.158804	0.521667	369	train	without pretrain
-0.157975	0.513333	370	train	without pretrain
-0.15807	0.513333	371	train	without pretrain
-0.158029	0.511667	372	train	without pretrain
-0.157656	0.506667	373	train	without pretrain
-0.159499	0.518333	374	train	without pretrain
-0.161642	0.551667	375	train	without pretrain
-0.161556	0.56	376	train	without pretrain
-0.160994	0.546667	377	train	without pretrain
-0.160968	0.545	378	train	without pretrain
-0.159555	0.515	379	train	without pretrain
-0.159224	0.518333	380	train	without pretrain
-0.157909	0.493333	381	train	without pretrain
-0.161751	0.546667	382	train	without pretrain
-0.161629	0.551667	383	train	without pretrain
-0.159352	0.518333	384	train	without pretrain
-0.158826	0.51	385	train	without pretrain
-0.161659	0.553333	386	train	without pretrain
-0.158669	0.506667	387	train	without pretrain
-0.159136	0.511667	388	train	without pretrain
-0.160609	0.536667	389	train	without pretrain
-0.161081	0.541667	390	train	without pretrain
-0.162761	0.566667	391	train	without pretrain
-0.161294	0.543333	392	train	without pretrain
-0.161835	0.546667	393	train	without pretrain
-0.159873	0.528333	394	train	without pretrain
-0.161987	0.548333	395	train	without pretrain
-0.156232	0.498333	396	train	without pretrain
-0.162088	0.545	397	train	without pretrain
-0.159749	0.528333	398	train	without pretrain
-0.162396	0.551667	399	train	without pretrain
-0.157911	0.506667	400	train	without pretrain
-0.160252	0.526667	401	train	without pretrain
-0.161242	0.531842	402	train	without pretrain
-0.159966	0.526667	403	train	without pretrain
-0.160225	0.53	404	train	without pretrain
-0.158755	0.506667	405	train	without pretrain
-0.160292	0.531667	406	train	without pretrain
-0.159779	0.523333	407	train	without pretrain
-0.161919	0.56	408	train	without pretrain
-0.162068	0.566667	409	train	without pretrain
-0.158889	0.51	410	train	without pretrain
-0.15797	0.496667	411	train	without pretrain
-0.159127	0.508333	412	train	without pretrain
-0.163031	0.575	413	train	without pretrain
-0.160794	0.535	414	train	without pretrain
-0.161836	0.55	415	train	without pretrain
-0.157407	0.501667	416	train	without pretrain
-0.161899	0.548333	417	train	without pretrain
-0.157462	0.501667	418	train	without pretrain
-0.158806	0.516667	419	train	without pretrain
-0.160101	0.528333	420	train	without pretrain
-0.158781	0.513333	421	train	without pretrain
-0.15831	0.501667	422	train	without pretrain
-0.159631	0.518333	423	train	without pretrain
-0.160506	0.538333	424	train	without pretrain
-0.162188	0.586667	425	train	without pretrain
-0.160789	0.545	426	train	without pretrain
-0.160711	0.546667	427	train	without pretrain
-0.162455	0.565	428	train	without pretrain
-0.157232	0.49	429	train	without pretrain
-0.161479	0.54	430	train	without pretrain
-0.162136	0.548333	431	train	without pretrain
-0.157615	0.505	432	train	without pretrain
-0.159174	0.526667	433	train	without pretrain
-0.159075	0.523333	434	train	without pretrain
-0.159182	0.516667	435	train	without pretrain
-0.163368	0.566667	436	train	without pretrain
-0.159556	0.521667	437	train	without pretrain
-0.162034	0.548333	438	train	without pretrain
-0.158951	0.52	439	train	without pretrain
-0.162152	0.55	440	train	without pretrain
-0.16347	0.566667	441	train	without pretrain
-0.160253	0.53	442	train	without pretrain
-0.156276	0.490534	443	train	without pretrain
-0.160662	0.533333	444	train	without pretrain
-0.159264	0.521667	445	train	without pretrain
-0.160331	0.528333	446	train	without pretrain
-0.161946	0.555	447	train	without pretrain
-0.158552	0.505	448	train	without pretrain
-0.163681	0.578333	449	train	without pretrain
-0.162198	0.556667	450	train	without pretrain
-0.160357	0.53	451	train	without pretrain
-0.161676	0.548333	452	train	without pretrain
-0.161684	0.543333	453	train	without pretrain
-0.158783	0.518333	454	train	without pretrain
-0.162175	0.551667	455	train	without pretrain
-0.162725	0.551667	456	train	without pretrain
-0.162611	0.556667	457	train	without pretrain
-0.158801	0.521667	458	train	without pretrain
-0.160786	0.535	459	train	without pretrain
-0.165004	0.571667	460	train	without pretrain
-0.160468	0.535	461	train	without pretrain
-0.157552	0.511667	462	train	without pretrain
-0.158404	0.516667	463	train	without pretrain
-0.159971	0.533333	464	train	without pretrain
-0.159992	0.526667	465	train	without pretrain
-0.161396	0.541667	466	train	without pretrain
-0.160415	0.531667	467	train	without pretrain
-0.159525	0.518333	468	train	without pretrain
-0.156762	0.485	469	train	without pretrain
-0.159264	0.518333	470	train	without pretrain
-0.159547	0.518333	471	train	without pretrain
-0.160084	0.538333	472	train	without pretrain
-0.160003	0.545	473	train	without pretrain
-0.159477	0.518333	474	train	without pretrain
-0.159203	0.505	475	train	without pretrain
-0.159405	0.506667	476	train	without pretrain
-0.159422	0.518333	477	train	without pretrain
-0.159789	0.533333	478	train	without pretrain
-0.159543	0.521667	479	train	without pretrain
-0.160474	0.551667	480	train	without pretrain
-0.159733	0.525	481	train	without pretrain
-0.158514	0.498333	482	train	without pretrain
-0.161326	0.54389	483	train	without pretrain
-0.157463	0.491667	484	train	without pretrain
-0.158977	0.515	485	train	without pretrain
-0.159745	0.525	486	train	without pretrain
-0.162266	0.556667	487	train	without pretrain
-0.160888	0.536667	488	train	without pretrain
-0.159648	0.523333	489	train	without pretrain
-0.159378	0.521667	490	train	without pretrain
-0.162568	0.558333	491	train	without pretrain
-0.159113	0.515	492	train	without pretrain
-0.156999	0.491667	493	train	without pretrain
-0.158719	0.51	494	train	without pretrain
-0.161109	0.54	495	train	without pretrain
-0.159576	0.52	496	train	without pretrain
-0.160826	0.54	497	train	without pretrain
-0.158866	0.513333	498	train	without pretrain
-0.160768	0.538333	499	train	without pretrain
-0.162021	0.563333	500	train	without pretrain
-0.161669	0.553333	501	train	without pretrain
-0.162082	0.553333	502	train	without pretrain
-0.161047	0.543333	503	train	without pretrain
-0.161151	0.545	504	train	without pretrain
-0.160462	0.535	505	train	without pretrain
-0.163895	0.563333	506	train	without pretrain
-0.161008	0.536667	507	train	without pretrain
-0.159312	0.526667	508	train	without pretrain
-0.16074	0.536667	509	train	without pretrain
-0.158482	0.52	510	train	without pretrain
-0.157371	0.513333	511	train	without pretrain
-0.157452	0.518333	512	train	without pretrain
-0.161052	0.536667	513	train	without pretrain
-0.162864	0.556667	514	train	without pretrain
-0.162397	0.55	515	train	without pretrain
-0.157545	0.501667	516	train	without pretrain
-0.163766	0.561667	517	train	without pretrain
-0.157681	0.5	518	train	without pretrain
-0.161642	0.546667	519	train	without pretrain
-0.159002	0.515	520	train	without pretrain
-0.16036	0.526667	521	train	without pretrain
-0.160712	0.536667	522	train	without pretrain
-0.160641	0.533563	523	train	without pretrain
-0.159022	0.51	524	train	without pretrain
-0.160071	0.526667	525	train	without pretrain
-0.160119	0.526667	526	train	without pretrain
-0.16035	0.535	527	train	without pretrain
-0.158741	0.505	528	train	without pretrain
-0.161015	0.543333	529	train	without pretrain
-0.163862	0.6	530	train	without pretrain
-0.160454	0.536667	531	train	without pretrain
-0.16127	0.545	532	train	without pretrain
-0.161652	0.548333	533	train	without pretrain
-0.15817	0.506667	534	train	without pretrain
-0.160875	0.536667	535	train	without pretrain
-0.16024	0.526667	536	train	without pretrain
-0.160802	0.536667	537	train	without pretrain
-0.163791	0.561667	538	train	without pretrain
-0.160438	0.531667	539	train	without pretrain
-0.159707	0.526667	540	train	without pretrain
-0.156831	0.5	541	train	without pretrain
-0.160476	0.533333	542	train	without pretrain
-0.161025	0.54	543	train	without pretrain
-0.162589	0.55	544	train	without pretrain
-0.159965	0.525	545	train	without pretrain
-0.161357	0.541667	546	train	without pretrain
-0.160693	0.535	547	train	without pretrain
-0.160705	0.538333	548	train	without pretrain
-0.161254	0.543333	549	train	without pretrain
-0.159713	0.521667	550	train	without pretrain
-0.162716	0.556667	551	train	without pretrain
-0.158832	0.515	552	train	without pretrain
-0.159817	0.526667	553	train	without pretrain
-0.158637	0.51	554	train	without pretrain
-0.161255	0.541667	555	train	without pretrain
-0.15739	0.491667	556	train	without pretrain
-0.158841	0.508333	557	train	without pretrain
-0.159598	0.518333	558	train	without pretrain
-0.160406	0.53	559	train	without pretrain
-0.160183	0.526667	560	train	without pretrain
-0.159957	0.53	561	train	without pretrain
-0.159781	0.521667	562	train	without pretrain
-0.16015	0.53	563	train	without pretrain
-0.16097	0.554217	564	train	without pretrain
-0.160198	0.526667	565	train	without pretrain
-0.159773	0.52	566	train	without pretrain
-0.159723	0.525	567	train	without pretrain
-0.159197	0.515	568	train	without pretrain
-0.159196	0.516667	569	train	without pretrain
-0.161819	0.55	570	train	without pretrain
-0.159648	0.52	571	train	without pretrain
-0.157684	0.495	572	train	without pretrain
-0.160944	0.541667	573	train	without pretrain
-0.159974	0.528333	574	train	without pretrain
-0.161874	0.545	575	train	without pretrain
-0.158997	0.513333	576	train	without pretrain
-0.161767	0.55	577	train	without pretrain
-0.159963	0.528333	578	train	without pretrain
-0.160345	0.531667	579	train	without pretrain
-0.159613	0.518333	580	train	without pretrain
-0.161255	0.538333	581	train	without pretrain
-0.160858	0.535	582	train	without pretrain
-0.158692	0.51	583	train	without pretrain
-0.159777	0.523333	584	train	without pretrain
-0.161646	0.55	585	train	without pretrain
-0.159851	0.528333	586	train	without pretrain
-0.160918	0.538333	587	train	without pretrain
-0.159611	0.516667	588	train	without pretrain
-0.159955	0.525	589	train	without pretrain
-0.160892	0.536667	590	train	without pretrain
-0.161231	0.543333	591	train	without pretrain
-0.162688	0.56	592	train	without pretrain
-0.161452	0.551667	593	train	without pretrain
-0.160331	0.531667	594	train	without pretrain
-0.16045	0.533333	595	train	without pretrain
-0.16102	0.535	596	train	without pretrain
-0.156689	0.495	597	train	without pretrain
-0.16027	0.53	598	train	without pretrain
-0.162796	0.558333	599	train	without pretrain
-0.161522	0.545	600	train	without pretrain
-0.162483	0.553333	601	train	without pretrain
-0.159372	0.525	602	train	without pretrain
-0.159522	0.52	603	train	without pretrain
-0.160716	0.526678	604	train	without pretrain
-0.15791	0.51	605	train	without pretrain
-0.159497	0.518333	606	train	without pretrain
-0.16081	0.538333	607	train	without pretrain
-0.161982	0.553333	608	train	without pretrain
-0.160481	0.528333	609	train	without pretrain
-0.158911	0.51	610	train	without pretrain
-0.160266	0.531667	611	train	without pretrain
-0.159278	0.513333	612	train	without pretrain
-0.158797	0.503333	613	train	without pretrain
-0.16105	0.541667	614	train	without pretrain
-0.160291	0.533333	615	train	without pretrain
-0.158496	0.495	616	train	without pretrain
-0.160167	0.535	617	train	without pretrain
-0.160927	0.546667	618	train	without pretrain
-0.160058	0.528333	619	train	without pretrain
-0.157874	0.481667	620	train	without pretrain
-0.162809	0.591667	621	train	without pretrain
-0.160942	0.543333	622	train	without pretrain
-0.15988	0.523333	623	train	without pretrain
-0.160843	0.54	624	train	without pretrain
-0.162644	0.57	625	train	without pretrain
-0.162293	0.555	626	train	without pretrain
-0.15947	0.516667	627	train	without pretrain
-0.159582	0.521667	628	train	without pretrain
-0.159545	0.521667	629	train	without pretrain
-0.160607	0.533333	630	train	without pretrain
-0.161236	0.536667	631	train	without pretrain
-0.159571	0.52	632	train	without pretrain
-0.16319	0.558333	633	train	without pretrain
-0.157736	0.511667	634	train	without pretrain
-0.158367	0.516667	635	train	without pretrain
-0.158248	0.51	636	train	without pretrain
-0.163868	0.566667	637	train	without pretrain
-0.159205	0.516667	638	train	without pretrain
-0.161219	0.54	639	train	without pretrain
-0.16347	0.566667	640	train	without pretrain
-0.1607	0.533333	641	train	without pretrain
-0.159417	0.521667	642	train	without pretrain
-0.161713	0.546667	643	train	without pretrain
-0.160426	0.528399	644	train	without pretrain
-0.160693	0.535	645	train	without pretrain
-0.16304	0.566667	646	train	without pretrain
-0.161498	0.548333	647	train	without pretrain
-0.162582	0.558333	648	train	without pretrain
-0.162399	0.555	649	train	without pretrain
-0.163086	0.558333	650	train	without pretrain
-0.157597	0.503333	651	train	without pretrain
-0.163223	0.558333	652	train	without pretrain
-0.160612	0.533333	653	train	without pretrain
-0.155767	0.49	654	train	without pretrain
-0.158451	0.518333	655	train	without pretrain
-0.161916	0.55	656	train	without pretrain
-0.159853	0.53	657	train	without pretrain
-0.159193	0.521667	658	train	without pretrain
-0.1605	0.531667	659	train	without pretrain
-0.163143	0.563333	660	train	without pretrain
-0.159844	0.526667	661	train	without pretrain
-0.159051	0.513333	662	train	without pretrain
-0.15891	0.513333	663	train	without pretrain
-0.160243	0.526667	664	train	without pretrain
-0.160761	0.538333	665	train	without pretrain
-0.161444	0.553333	666	train	without pretrain
-0.15978	0.521667	667	train	without pretrain
-0.160495	0.535	668	train	without pretrain
-0.161218	0.543333	669	train	without pretrain
-0.160949	0.541667	670	train	without pretrain
-0.159213	0.513333	671	train	without pretrain
-0.159601	0.518333	672	train	without pretrain
-0.160908	0.54	673	train	without pretrain
-0.157818	0.493333	674	train	without pretrain
-0.159748	0.521667	675	train	without pretrain
-0.161915	0.553333	676	train	without pretrain
-0.159516	0.518333	677	train	without pretrain
-0.16073	0.541667	678	train	without pretrain
-0.158843	0.505	679	train	without pretrain
-0.1609	0.541667	680	train	without pretrain
-0.160183	0.523333	681	train	without pretrain
-0.158152	0.5	682	train	without pretrain
-0.160398	0.538333	683	train	without pretrain
-0.158569	0.5	684	train	without pretrain
-0.161749	0.550775	685	train	without pretrain
-0.160264	0.535	686	train	without pretrain
-0.160652	0.533333	687	train	without pretrain
-0.160348	0.535	688	train	without pretrain
-0.160433	0.536667	689	train	without pretrain
-0.158068	0.5	690	train	without pretrain
-0.161156	0.54	691	train	without pretrain
-0.161432	0.545	692	train	without pretrain
-0.160504	0.533333	693	train	without pretrain
-0.160089	0.525	694	train	without pretrain
-0.161354	0.545	695	train	without pretrain
-0.161122	0.538333	696	train	without pretrain
-0.161366	0.548333	697	train	without pretrain
-0.162346	0.548333	698	train	without pretrain
-0.158522	0.51	699	train	without pretrain
-0.159725	0.525	700	train	without pretrain
-0.159182	0.515	701	train	without pretrain
-0.159546	0.523333	702	train	without pretrain
-0.15711	0.495	703	train	without pretrain
-0.159962	0.53	704	train	without pretrain
-0.160545	0.535	705	train	without pretrain
-0.160432	0.531667	706	train	without pretrain
-0.162255	0.558333	707	train	without pretrain
-0.160212	0.528333	708	train	without pretrain
-0.160898	0.536667	709	train	without pretrain
-0.160131	0.528333	710	train	without pretrain
-0.161038	0.543333	711	train	without pretrain
-0.159703	0.523333	712	train	without pretrain
-0.161574	0.546667	713	train	without pretrain
-0.16242	0.56	714	train	without pretrain
-0.157893	0.506667	715	train	without pretrain
-0.160674	0.535	716	train	without pretrain
-0.160229	0.528333	717	train	without pretrain
-0.16	0.525	718	train	without pretrain
-0.160402	0.526667	719	train	without pretrain
-0.159257	0.518333	720	train	without pretrain
-0.161089	0.54	721	train	without pretrain
-0.160753	0.533333	722	train	without pretrain
-0.158474	0.508333	723	train	without pretrain
-0.158203	0.505	724	train	without pretrain
-0.161083	0.54389	725	train	without pretrain
-0.160795	0.536667	726	train	without pretrain
-0.160796	0.535	727	train	without pretrain
-0.16297	0.566667	728	train	without pretrain
-0.160805	0.535	729	train	without pretrain
-0.162124	0.558333	730	train	without pretrain
-0.158983	0.521667	731	train	without pretrain
-0.161531	0.538333	732	train	without pretrain
-0.164515	0.575	733	train	without pretrain
-0.158508	0.511667	734	train	without pretrain
-0.160044	0.526667	735	train	without pretrain
-0.158334	0.513333	736	train	without pretrain
-0.159722	0.526667	737	train	without pretrain
-0.162279	0.555	738	train	without pretrain
-0.158679	0.513333	739	train	without pretrain
-0.156405	0.488333	740	train	without pretrain
-0.159597	0.516667	741	train	without pretrain
-0.160231	0.53	742	train	without pretrain
-0.162408	0.555	743	train	without pretrain
-0.158376	0.51	744	train	without pretrain
-0.158921	0.508333	745	train	without pretrain
-0.161582	0.545	746	train	without pretrain
-0.160866	0.536667	747	train	without pretrain
-0.160245	0.531667	748	train	without pretrain
-0.159648	0.52	749	train	without pretrain
-0.159626	0.52	750	train	without pretrain
-0.161577	0.553333	751	train	without pretrain
-0.161322	0.55	752	train	without pretrain
-0.15773	0.485	753	train	without pretrain
-0.161867	0.555	754	train	without pretrain
-0.160867	0.541667	755	train	without pretrain
-0.159333	0.518333	756	train	without pretrain
-0.160862	0.546667	757	train	without pretrain
-0.161162	0.541667	758	train	without pretrain
-0.161729	0.551667	759	train	without pretrain
-0.160397	0.531667	760	train	without pretrain
-0.158527	0.508333	761	train	without pretrain
-0.15879	0.508333	762	train	without pretrain
-0.162373	0.556667	763	train	without pretrain
-0.159275	0.516667	764	train	without pretrain
-0.159907	0.524957	765	train	without pretrain
-0.161439	0.54	766	train	without pretrain
-0.1592	0.515	767	train	without pretrain
-0.160144	0.533333	768	train	without pretrain
-0.160389	0.536667	769	train	without pretrain
-0.162863	0.565	770	train	without pretrain
-0.159473	0.521667	771	train	without pretrain
-0.159866	0.521667	772	train	without pretrain
-0.159824	0.525	773	train	without pretrain
-0.160163	0.528333	774	train	without pretrain
-0.160363	0.531667	775	train	without pretrain
-0.161694	0.546667	776	train	without pretrain
-0.159845	0.521667	777	train	without pretrain
-0.160957	0.54	778	train	without pretrain
-0.159338	0.515	779	train	without pretrain
-0.160649	0.533333	780	train	without pretrain
-0.161401	0.541667	781	train	without pretrain
-0.161201	0.536667	782	train	without pretrain
-0.161383	0.546667	783	train	without pretrain
-0.161197	0.543333	784	train	without pretrain
-0.160515	0.531667	785	train	without pretrain
-0.158382	0.51	786	train	without pretrain
-0.163224	0.561667	787	train	without pretrain
-0.162454	0.556667	788	train	without pretrain
-0.158609	0.513333	789	train	without pretrain
-0.162064	0.551667	790	train	without pretrain
-0.159667	0.523333	791	train	without pretrain
-0.159994	0.53	792	train	without pretrain
-0.161445	0.543333	793	train	without pretrain
-0.160832	0.531667	794	train	without pretrain
-0.161241	0.543333	795	train	without pretrain
-0.156972	0.496667	796	train	without pretrain
-0.158184	0.506667	797	train	without pretrain
-0.158998	0.518333	798	train	without pretrain
-0.160198	0.525	799	train	without pretrain
-0.158916	0.513333	800	train	without pretrain
-0.161265	0.541667	801	train	without pretrain
-0.160321	0.531667	802	train	without pretrain
-0.15898	0.511667	803	train	without pretrain
-0.159856	0.528333	804	train	without pretrain
-0.160634	0.542169	805	train	without pretrain
-0.160907	0.545	806	train	without pretrain
-0.158335	0.5	807	train	without pretrain
-0.16093	0.543333	808	train	without pretrain
-0.161131	0.546667	809	train	without pretrain
-0.162116	0.568333	810	train	without pretrain
-0.159392	0.513333	811	train	without pretrain
-0.160805	0.536667	812	train	without pretrain
-0.159669	0.52	813	train	without pretrain
-0.159952	0.528333	814	train	without pretrain
-0.160388	0.531667	815	train	without pretrain
-0.161105	0.536667	816	train	without pretrain
-0.159016	0.508333	817	train	without pretrain
-0.159316	0.518333	818	train	without pretrain
-0.159661	0.52	819	train	without pretrain
-0.159349	0.515	820	train	without pretrain
-0.159057	0.515	821	train	without pretrain
-0.159487	0.521667	822	train	without pretrain
-0.158111	0.498333	823	train	without pretrain
-0.161705	0.551667	824	train	without pretrain
-0.161971	0.551667	825	train	without pretrain
-0.16155	0.546667	826	train	without pretrain
-0.159826	0.521667	827	train	without pretrain
-0.160865	0.543333	828	train	without pretrain
-0.159482	0.515	829	train	without pretrain
-0.161178	0.536667	830	train	without pretrain
-0.161229	0.543333	831	train	without pretrain
-0.161414	0.545	832	train	without pretrain
-0.160798	0.533333	833	train	without pretrain
-0.160631	0.535	834	train	without pretrain
-0.160771	0.531667	835	train	without pretrain
-0.159416	0.52	836	train	without pretrain
-0.162486	0.548333	837	train	without pretrain
-0.158668	0.511667	838	train	without pretrain
-0.160275	0.535	839	train	without pretrain
-0.164018	0.571667	840	train	without pretrain
-0.159363	0.521667	841	train	without pretrain
-0.158736	0.511667	842	train	without pretrain
-0.158098	0.505	843	train	without pretrain
-0.161599	0.541667	844	train	without pretrain
-0.162712	0.558333	845	train	without pretrain
-0.160897	0.531842	846	train	without pretrain
-0.157955	0.506667	847	train	without pretrain
-0.158081	0.51	848	train	without pretrain
-0.161908	0.548333	849	train	without pretrain
-0.162046	0.546667	850	train	without pretrain
-0.160506	0.531667	851	train	without pretrain
-0.162504	0.555	852	train	without pretrain
-0.160093	0.523333	853	train	without pretrain
-0.163296	0.565	854	train	without pretrain
-0.158304	0.503333	855	train	without pretrain
-0.161369	0.538333	856	train	without pretrain
-0.161778	0.546667	857	train	without pretrain
-0.1594	0.523333	858	train	without pretrain
-0.15915	0.516667	859	train	without pretrain
-0.161105	0.541667	860	train	without pretrain
-0.163475	0.568333	861	train	without pretrain
-0.158072	0.503333	862	train	without pretrain
-0.158233	0.508333	863	train	without pretrain
-0.160145	0.528333	864	train	without pretrain
-0.16092	0.536667	865	train	without pretrain
-0.15945	0.526667	866	train	without pretrain
-0.163327	0.57	867	train	without pretrain
-0.162145	0.555	868	train	without pretrain
-0.160142	0.526667	869	train	without pretrain
-0.156521	0.481667	870	train	without pretrain
-0.161437	0.546667	871	train	without pretrain
-0.160747	0.533333	872	train	without pretrain
-0.164047	0.576667	873	train	without pretrain
-0.159245	0.518333	874	train	without pretrain
-0.161767	0.55	875	train	without pretrain
-0.161101	0.54	876	train	without pretrain
-0.159389	0.516667	877	train	without pretrain
-0.160229	0.533333	878	train	without pretrain
-0.162811	0.561667	879	train	without pretrain
-0.157508	0.5	880	train	without pretrain
-0.160138	0.528333	881	train	without pretrain
-0.158126	0.505	882	train	without pretrain
-0.15945	0.52	883	train	without pretrain
-0.16149	0.541667	884	train	without pretrain
-0.158191	0.506667	885	train	without pretrain
-0.159993	0.516351	886	train	without pretrain
-0.161485	0.545	887	train	without pretrain
-0.159796	0.523333	888	train	without pretrain
-0.157768	0.503333	889	train	without pretrain
-0.160528	0.535	890	train	without pretrain
-0.161239	0.543333	891	train	without pretrain
-0.161316	0.543333	892	train	without pretrain
-0.158376	0.5	893	train	without pretrain
-0.161202	0.541667	894	train	without pretrain
-0.160985	0.54	895	train	without pretrain
-0.161604	0.551667	896	train	without pretrain
-0.15906	0.513333	897	train	without pretrain
-0.161952	0.558333	898	train	without pretrain
-0.159645	0.521667	899	train	without pretrain
[truncated: 199 more rows]

## Sheet: figure_3d-e
ref_name	ref_pos	dmr_label	ctype	pred	group	model	step_0_prob_T	step_50_prob_T	step_100_prob_T	step_150_prob_T	step_200_prob_T	step_250_prob_T	step_300_prob_T	step_350_prob_T
chr9	71210412	46	T	N	FN	without pretrain	0.431981	0.323831	0.334429	0.380743	0.248592	0.464033	0.47916	0.456676
chr2	194200453	20	N	N	TN	without pretrain	0.404461	0.333935	0.36365	0.580828	0.252173	0.474537	0.47916	0.456676
chr1	194563488	13	T	N	FN	without pretrain	0.411871	0.323746	0.33454	0.38076	0.371495	0.490165	0.479168	0.456685
chr1	159476266	28	N	N	TN	without pretrain	0.430354	0.328257	0.343348	0.721082	0.308323	0.480816	0.479162	0.456679
chr22	29206580	53	T	N	FN	without pretrain	0.450937	0.327305	0.338017	0.826562	0.352067	0.476377	0.479165	0.456679
chr5	172219943	79	T	T	TP	without pretrain	0.458901	0.412899	0.613427	0.860917	0.295932	0.475869	0.479165	0.456679
chr22	29207960	53	T	T	TP	without pretrain	0.436921	0.418918	0.690401	0.786659	0.279256	0.465956	0.479165	0.45668
chr7	193344	55	N	N	TN	without pretrain	0.442596	0.323467	0.33434	0.380738	0.258208	0.460158	0.479164	0.45668
chr2	286976	61	N	N	TN	without pretrain	0.373165	0.327466	0.334535	0.281092	0.279539	0.455933	0.479162	0.45668
chr17	27465134	54	N	N	TN	without pretrain	0.410259	0.323508	0.334442	0.380752	0.339519	0.492363	0.479165	0.456681
chr22	29206883	53	N	N	TN	without pretrain	0.46678	0.323691	0.334508	0.380765	0.310422	0.472869	0.479165	0.456679
chr7	28702048	62	N	N	TN	without pretrain	0.430381	0.323685	0.334515	0.38076	0.281964	0.463254	0.479162	0.45668
chr8	48650019	73	T	T	TP	without pretrain	0.428343	0.968149	0.981517	0.908884	0.349045	0.51769	0.479167	0.456683
chr1	159476431	28	N	T	FP	without pretrain	0.469451	0.331511	0.338765	0.560251	0.323402	0.50015	0.479162	0.456679
chr7	16405272	23	N	N	TN	without pretrain	0.392526	0.327314	0.334863	0.37996	0.355575	0.4994	0.479164	0.456678
chr8	48650201	73	T	T	TP	without pretrain	0.413459	0.966608	0.981498	0.907483	0.262485	0.513053	0.479167	0.456683
chr22	37696615	81	T	N	FN	without pretrain	0.431323	0.3236	0.334381	0.380763	0.345633	0.483	0.479162	0.456678
chr11	71950998	70	T	N	FN	without pretrain	0.394345	0.323426	0.33434	0.380752	0.262548	0.468283	0.479158	0.456678
chr22	29206755	53	N	N	TN	without pretrain	0.456202	0.323885	0.334554	0.380763	0.240386	0.475609	0.479163	0.45668
chr5	57961104	35	N	N	TN	without pretrain	0.442126	0.32804	0.335822	0.695143	0.318283	0.491488	0.479157	0.456677
chr5	57961552	35	N	N	TN	without pretrain	0.409841	0.324695	0.334774	0.247868	0.261982	0.449177	0.47916	0.456677
chr13	74154480	45	N	N	TN	without pretrain	0.419876	0.343224	0.56943	0.780257	0.298379	0.460905	0.479159	0.456676
chr1	220922104	83	T	T	TP	without pretrain	0.364376	0.943128	0.981386	0.898718	0.351793	0.513376	0.479165	0.456682
chr6	26253397	97	T	T	TP	without pretrain	0.433546	0.704899	0.83538	0.813712	0.282652	0.464919	0.479181	0.45669
chr6	93668054	38	T	N	FN	without pretrain	0.428765	0.323773	0.334477	0.380739	0.387392	0.492797	0.479164	0.45668
chr1	159476224	28	N	N	TN	without pretrain	0.429689	0.334088	0.490892	0.784483	0.29268	0.465688	0.479162	0.456679
chr15	42261024	26	T	N	FN	without pretrain	0.461998	0.447638	0.381323	0.692673	0.248683	0.470096	0.479151	0.456671
chr22	29207030	53	N	N	TN	without pretrain	0.372619	0.323629	0.334408	0.380763	0.275884	0.473812	0.479164	0.456679
chr9	111085681	31	N	N	TN	without pretrain	0.441317	0.324247	0.334683	0.262292	0.38307	0.492568	0.479158	0.456674
chr6	26252502	97	N	N	TN	without pretrain	0.471525	0.327244	0.335143	0.309671	0.338815	0.475403	0.479181	0.45669
chr6	26251517	97	T	T	TP	without pretrain	0.507062	0.558508	0.758471	0.820851	0.301214	0.464432	0.479181	0.45669
chr5	17413944	40	N	N	TN	without pretrain	0.427649	0.323726	0.334515	0.38075	0.248567	0.466073	0.47916	0.456677
chr8	24504628	18	N	N	TN	without pretrain	0.422965	0.324475	0.334553	0.278682	0.258619	0.466768	0.479161	0.456679
chr2	177001492	78	T	T	TP	without pretrain	0.418212	0.965319	0.981499	0.86431	0.24097	0.467034	0.479164	0.456679
chr16	15489608	85	T	T	TP	without pretrain	0.36485	0.961213	0.981508	0.907595	0.256535	0.467951	0.479162	0.456677
chr5	77805373	77	T	T	TP	without pretrain	0.406506	0.680073	0.956964	0.86263	0.356052	0.490193	0.479166	0.456682
chr19	15580515	98	N	N	TN	without pretrain	0.422905	0.323528	0.334366	0.380743	0.245293	0.463737	0.479164	0.456678
chr12	91737785	15	T	T	TP	without pretrain	0.415483	0.478148	0.740176	0.844151	0.326379	0.493719	0.479163	0.456676
chr8	144358175	56	T	T	TP	without pretrain	0.453532	0.967619	0.981512	0.899785	0.24437	0.484057	0.479168	0.456684
chr6	131168814	99	N	N	TN	without pretrain	0.387599	0.323782	0.334573	0.380745	0.333518	0.475123	0.47916	0.456676
chr4	111341769	8	N	N	TN	without pretrain	0.406331	0.49243	0.541801	0.482831	0.287983	0.470756	0.479163	0.456676
chr13	28016601	84	T	T	TP	without pretrain	0.407437	0.740581	0.904491	0.893892	0.405409	0.501432	0.479164	0.456682
chr22	29206750	53	N	N	TN	without pretrain	0.4182	0.323759	0.334511	0.380761	0.302794	0.489968	0.479165	0.456679
chr5	77805680	77	T	T	TP	without pretrain	0.483348	0.933753	0.981369	0.897565	0.295186	0.45511	0.479166	0.456682
chr19	46002615	60	T	T	TP	without pretrain	0.414148	0.659972	0.869134	0.91265	0.282309	0.473711	0.479158	0.456676
chr2	193331240	6	N	N	TN	without pretrain	0.430197	0.329569	0.422864	0.545935	0.323406	0.472601	0.47916	0.456675
chr6	26253358	97	T	T	TP	without pretrain	0.438812	0.658615	0.878862	0.841301	0.381501	0.484992	0.479181	0.456689
chr2	191332378	9	T	N	FN	without pretrain	0.413272	0.323802	0.334465	0.38075	0.314332	0.474129	0.47916	0.456676
chr17	27465635	54	T	N	FN	without pretrain	0.465437	0.323698	0.334477	0.38075	0.275596	0.47461	0.479166	0.45668
chr4	111274081	16	N	N	TN	without pretrain	0.435254	0.324853	0.334806	0.257503	0.270333	0.471617	0.479161	0.456678
chr19	46002261	60	N	T	FP	without pretrain	0.387677	0.419189	0.341423	0.842408	0.316345	0.509004	0.479158	0.456676
chr18	19723396	24	N	N	TN	without pretrain	0.391934	0.327824	0.389993	0.506194	0.330948	0.472123	0.479161	0.456678
chr8	48649702	73	T	T	TP	without pretrain	0.406438	0.95469	0.981491	0.92057	0.378849	0.494669	0.479167	0.456683
chr2	287035	61	N	N	TN	without pretrain	0.418432	0.331754	0.335479	0.310657	0.275759	0.465005	0.479161	0.45668
chr1	194562671	13	T	N	FN	without pretrain	0.479187	0.32396	0.334539	0.380762	0.30809	0.504241	0.479168	0.456685
chr5	53667492	5	T	N	FN	without pretrain	0.431323	0.323683	0.334358	0.38073	0.260705	0.459211	0.479159	0.456675
chr22	37696564	81	N	N	TN	without pretrain	0.455537	0.32369	0.33442	0.380758	0.278571	0.486977	0.479162	0.456677
chr8	48651493	73	N	N	TN	without pretrain	0.411741	0.326298	0.334568	0.265622	0.267546	0.465773	0.479167	0.456683
chr8	27348956	64	N	N	TN	without pretrain	0.428911	0.323686	0.334567	0.380746	0.316105	0.457969	0.479163	0.456679
chr18	3499157	50	T	T	TP	without pretrain	0.443515	0.968044	0.981512	0.897453	0.27148	0.526105	0.479163	0.456676
chr12	29989841	44	N	T	FP	without pretrain	0.475084	0.629758	0.522919	0.90577	0.327541	0.486312	0.479162	0.456676
chr8	125748152	87	T	T	TP	without pretrain	0.38966	0.629621	0.8621	0.888859	0.324983	0.458497	0.479162	0.456679
chr1	26097987	67	N	N	TN	without pretrain	0.442	0.323602	0.334369	0.380758	0.287694	0.463352	0.479161	0.456678
chr16	15489757	85	T	T	TP	without pretrain	0.477658	0.968927	0.98152	0.910296	0.255787	0.510979	0.479162	0.456677
chr5	115724526	92	T	T	TP	without pretrain	0.427696	0.750984	0.977639	0.899002	0.345152	0.486883	0.479164	0.456681
chr8	48650034	73	N	N	TN	without pretrain	0.484241	0.323408	0.334326	0.343221	0.362229	0.496694	0.479167	0.456683
chr8	48650404	73	N	N	TN	without pretrain	0.416151	0.3235	0.334327	0.380755	0.265843	0.462595	0.479167	0.456683
chr19	7303790	10	T	T	TP	without pretrain	0.395269	0.340493	0.392503	0.804569	0.380629	0.494324	0.479164	0.456677
chr8	125748208	87	T	T	TP	without pretrain	0.473272	0.633692	0.707408	0.802506	0.248702	0.468519	0.479162	0.456678
chr19	15580546	98	T	T	TP	without pretrain	0.462876	0.966513	0.981492	0.869389	0.244831	0.480165	0.479163	0.456679
chr5	172220275	79	N	N	TN	without pretrain	0.414564	0.323844	0.334483	0.380748	0.282149	0.49879	0.479165	0.456678
chr7	193074	55	T	T	TP	without pretrain	0.509182	0.968162	0.981507	0.921247	0.362788	0.51974	0.479164	0.45668
chr8	144358627	56	T	T	TP	without pretrain	0.429127	0.946073	0.981463	0.867365	0.386931	0.506031	0.479168	0.456683
chr16	68104844	90	N	N	TN	without pretrain	0.414339	0.326923	0.335118	0.572441	0.298521	0.474783	0.47916	0.456675
chr8	27348769	64	T	T	TP	without pretrain	0.482819	0.958943	0.981494	0.900016	0.262355	0.475335	0.479163	0.456679
chr2	191332023	9	N	T	FP	without pretrain	0.486793	0.405508	0.363767	0.784477	0.282362	0.468257	0.47916	0.456676
chr1	205819344	74	N	T	FP	without pretrain	0.478468	0.623117	0.895975	0.904865	0.256654	0.449804	0.479165	0.456682
chr13	20176600	52	N	N	TN	without pretrain	0.441214	0.323665	0.334416	0.38076	0.299252	0.485156	0.479162	0.45668
chr2	33954915	25	T	N	FN	without pretrain	0.443738	0.32373	0.334436	0.380734	0.247749	0.476013	0.47916	0.456678
chr5	172219852	79	N	N	TN	without pretrain	0.411677	0.323679	0.334411	0.380773	0.305004	0.499303	0.479165	0.456679
chr2	289814	61	T	T	TP	without pretrain	0.478188	0.968462	0.981524	0.901537	0.28054	0.508866	0.479161	0.45668
chr2	290221	61	T	N	FN	without pretrain	0.415146	0.323622	0.334415	0.380747	0.287843	0.49197	0.479161	0.45668
chr7	191795	55	T	T	TP	without pretrain	0.495356	0.946191	0.981364	0.894604	0.384359	0.494933	0.479163	0.45668
chr8	126906684	29	T	N	FN	without pretrain	0.393225	0.323809	0.334514	0.380748	0.381829	0.502616	0.479161	0.456677
chr9	71210750	46	N	N	TN	without pretrain	0.416779	0.324719	0.334569	0.271992	0.405067	0.503255	0.47916	0.456677
chr8	59866342	37	N	N	TN	without pretrain	0.437807	0.332125	0.334975	0.286604	0.269339	0.445197	0.479164	0.45668
chr7	193781	55	N	N	TN	without pretrain	0.450974	0.325787	0.334898	0.808566	0.252388	0.474211	0.479163	0.45668
chr17	27465515	54	N	N	TN	without pretrain	0.446718	0.323753	0.33439	0.380762	0.293025	0.4553	0.479166	0.456681
chr5	94421469	17	N	N	TN	without pretrain	0.420351	0.329016	0.334776	0.244923	0.302734	0.487907	0.479164	0.456677
chr5	57961512	35	T	N	FN	without pretrain	0.448166	0.323875	0.334592	0.380755	0.374365	0.484795	0.479159	0.456677
chr9	111085915	31	N	N	TN	without pretrain	0.450782	0.559486	0.355604	0.399513	0.270329	0.473736	0.479158	0.456674
chr2	33954894	25	N	N	TN	without pretrain	0.458019	0.333561	0.335909	0.401744	0.252975	0.481309	0.479159	0.456677
chr22	37696681	81	T	T	TP	without pretrain	0.402017	0.874822	0.981433	0.898848	0.315147	0.484839	0.479162	0.456678
chr13	20176701	52	T	T	TP	without pretrain	0.45064	0.329303	0.33484	0.808982	0.272931	0.458665	0.479162	0.456681
chr6	38656756	93	T	N	FN	without pretrain	0.502819	0.326923	0.334701	0.302959	0.366363	0.47385	0.479164	0.456678
chr8	125748210	87	T	T	TP	without pretrain	0.455317	0.760901	0.980694	0.827869	0.301758	0.465245	0.479162	0.456679
chr5	172220057	79	T	T	TP	without pretrain	0.44727	0.424128	0.646361	0.87251	0.245984	0.473668	0.479165	0.456678
chr22	29206556	53	N	N	TN	without pretrain	0.387146	0.323791	0.334437	0.380788	0.314933	0.478263	0.479165	0.456679
chr3	182897117	72	N	N	TN	without pretrain	0.476812	0.323588	0.334376	0.380741	0.275565	0.476455	0.479165	0.456677
chr6	26251555	97	N	N	TN	without pretrain	0.499379	0.323837	0.334574	0.380795	0.251903	0.457741	0.479181	0.456689
chr11	125838355	51	T	T	TP	without pretrain	0.441603	0.385026	0.539102	0.800726	0.296128	0.476142	0.479163	0.456677
chr2	191332332	9	T	N	FN	without pretrain	0.449032	0.323693	0.334395	0.380753	0.27523	0.460934	0.47916	0.456676
chr7	16405643	23	N	N	TN	without pretrain	0.447458	0.323698	0.334529	0.380751	0.281867	0.48151	0.479163	0.456678
chr1	205819078	74	N	N	TN	without pretrain	0.413864	0.323501	0.334383	0.365447	0.304512	0.496709	0.479165	0.456682
chr11	125838249	51	N	T	FP	without pretrain	0.411578	0.389308	0.388678	0.894512	0.289399	0.466769	0.479163	0.456677
chr12	117254064	89	N	N	TN	without pretrain	0.420181	0.323657	0.334508	0.380756	0.260234	0.484928	0.479166	0.45668
chr3	128778491	71	N	N	TN	without pretrain	0.423533	0.323653	0.334417	0.380815	0.327642	0.47148	0.479165	0.456681
chr1	220921665	83	N	N	TN	without pretrain	0.469266	0.323622	0.334377	0.380753	0.301922	0.484722	0.479165	0.456681
chr18	29620752	96	T	N	FN	without pretrain	0.489147	0.324482	0.334622	0.248403	0.277526	0.484635	0.479161	0.456677
chr11	71950709	70	N	N	TN	without pretrain	0.409137	0.323535	0.334384	0.380756	0.335259	0.479135	0.479158	0.456678
chr2	289251	61	N	N	TN	without pretrain	0.415208	0.323567	0.334347	0.380742	0.244258	0.476947	0.479161	0.45668
chr18	29620814	96	N	N	TN	without pretrain	0.433942	0.323773	0.334566	0.380765	0.242346	0.49287	0.479161	0.456678
chr6	26253060	97	N	N	TN	without pretrain	0.428995	0.327518	0.334777	0.415459	0.230105	0.460588	0.479181	0.456689
chr5	172220074	79	T	T	TP	without pretrain	0.389673	0.446524	0.55594	0.849612	0.348624	0.47736	0.479165	0.456678
chr1	225117112	57	T	T	TP	without pretrain	0.410761	0.896495	0.981461	0.837036	0.290838	0.478747	0.479163	0.45668
chr5	77806140	77	N	N	TN	without pretrain	0.507969	0.323567	0.334353	0.380747	0.253126	0.476945	0.479166	0.456682
chr2	193332226	6	N	N	TN	without pretrain	0.506487	0.324499	0.33469	0.272122	0.290138	0.461038	0.479159	0.456676
chr5	132953535	12	N	T	FP	without pretrain	0.377915	0.394102	0.638761	0.851715	0.375769	0.470867	0.479161	0.456675
chr6	26253489	97	T	N	FN	without pretrain	0.44218	0.323719	0.334542	0.380792	0.321538	0.465045	0.479181	0.456689
chr8	29648028	68	N	N	TN	without pretrain	0.439636	0.323787	0.33439	0.329163	0.29683	0.47292	0.47916	0.456678
chr6	26253056	97	N	N	TN	without pretrain	0.434064	0.323849	0.334528	0.380783	0.257955	0.477113	0.479181	0.456689
chr12	29989804	44	T	N	FN	without pretrain	0.430476	0.432583	0.334843	0.362297	0.304773	0.481872	0.479162	0.456676
chr18	3499204	50	T	T	TP	without pretrain	0.404629	0.967105	0.98151	0.881558	0.300728	0.512393	0.479164	0.456676
chr8	144358605	56	T	T	TP	without pretrain	0.425971	0.950695	0.981409	0.90632	0.343735	0.50284	0.479168	0.456683
chr8	48651288	73	T	T	TP	without pretrain	0.406436	0.96561	0.981513	0.91219	0.254709	0.462027	0.479167	0.456683
chr5	180527193	59	T	N	FN	without pretrain	0.458125	0.32896	0.335337	0.315924	0.282358	0.472364	0.479166	0.45668
chr5	94421811	17	N	N	TN	without pretrain	0.411003	0.324422	0.334577	0.316975	0.296805	0.468169	0.479164	0.456677
chr2	287452	61	T	T	TP	without pretrain	0.433588	0.708742	0.747448	0.826662	0.268287	0.478845	0.479161	0.45668
chr16	15489893	85	N	N	TN	without pretrain	0.405279	0.325237	0.334534	0.492775	0.263341	0.46944	0.479162	0.456676
chr2	290099	61	N	N	TN	without pretrain	0.455346	0.323776	0.334492	0.380774	0.285738	0.499297	0.479161	0.45668
chr7	95669278	4	N	N	TN	without pretrain	0.450137	0.330522	0.337195	0.457989	0.309319	0.470338	0.479161	0.456676
chr5	57960675	35	T	N	FN	without pretrain	0.428245	0.323628	0.334412	0.380763	0.274426	0.458445	0.479159	0.456676
chr2	290264	61	N	N	TN	without pretrain	0.391665	0.323446	0.334371	0.380755	0.292261	0.490157	0.479161	0.45668
chr7	16405598	23	T	N	FN	without pretrain	0.462097	0.324638	0.334668	0.260631	0.310669	0.468866	0.479164	0.456678
chr5	57961113	35	N	N	TN	without pretrain	0.448922	0.329026	0.336752	0.852672	0.369528	0.47399	0.479159	0.456677
chr5	77806351	77	N	N	TN	without pretrain	0.522191	0.323789	0.334468	0.316433	0.272194	0.464068	0.479166	0.456682
chr3	182897397	72	N	N	TN	without pretrain	0.416488	0.32354	0.334433	0.380752	0.290579	0.47601	0.479165	0.456677
chr5	180527447	59	N	N	TN	without pretrain	0.479809	0.323542	0.334379	0.380755	0.249815	0.465489	0.479166	0.45668
chr1	194563450	13	T	N	FN	without pretrain	0.463291	0.323832	0.334561	0.380765	0.334578	0.493459	0.479168	0.456682
chr19	46002102	60	N	N	TN	without pretrain	0.421314	0.323471	0.334325	0.380753	0.27828	0.476112	0.479158	0.456676
chr2	288387	61	T	T	TP	without pretrain	0.387835	0.967833	0.981507	0.890359	0.273634	0.477575	0.479161	0.45668
chr1	176354510	48	N	N	TN	without pretrain	0.401974	0.442336	0.339604	0.663103	0.261909	0.45959	0.479164	0.456679
chr8	32462973	30	N	N	TN	without pretrain	0.466776	0.324447	0.334712	0.310943	0.337409	0.478647	0.479162	0.456676
chr9	111085676	31	T	N	FN	without pretrain	0.401438	0.323744	0.334551	0.380748	0.382167	0.493661	0.479158	0.456674
chr1	194562747	13	N	N	TN	without pretrain	0.507624	0.3257	0.334756	0.640027	0.314785	0.460846	0.479168	0.456685
chr18	3499798	50	T	T	TP	without pretrain	0.441722	0.858197	0.981348	0.876532	0.305282	0.465238	0.479162	0.456676
chr13	28016643	84	T	N	FN	without pretrain	0.431985	0.323656	0.334525	0.380756	0.28546	0.480653	0.479163	0.456682
chr1	26098336	67	N	T	FP	without pretrain	0.371593	0.338746	0.341913	0.772024	0.313126	0.468747	0.479159	0.456678
chr6	26251822	97	T	T	TP	without pretrain	0.449965	0.878166	0.981419	0.899748	0.336883	0.500618	0.479181	0.456689
chr2	191332016	9	T	N	FN	without pretrain	0.44935	0.327217	0.334839	0.74946	0.30524	0.493159	0.479159	0.456676
chr13	20176381	52	T	T	TP	without pretrain	0.421784	0.968344	0.981509	0.912763	0.253211	0.483487	0.479162	0.456681
chr5	94421806	17	N	N	TN	without pretrain	0.37701	0.324449	0.334734	0.461145	0.38398	0.485028	0.479164	0.456676
chr2	191332374	9	N	N	TN	without pretrain	0.45368	0.32826	0.334765	0.309015	0.229848	0.46615	0.479159	0.456676
chr3	128778542	71	N	N	TN	without pretrain	0.432081	0.323623	0.334358	0.381161	0.340491	0.477961	0.479165	0.456681
chr22	29207429	53	N	N	TN	without pretrain	0.413861	0.323667	0.334543	0.380776	0.247563	0.482167	0.479164	0.456679
chr8	48649857	73	T	T	TP	without pretrain	0.437497	0.967702	0.981522	0.897729	0.259638	0.473361	0.479167	0.456683
chr2	288464	61	T	T	TP	without pretrain	0.367775	0.96828	0.981517	0.891957	0.266022	0.48187	0.479161	0.45668
chr13	20175979	52	T	T	TP	without pretrain	0.426174	0.965768	0.9815	0.920566	0.405441	0.515209	0.479161	0.45668
chr18	52283529	43	T	N	FN	without pretrain	0.409217	0.323729	0.334442	0.380746	0.28899	0.482971	0.479159	0.456675
chr22	29206880	53	T	N	FN	without pretrain	0.466271	0.338132	0.392386	0.52654	0.301563	0.465237	0.479165	0.45668
chr2	287941	61	T	T	TP	without pretrain	0.472841	0.96821	0.981509	0.862404	0.254582	0.479873	0.479161	0.45668
chr11	71951379	70	T	T	TP	without pretrain	0.466346	0.919056	0.981483	0.859604	0.328369	0.462504	0.479159	0.456678
chr8	59866290	37	T	N	FN	without pretrain	0.363658	0.326327	0.334857	0.275641	0.256261	0.44673	0.479164	0.45668
chr13	28016396	84	T	T	TP	without pretrain	0.427895	0.93447	0.981409	0.753321	0.24553	0.475636	0.479163	0.456682
chr1	205818737	74	T	T	TP	without pretrain	0.430721	0.503663	0.863547	0.816474	0.312897	0.46834	0.479165	0.456682
chr5	17414143	40	N	T	FP	without pretrain	0.404933	0.336863	0.337617	0.768866	0.337002	0.488051	0.47916	0.456677
chr5	180527305	59	N	N	TN	without pretrain	0.418085	0.325275	0.334731	0.751995	0.270924	0.469489	0.479166	0.45668
chr1	26098320	67	T	T	TP	without pretrain	0.424541	0.881182	0.981358	0.865517	0.27275	0.47948	0.479161	0.456678
chr17	27465272	54	N	T	FP	without pretrain	0.440597	0.328365	0.341905	0.453196	0.298635	0.490333	0.479165	0.45668
chr1	205819248	74	N	N	TN	without pretrain	0.439834	0.32361	0.334438	0.380768	0.28112	0.474923	0.479165	0.456682
chr9	71210813	46	N	N	TN	without pretrain	0.413307	0.412781	0.338963	0.269254	0.285577	0.470979	0.47916	0.456676
chr5	77806146	77	N	N	TN	without pretrain	0.525619	0.3234	0.33432	0.380744	0.222574	0.455557	0.479166	0.456682
chr8	59866150	37	N	N	TN	without pretrain	0.450657	0.324574	0.334618	0.272661	0.334324	0.487538	0.479164	0.45668
chr2	290129	61	N	N	TN	without pretrain	0.428579	0.323805	0.334431	0.380763	0.271549	0.481541	0.479162	0.45668
chr8	27348894	64	T	T	TP	without pretrain	0.469001	0.549854	0.844632	0.860945	0.341523	0.480092	0.479163	0.456679
chr8	126907350	29	T	N	FN	without pretrain	0.406856	0.323669	0.334429	0.38074	0.233149	0.463925	0.479162	0.456678
chr1	220921206	83	T	T	TP	without pretrain	0.44984	0.684612	0.939857	0.855861	0.24358	0.468739	0.479165	0.456681
chr1	205818746	74	T	T	TP	without pretrain	0.46418	0.379889	0.877171	0.844333	0.264821	0.452987	0.479165	0.456682
chr5	53667540	5	N	T	FP	without pretrain	0.376828	0.492891	0.402944	0.52979	0.219031	0.443712	0.479159	0.456676
chr18	52283949	43	N	N	TN	without pretrain	0.459578	0.329401	0.335219	0.268909	0.295671	0.486655	0.479159	0.456675
chr1	205818716	74	N	N	TN	without pretrain	0.376142	0.323664	0.334407	0.380778	0.293854	0.49228	0.479165	0.456682
chr1	220922170	83	T	T	TP	without pretrain	0.41383	0.338533	0.337599	0.894628	0.362557	0.482092	0.479166	0.456682
chr2	191332374	9	N	N	TN	without pretrain	0.45368	0.32826	0.334765	0.309015	0.229848	0.46615	0.479159	0.456676
chr8	48651239	73	T	T	TP	without pretrain	0.393547	0.965852	0.981511	0.917308	0.260484	0.468358	0.479167	0.456683
chr15	42261621	26	T	N	FN	without pretrain	0.46033	0.323558	0.334375	0.380751	0.276634	0.470068	0.479151	0.456669
chr5	17414211	40	T	N	FN	without pretrain	0.402913	0.323739	0.334428	0.380772	0.29966	0.474826	0.47916	0.456676
chr1	225117267	57	T	T	TP	without pretrain	0.459912	0.931019	0.981451	0.891132	0.329215	0.499505	0.479164	0.45668
chr4	111274185	16	N	N	TN	without pretrain	0.427106	0.331161	0.334798	0.257208	0.261878	0.461337	0.479161	0.456678
chr1	194562411	13	T	N	FN	without pretrain	0.458497	0.323785	0.334539	0.380769	0.283571	0.479253	0.479168	0.456685
chr8	48649558	73	N	N	TN	without pretrain	0.464999	0.323944	0.334584	0.380747	0.298196	0.470551	0.479167	0.456683
chr7	29007064	27	T	N	FN	without pretrain	0.431608	0.323739	0.334522	0.380736	0.254605	0.48087	0.479161	0.456676
chr3	182897182	72	N	N	TN	without pretrain	0.417828	0.326312	0.33453	0.629047	0.256773	0.482571	0.479165	0.456677
chr5	77805464	77	T	T	TP	without pretrain	0.421515	0.410542	0.42377	0.793899	0.286598	0.480369	0.479166	0.456682
chr7	3433724	7	N	N	TN	without pretrain	0.396996	0.323796	0.33458	0.38075	0.32122	0.487669	0.47916	0.456677
chr1	154376071	91	N	N	TN	without pretrain	0.391069	0.323626	0.334451	0.38076	0.300837	0.486861	0.479166	0.456681
chr5	77805052	77	N	N	TN	without pretrain	0.510506	0.323748	0.334462	0.300403	0.295698	0.480243	0.479166	0.456682
chr5	57961517	35	N	N	TN	without pretrain	0.452649	0.344013	0.453454	0.495213	0.244878	0.481512	0.479159	0.456677
chr6	26252510	97	T	N	FN	without pretrain	0.440554	0.331864	0.335571	0.262138	0.26633	0.468449	0.479181	0.456689
chr22	29206415	53	N	T	FP	without pretrain	0.416533	0.39106	0.369296	0.876209	0.3631	0.478884	0.479165	0.45668
chr6	26253037	97	N	N	TN	without pretrain	0.398463	0.323849	0.334603	0.380785	0.2759	0.45995	0.479181	0.456689
chr6	26252573	97	N	N	TN	without pretrain	0.471798	0.323824	0.334549	0.380789	0.271322	0.471893	0.479181	0.456689
chr6	26253208	97	N	N	TN	without pretrain	0.362095	0.323804	0.334509	0.380786	0.304431	0.479506	0.479181	0.456689
chr15	42261426	26	N	T	FP	without pretrain	0.412185	0.706553	0.726774	0.843542	0.292462	0.451255	0.479151	0.45667
chr18	29620872	96	N	N	TN	without pretrain	0.404206	0.323959	0.334662	0.380774	0.259094	0.45141	0.479162	0.456678
chr1	220922165	83	T	T	TP	without pretrain	0.387887	0.760062	0.892042	0.883501	0.335079	0.476601	0.479165	0.456682
chr2	191332417	9	N	N	TN	without pretrain	0.411705	0.327765	0.354928	0.821714	0.271278	0.462251	0.479159	0.456677
chr8	48650188	73	N	N	TN	without pretrain	0.4387	0.327054	0.334614	0.667285	0.244551	0.467356	0.479167	0.456683
chr1	225117696	57	T	T	TP	without pretrain	0.429537	0.966289	0.981509	0.889395	0.282327	0.481528	0.479164	0.45668
chr15	27511190	42	T	N	FN	without pretrain	0.478503	0.323827	0.334434	0.380755	0.282653	0.478966	0.47916	0.456678
chr13	28016269	84	T	T	TP	without pretrain	0.456876	0.492372	0.783014	0.516373	0.286526	0.478249	0.479162	0.456682
chr1	194563492	13	N	N	TN	without pretrain	0.402977	0.329471	0.334988	0.271897	0.302415	0.473172	0.479168	0.456682
chr17	27465632	54	T	N	FN	without pretrain	0.338475	0.323506	0.334479	0.380753	0.280896	0.484011	0.479166	0.456681
chr17	65451826	14	N	T	FP	without pretrain	0.487693	0.433762	0.69897	0.600715	0.243562	0.455313	0.479163	0.456678
chr1	194563442	13	N	N	TN	without pretrain	0.469403	0.329905	0.334719	0.261496	0.319136	0.490157	0.479168	0.456685
chr1	205819414	74	N	T	FP	without pretrain	0.477495	0.330202	0.363075	0.615537	0.30914	0.467107	0.479165	0.456682
chr22	37696667	81	T	T	TP	without pretrain	0.389136	0.843104	0.981429	0.898468	0.337533	0.480121	0.479162	0.456678
chr6	131168632	99	N	N	TN	without pretrain	0.461362	0.32389	0.334538	0.380746	0.332616	0.473492	0.47916	0.456675
chr9	111085449	31	N	N	TN	without pretrain	0.439296	0.324474	0.334669	0.346207	0.239733	0.502679	0.479157	0.456674
chr18	52282838	43	N	N	TN	without pretrain	0.455032	0.334078	0.334985	0.46611	0.293205	0.474316	0.479159	0.456675
chr2	193331307	6	T	N	FN	without pretrain	0.473119	0.323871	0.334542	0.38075	0.303712	0.494073	0.479159	0.456675
chr1	26097952	67	N	N	TN	without pretrain	0.39708	0.323552	0.33436	0.382678	0.271255	0.473575	0.479161	0.456678
chr18	52284274	43	N	T	FP	without pretrain	0.419828	0.335147	0.540798	0.702689	0.281592	0.460005	0.479159	0.456675
chr8	48649959	73	T	N	FN	without pretrain	0.383933	0.326131	0.33448	0.631	0.309146	0.467998	0.479167	0.456683
chr7	192483	55	T	N	FN	without pretrain	0.422193	0.323325	0.334294	0.380724	0.256964	0.482479	0.479164	0.45668
chr22	29207964	53	T	N	FN	without pretrain	0.434437	0.32791	0.339307	0.481647	0.301561	0.458713	0.479165	0.45668
chr8	48650067	73	T	T	TP	without pretrain	0.455175	0.968835	0.981521	0.914085	0.242958	0.473295	0.479167	0.456683
chr6	26252878	97	T	N	FN	without pretrain	0.445493	0.329177	0.337629	0.270078	0.27282	0.463437	0.479181	0.456689
chr2	191332311	9	T	N	FN	without pretrain	0.456282	0.323682	0.334364	0.380764	0.356443	0.474429	0.479159	0.456676
chr5	77805589	77	T	N	FN	without pretrain	0.469322	0.331156	0.335345	0.310251	0.333635	0.476348	0.479166	0.456682
chr1	194563555	13	N	N	TN	without pretrain	0.421364	0.336738	0.335347	0.32277	0.282646	0.466757	0.479168	0.456682
chr1	154376114	91	T	T	TP	without pretrain	0.41448	0.358988	0.493958	0.855775	0.317293	0.517694	0.479166	0.456681
chr5	77805138	77	T	T	TP	without pretrain	0.427697	0.496048	0.808937	0.812106	0.290656	0.498596	0.479166	0.456682
chr1	194562729	13	N	N	TN	without pretrain	0.377981	0.323856	0.334523	0.380762	0.30552	0.478267	0.479168	0.456685
chr2	191332239	9	T	N	FN	without pretrain	0.383758	0.323544	0.334373	0.380771	0.230811	0.475569	0.479159	0.456676
chr11	71951064	70	N	T	FP	without pretrain	0.475784	0.521022	0.435078	0.85467	0.239286	0.471318	0.479158	0.456678
chr7	3433694	7	T	N	FN	without pretrain	0.319022	0.323712	0.33454	0.380753	0.325813	0.49034	0.479161	0.456677
chr11	71951422	70	N	N	TN	without pretrain	0.378367	0.323483	0.334477	0.380753	0.330399	0.464519	0.479158	0.456678
chr2	288341	61	T	T	TP	without pretrain	0.47431	0.967129	0.981495	0.903671	0.267212	0.485066	0.479161	0.45668
chr2	177000504	78	T	T	TP	without pretrain	0.482691	0.328329	0.403948	0.8138	0.312071	0.462049	0.479162	0.456679
chr3	182896763	72	T	T	TP	without pretrain	0.410901	0.922389	0.981328	0.9012	0.275289	0.481996	0.479165	0.456677
chr8	48649872	73	T	T	TP	without pretrain	0.428236	0.961061	0.981504	0.883077	0.280417	0.478809	0.479167	0.456683
chr18	22515154	39	N	N	TN	without pretrain	0.388623	0.329233	0.334853	0.249127	0.321409	0.479133	0.479163	0.456679
chr7	191769	55	T	T	TP	without pretrain	0.500823	0.947597	0.98138	0.793224	0.25077	0.491045	0.479164	0.45668
chr19	15580433	98	N	N	TN	without pretrain	0.48877	0.32344	0.334339	0.380755	0.235965	0.467116	0.479165	0.456679
chr7	29006920	27	N	N	TN	without pretrain	0.373901	0.328707	0.334971	0.282624	0.337016	0.479161	0.479161	0.456676
chr8	27348899	64	N	N	TN	without pretrain	0.439636	0.323735	0.334419	0.380745	0.237769	0.468731	0.479163	0.456679
chr5	132953700	12	T	N	FN	without pretrain	0.466191	0.33829	0.335962	0.636836	0.272359	0.466288	0.479161	0.456675
chr22	29206679	53	T	T	TP	without pretrain	0.468285	0.476807	0.76219	0.750704	0.312529	0.466804	0.479163	0.45668
chr15	30221579	22	T	N	FN	without pretrain	0.419672	0.323664	0.334494	0.380739	0.289689	0.482339	0.479161	0.456675
chr8	144358237	56	T	T	TP	without pretrain	0.364048	0.967431	0.98151	0.905468	0.251722	0.490777	0.479168	0.456683
chr2	75626736	11	T	N	FN	without pretrain	0.313868	0.323768	0.334434	0.380744	0.301091	0.46015	0.47916	0.456677
chr22	29207163	53	T	T	TP	without pretrain	0.457789	0.577371	0.866467	0.909655	0.350581	0.486486	0.479163	0.45668
chr19	46001567	60	N	N	TN	without pretrain	0.405628	0.323842	0.334462	0.380752	0.318524	0.483822	0.479161	0.456676
chr5	77806342	77	T	T	TP	without pretrain	0.44858	0.492609	0.710132	0.859392	0.274257	0.48403	0.479166	0.456682
chr22	29206474	53	N	N	TN	without pretrain	0.367392	0.32532	0.334702	0.809118	0.310812	0.46642	0.479163	0.456679
chr1	159476474	28	N	N	TN	without pretrain	0.417279	0.328668	0.33493	0.26193	0.358705	0.480343	0.479162	0.456679
chr7	28701902	62	N	N	TN	without pretrain	0.462307	0.32368	0.334442	0.380769	0.248001	0.472925	0.479163	0.45668
chr22	29206682	53	N	N	TN	without pretrain	0.416505	0.323697	0.33452	0.380773	0.332536	0.495343	0.479165	0.456679
chr1	205818935	74	T	T	TP	without pretrain	0.401881	0.949857	0.981479	0.883827	0.258532	0.477222	0.479165	0.456682
chr2	289202	61	T	T	TP	without pretrain	0.416569	0.69038	0.860389	0.84782	0.277787	0.482562	0.479161	0.45668
chr1	205819082	74	N	N	TN	without pretrain	0.415763	0.323491	0.334373	0.380748	0.267848	0.471907	0.479165	0.456682
chr1	194562597	13	T	N	FN	without pretrain	0.375197	0.323648	0.334479	0.380753	0.39843	0.495022	0.479168	0.456682
chr17	27465487	54	T	T	TP	without pretrain	0.449764	0.41069	0.425367	0.699323	0.312711	0.464282	0.479165	0.45668
chr18	3499870	50	N	N	TN	without pretrain	0.388156	0.323666	0.334533	0.380758	0.257361	0.454275	0.479165	0.456676
chr18	52283549	43	N	N	TN	without pretrain	0.343988	0.32475	0.334557	0.5087	0.378597	0.479669	0.479159	0.456675
chr5	132953586	12	T	N	FN	without pretrain	0.448347	0.323809	0.334564	0.380768	0.312575	0.486844	0.479161	0.456675
chr5	115724497	92	T	T	TP	without pretrain	0.382801	0.805533	0.98105	0.886601	0.313879	0.461275	0.479164	0.45668
chr2	191332185	9	T	N	FN	without pretrain	0.419312	0.32364	0.334376	0.380769	0.285335	0.471846	0.479159	0.456677
chr19	46001970	60	N	N	TN	without pretrain	0.382956	0.327183	0.335988	0.282639	0.313076	0.486653	0.479159	0.456676
chr8	144358689	56	T	T	TP	without pretrain	0.492355	0.941254	0.98139	0.881303	0.295706	0.484057	0.479168	0.456684
chr8	48649415	73	T	T	TP	without pretrain	0.4593	0.889149	0.981297	0.888308	0.365971	0.520387	0.479167	0.456683
chr8	144358672	56	T	N	FN	without pretrain	0.361401	0.323442	0.334328	0.380751	0.306143	0.49388	0.479168	0.456684
chr6	131168662	99	N	N	TN	without pretrain	0.45461	0.323919	0.334589	0.380746	0.271032	0.468665	0.47916	0.456676
chr15	42261404	26	T	N	FN	without pretrain	0.472802	0.323656	0.334382	0.380759	0.2562	0.457542	0.479151	0.456669
chr1	159476448	28	T	N	FN	without pretrain	0.382689	0.323695	0.334497	0.380752	0.344277	0.479512	0.479163	0.456679
chr7	3433789	7	T	N	FN	without pretrain	0.36561	0.323694	0.33449	0.380747	0.26053	0.480322	0.47916	0.456677
chr7	28702118	62	N	N	TN	without pretrain	0.411585	0.3237	0.334533	0.380765	0.354042	0.475914	0.479163	0.45668
chr6	26251723	97	T	N	FN	without pretrain	0.446337	0.323756	0.33459	0.380799	0.34073	0.474673	0.479181	0.45669
chr18	19723086	24	N	N	TN	without pretrain	0.435091	0.332649	0.33508	0.462922	0.326571	0.479747	0.479161	0.456678
chr15	30221721	22	N	T	FP	without pretrain	0.453875	0.499562	0.473494	0.856512	0.363474	0.497973	0.47916	0.456675
chr22	29207590	53	T	N	FN	without pretrain	0.446604	0.328359	0.334806	0.266504	0.328761	0.469247	0.479165	0.45668
chr5	53667458	5	N	T	FP	without pretrain	0.443418	0.592526	0.392205	0.85022	0.22919	0.461029	0.479159	0.456675
chr12	91737829	15	T	N	FN	without pretrain	0.435601	0.323875	0.334602	0.380755	0.240251	0.467653	0.479163	0.456676
chr7	192601	55	N	N	TN	without pretrain	0.401292	0.323305	0.334309	0.380745	0.30767	0.475402	0.479164	0.45668
chr5	17414168	40	T	N	FN	without pretrain	0.36281	0.32366	0.33438	0.380753	0.27798	0.490617	0.47916	0.456677
chr2	33955002	25	T	N	FN	without pretrain	0.423274	0.323611	0.334477	0.380738	0.316594	0.477647	0.47916	0.456677
chr1	176354491	48	T	N	FN	without pretrain	0.396901	0.32372	0.334446	0.380747	0.283919	0.475297	0.479164	0.456679
chr2	177001144	78	N	N	TN	without pretrain	0.457624	0.323746	0.334421	0.380777	0.277992	0.471195	0.479162	0.456679
chr7	193732	55	N	N	TN	without pretrain	0.446895	0.323607	0.334351	0.38073	0.229939	0.462368	0.479164	0.45668
chr22	37696597	81	T	T	TP	without pretrain	0.439021	0.788382	0.980796	0.898269	0.238078	0.441418	0.479162	0.456678
chr6	26251852	97	T	T	TP	without pretrain	0.407197	0.953826	0.981472	0.898577	0.292273	0.475929	0.479181	0.456689
chr5	132953666	12	N	N	TN	without pretrain	0.460077	0.330847	0.33558	0.254138	0.279216	0.464625	0.479161	0.456675
chr5	180527415	59	N	N	TN	without pretrain	0.420109	0.323452	0.334351	0.336089	0.227783	0.44119	0.479166	0.45668
chr2	177001157	78	T	T	TP	without pretrain	0.391885	0.775657	0.874057	0.904647	0.278531	0.471192	0.479164	0.456679
chr1	225117337	57	T	T	TP	without pretrain	0.455533	0.946302	0.981124	0.906575	0.260573	0.474654	0.479164	0.45668
chr8	27348682	64	T	T	TP	without pretrain	0.396518	0.967479	0.981519	0.911659	0.250651	0.475014	0.479163	0.456679
chr11	71951203	70	N	N	TN	without pretrain	0.417632	0.32347	0.334344	0.380757	0.274816	0.458266	0.479158	0.456678
[truncated: 5,744 more rows]

## Sheet: figure_4a
sample	gt_ratio	MethylBERT	MethylBERT+adjustment	CancerDetector	DISMIR	DISMIR_dmr	Houseman
[truncated: 20 more rows]

[truncated: 9 more sheets: figure_4b, figure_4c, figure_4d-e, figure_4f, figure_4g, figure_4h, figure_5a-b, figure_5c, figure_5d]
